# Supplementary material for: Chromosomal instability by mutations in the novel minor spliceosome component CENATAC
Source: EMBO J. 2021 May 19;40(14):e106536. doi: 10.15252/embj.2020106536 (PMC8280824; doi:10.15252/embj.2020106536)
Supplement: Supplementary file 4 — Dataset EV2 [file EMBJ-40-e106536-s005.xlsx]

## Sheet: Legend
MDS intron retention dataset.
MDS RNAseq data (GEO GSE63816) analyzed for intron retention using IntEREst and for alternative splicing using Whippet. Sequencing statistics and data for the subtypes of minor introns is shown in separate tabs.

## Sheet: Annotations
Column headings	Description
chr	Intron coordinates: Chromosome
begin	Intron coordinates: start
end	Intron coordinates: end
strand	Intron coordinates: strand information
transcript_id	Ids of the transcript(s) containing intron
entrez_id	Gene ID (Entrez)
gene_symbol	Official gene symbol
don_acc_dinuc	Intron terminal dinucleotides (5' to 3')
u12_donScore	5' splice site score
u12_bpScore	Branch site score
IR_basemean	The average of intron retention associated reads over all samples
IR_log2FoldChange	The log2 scaled fold change of the intron retention level compared to the control samples
IR_lfcSE	Standard error of the IR_log2FoldChange
IR_stat	Wald statistic for the differential intron retention analysis
IR_pvalue	p-value of Wald test in the differential intron retention analysis
IR_padj	Benjamini-Hochberg adjusted p-value
mean_PSI_ctrl	Mean PSI in the control samples
mean_Psi_ZRSR2mut	Mean PSI in MDS dataset samples containin mutation in Zrsr2 gene
delta_Psi	PSI value difference between control samples and Zrsr2mut samples
AS_up_within_intron	Upregulated AS event detected within an U12-type inron
AS-down_within_intron	Downregulated AS event detected within an U12-type inron
AS_up_within_flank	Upregulated AS event detected within 100 bp flank surrounding U12-type intron
AS_down_within_flank	Downregulated AS event detected within 100 bp flank surrounding U12-type intron
Shading for U12-type intron tables
Dark shading: Padj<0.05 and deltaPSI >0.1
Light shading: Padj<0.05
No shading: Padj>0.05
Alternative splicing abbreviations (as defined by Whippet)
AA: Alternative acceptor
AD: Alternative donor
CE: Core-exon

## Sheet: U12 A-type
chr	begin	end	strand	transcript_id	entrez_id	gene_symbol	int_type	u12_subtype	u12_donScore	u12_bpScore	u2_accScore	IR_basemean	IR_log2FoldChange	IR_lfcSE	IR_stat	IR_pvalue	IR_padj	mean_PSI_ctrl	mean_Psi_ZRSR2mut	delta_Psi	AS_up_within_intron	AS-down_within_intron	AS_up_within_flank	AS_down_within_flank
chr10	91997181	91997598	+	XR_246113.2	9044	BTAF1	U12	AT-AC	0.112394	0.177657	0.0112849	50.4062	3.51728	0.510713	6.887	5.69821e-12	4.19084e-09	0.253392	0.804345	0.550953	-	-	-	-
chr1	37945851	37946251	-	NM_005540.2	3633	INPP5B	U12	AT-AG	0.112394	0.165832	0.0174045	14.375	4.80948	0.601395	7.9972	1.27281e-15	1.56964e-12	0.0350225	0.557401	0.522378	AD	-	-	-
chr2	127631364	127631599	+	NM_001080527.1	4648	MYO7B	U12	AT-AC	0.112394	0.172148	0.0112849	9.1875	3.96284	0.699536	5.66497	1.47054e-08	6.55768e-06	0.169988	0.68604	0.516052	-	-	-	-
chr1	61723787	61724956	-	NM_032027.2	83941	TM2D1	U12	AT-AC	0.112394	0.189614	0.0174045	60.5312	3.85257	0.487863	7.89683	2.86095e-15	3.41693e-12	0.136416	0.63954	0.503125	AD	-	-	-
chr20	49863068	49864738	+	NM_001260491.1	23315	SLC9A8	U12	AT-AC	0.112394	0.181637	0.0112849	427.344	3.68126	0.470416	7.82554	5.05473e-15	5.85872e-12	0.301486	0.803737	0.502251	AD,AA	-	-	-
chr17	44680644	44682002	-	NM_144609.2	124808	CCDC43	U12	AT-AC	0.112394	0.189614	0.0174045	163.812	2.91643	0.380802	7.65864	1.87911e-14	2.0085e-11	0.234601	0.733494	0.498892	AD	-	-	-
chr6	158628491	158629729	+	NM_020823.1	57583	TMEM181	U12	AT-AC	0.112394	0.165832	0.0112849	48.3125	3.24806	0.555749	5.84448	5.08156e-09	2.45e-06	0.155732	0.654124	0.498392	-	-	-	-
chr17	44679044	44682002	-	NM_001099225.1	124808	CCDC43	U12	AT-AG	0.112394	0.173809	0.0174045	275.562	2.81927	0.374064	7.53685	4.81455e-14	4.85781e-11	0.151539	0.630067	0.478527	AD	-	-	-
chr1	39854069	39857276	-	NM_001312691.1	54802	TRIT1	U12	AT-AC	0.112394	0.160286	0.0174045	111.469	3.28395	0.523397	6.27431	3.51199e-10	2.01616e-07	0.112767	0.58869	0.475923	-	-	-	-
chr16	3483598	3484698	+	NM_001083600.2	79903	NAA60	U12	AT-AC	0.112394	0.189614	0.0112849	503.25	2.99687	0.442519	6.77228	1.26768e-11	9.0921e-09	0.258182	0.731233	0.47305	AA	-	-	-
chr6	20482921	20486688	+	NM_001243076.2	1871	E2F3	U12	AT-AC	0.112394	0.181637	0.0112849	66.0312	2.88644	0.553904	5.21108	1.87748e-07	6.3378e-05	0.143868	0.613377	0.469509	-	-	-	-
chr19	49803377	49805452	+	NM_014203.2	160	AP2A1	U12	AT-AC	0.112394	0.181637	0.0112849	851.344	3.07572	0.315782	9.74001	2.03528e-22	6.55817e-19	0.211635	0.670756	0.45912	AD	-	-	-
chr6	43528926	43530687	-	NM_020750.2	57510	XPO5	U12	AT-AC	0.112394	0.172242	0.0174045	64.25	2.84668	0.459654	6.19308	5.89984e-10	3.30243e-07	0.154808	0.611787	0.456979	AD	-	-	-
chr11	119068011	119069195	+	NM_021729.5	55823	VPS11	U12	AT-AC	0.112394	0.172148	0.0112849	72.25	3.00025	0.418807	7.16381	7.84626e-13	6.25643e-10	0.380377	0.834309	0.453931	AD,AA	-	-	-
chr1	26850607	26851128	+	NM_032283.2	84243	ZDHHC18	U12	AT-AC	0.112394	0.177002	0.0112849	571.375	2.93589	0.610861	4.80615	1.53868e-06	0.000390276	0.113386	0.551698	0.438312	AD	-	-	-
chr16	75540175	75541349	-	NM_001077416.2	79583	TMEM231	U12	AT-AC	0.112394	0.180125	0.0174045	12.875	2.50506	0.669479	3.7418	0.000182705	0.0184941	0.174763	0.610477	0.435714	-	-	-	-
chr19	17775514	17775982	+	NM_001161357.1	23149	FCHO1	U12	AT-AC	0.112394	0.151736	0.0112849	50.9688	3.58379	0.483386	7.41393	1.22612e-13	1.1227e-10	0.0744518	0.489859	0.415407	AD	-	-	-
chr3	49699106	49699467	+	NM_022064.4	63891	RNF123	U12	AT_AC	0.841949	0.80547	0.0112849	154.031	4.08529	0.406486	10.0503	9.16172e-24	3.82767e-20	0.0459124	0.455249	0.409337	-	-	-	-
chr5	5437115	5439894	+	NM_015325.2	23379	ICE1	U12	AT-AC	0.112394	0.159498	0.0112849	176.406	3.62946	0.346876	10.4633	1.27362e-25	7.56452e-22	0.0969324	0.505502	0.40857	AD	-	-	-
chr16	30980195	30980484	+	NM_014712.2	9739	SETD1A	U12	AT-AC	0.112394	0.189614	0.0112849	104.812	2.44069	0.452694	5.39146	6.98856e-08	2.65156e-05	0.284907	0.688562	0.403655	-	-	-	-
chr15	55320411	55321272	+	NM_004855.4	9488	PIGB	U12	AT-AA	0.112394	0.168168	0.00985679	62.5312	2.60745	0.41545	6.2762	3.46938e-10	2.00426e-07	0.201672	0.59895	0.397278	-	-	-	-
chr11	64741502	64742009	-	NM_001098670.1	10235	RASGRP2	U12	AT-AC	0.112394	0.180125	0.0174045	1122.47	3.47618	0.374133	9.29129	1.52432e-20	3.46055e-17	0.080354	0.476675	0.396321	AA	-	-	-
chr5	80672859	80674982	+	NM_002439.4	4437	MSH3	U12	AT-AA	0.112394	0.159498	0.00985679	46.5938	2.69877	0.509917	5.29257	1.20611e-07	4.31821e-05	0.0902377	0.473434	0.383197	AD	-	-	-
chr11	77203218	77204075	+	NM_000260.3	4647	MYO7A	U12	AT-AG	0.0781735	0.181637	0.0137017	15.2188	3.45121	0.929153	3.71436	0.00020372	0.0199239	0.37494	0.754715	0.379775	-	-	-	-
chr2	85043666	85046103	+	NM_020122.4	56888	KCMF1	U12	AT-AT	0.112394	0.172242	0.0174045	1118.12	3.04576	0.377766	8.06256	7.47128e-16	9.32879e-13	0.0813324	0.4502	0.368868	AD,AA	-	-	-
chr10	68415108	68416708	-	NM_001080449.2	1763	DNA2	U12	AT-AC	0.112394	0.177657	0.0174045	32.9688	3.00798	0.423884	7.09622	1.28218e-12	1.00703e-09	0.113598	0.472132	0.358534	-	-	-	-
chr20	20045487	20047764	-	NM_001278625.1	51340	CRNKL1	U12	AT-AC	0.112394	0.177657	0.0174045	277.688	3.00217	0.508386	5.90531	3.51994e-09	1.74376e-06	0.0858391	0.444178	0.358339	-	-	-	-
chr1	153954317	153954872	-	NM_181715.2	200186	CRTC2	U12	AT-AC	0.112394	0.189614	0.0174045	304.656	2.15234	0.458296	4.69639	2.64799e-06	0.000618531	0.225408	0.572883	0.347476	AD	-	-	-
chr7	75592515	75599183	-	NM_001243198.2	3092	HIP1	U12	AT-AC	0.112394	0.153146	0.0174045	109.906	4.74531	0.949508	4.99766	5.80315e-07	0.00016954	0.0389059	0.384941	0.346035	AD	-	-	-
chr10	120906856	120908555	+	NM_018117.11	55717	WDR11	U12	AT-AC	0.112394	0.189614	0.0112849	125.625	2.45946	0.464155	5.29878	1.16578e-07	4.18062e-05	0.201104	0.543119	0.342015	-	-	-	-
chr3	13378981	13379562	-	NM_024923.3	23225	NUP210	U12	AT-AG	0.112394	0.152363	0.0174045	222.344	5.61979	0.570151	9.85667	6.41414e-23	2.25034e-19	0.00722096	0.348039	0.340818	-	-	-	-
chr17	81683595	81683692	-	NM_001040025.1	339231	ARL16	U12	AT-AC	0.112394	0.169025	0.0174045	42	3.12387	0.496029	6.29775	3.01995e-10	1.78115e-07	0.0867162	0.422587	0.335871	-	-	-	-
chrX	13716090	13716533	-	NM_001011658.3	6399	TRAPPC2	U12	AT-AC	0.112394	0.158359	0.0174045	41.2188	1.85891	0.443669	4.18985	2.79138e-05	0.0042434	0.332956	0.668217	0.335261	-	-	-	-
chr8	144084876	144085042	+	NM_003801.3	8733	GPAA1	U12	AT-AC	0.112394	0.157069	0.0112849	213.875	2.70892	0.347716	7.79062	6.66825e-15	7.63227e-12	0.13752	0.471059	0.33354	-	-	-	-
chr18	79966679	79968088	+	NM_001136180.1	440498	HSBP1L1	U12	AT-AC	0.112394	0.160826	0.0112849	219.406	3.27227	0.492899	6.63883	3.16176e-11	2.07905e-08	0.600666	0.925801	0.325135	-	-	-	-
chr2	178615375	178619752	+	NR_038271.1	100506866	TTN-AS1	U12	AT-AC	0.112394	0.160218	0.0112849	665.812	2.86214	0.649853	4.40428	1.06136e-05	0.00197327	0.604841	0.929942	0.325102	AA	-	-	-
chr6	131593172	131594098	-	NM_001270521.1	9439	MED23	U12	AT-AC	0.112394	0.152156	0.0174045	104	3.55809	0.478016	7.44345	9.80893e-14	9.22767e-11	0.0524546	0.369911	0.317456	AD	-	-	-
chr7	7573770	7574097	+	NM_019005.3	54468	MIOS	U2	AT_AC	0.965087	0.732946	0.0112849	48	2.41413	0.33021	7.31089	2.65383e-13	2.28705e-10	0.135148	0.446769	0.311621	AD	-	-	-
chr11	1006618	1008011	+	NM_001242837.1	161	AP2A2	U12	AT-AC	0.112394	0.189614	0.0112849	152.906	2.1422	0.449739	4.76322	1.90527e-06	0.000471298	0.202688	0.511592	0.308905	AA	-	-	-
chr12	121823750	121825199	+	NM_015048.1	23067	SETD1B	U12	AT-AC	0.112394	0.15322	0.0112849	319.625	2.04198	0.432917	4.7168	2.39584e-06	0.000572294	0.255283	0.563415	0.308132	-	-	-	-
chr1	201854924	201855123	+	NM_018085.4	55705	IPO9	U12	AT-AC	0.112394	0.148166	0.0112849	47.3438	2.92251	0.505415	5.7824	7.36443e-09	3.52122e-06	0.0680142	0.371439	0.303425	-	-	-	-
chr12	118400755	118401758	+	NM_022491.2	64426	SUDS3	U12	AT-AC	0.0834614	0.155649	0.0112849	115.5	3.28652	0.316376	10.388	2.81153e-25	1.54464e-21	0.0520025	0.354442	0.302439	-	-	-	-
chr1	169795214	169798918	+	NM_001320048.1	55732	C1orf112	U12	AT-AC	0.112394	0.177657	0.0112849	29.2812	3.14497	0.59507	5.28504	1.25678e-07	4.48353e-05	0.100539	0.40295	0.302411	AA	-	-	-
chr12	49100647	49101450	-	XR_245944.3	55716	LMBR1L	U12	AT-AG	0.112394	0.177657	0.0174045	112.656	2.66263	0.38697	6.88071	5.95544e-12	4.37709e-09	0.603027	0.901712	0.298685	AA,CE,AD	-	-	-
chr12	6563515	6563613	-	NM_001033714.2	4839	NOP2	U12	AT-AC	0.112394	0.189614	0.0174045	86.4062	1.77181	0.520717	3.40264	0.000667386	0.0486179	0.296785	0.58964	0.292856	AD,AA	-	-	-
chr1	214331071	214332017	+	NM_020197.2	56950	SMYD2	U12	AT-AC	0.112394	0.181637	0.0112849	92.4375	2.51349	0.517375	4.85817	1.18477e-06	0.000313236	0.093082	0.385873	0.292791	AD	-	-	-
chr11	77203218	77204089	+	XR_001747887.1	4647	MYO7A	U12	AT-AC	0.0781735	0.181637	0.0112849	15.2188	3.45121	0.929153	3.71436	0.00020372	0.0199239	0.501907	0.787518	0.285611	-	-	-	-
chr21	5117232	5118690	-	XM_006723901.3	102724023	GATD3B	U12	AT-AC	0.112394	0.140591	0.0174045	194.562	3.29928	0.510247	6.46605	1.00599e-10	6.08013e-08	0.0688341	0.352739	0.283905	-	-	-	-
chr9	124869440	124873691	+	NM_030978.2	81873	ARPC5L	U12	AT-AC	0.112394	0.177285	0.0112849	662.875	1.93397	0.403674	4.79093	1.66013e-06	0.000418378	0.24551	0.527773	0.282262	AA	-	-	-
chr14	54480957	54481408	-	NM_004124.2	2764	GMFB	U12	AT-AC	0.112394	0.171454	0.0174045	186.812	1.81171	0.35982	5.03504	4.77738e-07	0.000143268	0.375843	0.656886	0.281044	-	-	-	-
chr21	44143362	44144820	+	NM_004649.7	8209	GATD3A	U12	AT-AC	0.112394	0.140591	0.0112849	154.438	2.77435	0.514537	5.39193	6.97041e-08	2.64834e-05	0.0668601	0.347668	0.280808	-	-	-	-
chr15	38519372	38526298	-	NM_001128602.1	10125	RASGRP1	U12	AT-AC	0.112394	0.173809	0.0174045	134.312	3.50196	0.636121	5.50518	3.68796e-08	1.48326e-05	0.0696153	0.349545	0.27993	-	-	-	-
chr4	128009192	128009548	+	NM_001319307.1	80167	ABHD18	U12	AT-AA	0.112394	0.15963	0.00985679	33.625	3.03053	0.545658	5.55389	2.7938e-08	1.16589e-05	0.0538363	0.333664	0.279828	-	-	-	-
chr12	1795382	1795667	-	NM_172364.4	93589	CACNA2D4	U12	AT-AC	0.112394	0.159712	0.0174045	17.1562	1.92538	0.549153	3.50608	0.000454754	0.0364117	0.157029	0.436105	0.279076	-	-	-	-
chr2	38582169	38583840	-	NM_001142650.1	92906	HNRNPLL	U12	AT-AT	0.112394	0.177657	0.0174045	410.938	2.21959	0.352699	6.29315	3.11085e-10	1.80951e-07	0.0965838	0.37013	0.273547	CE	-	-	-
chr3	194648805	194650880	-	NM_018385.2	55341	LSG1	U12	AT-AC	0.112394	0.153528	0.0174045	379.469	1.98867	0.321378	6.18795	6.09532e-10	3.40145e-07	0.569751	0.843085	0.273335	-	-	-	-
chr2	112317333	112321755	+	NM_198581.2	376940	ZC3H6	U12	AT-AC	0.112394	0.177657	0.0112849	33.6875	2.4978	0.505996	4.9364	7.95768e-07	0.000223056	0.162177	0.434789	0.272611	-	-	-	-
chrX	155077290	155078615	+	NM_001018055.2	79184	BRCC3	U12	AT-AC	0.112394	0.164348	0.0112849	99.4375	1.76622	0.421649	4.18883	2.80395e-05	0.00425956	0.181195	0.452225	0.27103	-	-	-	-
chr20	64069822	64070259	+	NM_003195.4	6919	TCEA2	U12	AT-AC	0.112394	0.147294	0.0112849	46.625	1.86495	0.403352	4.62362	3.77099e-06	0.000838562	0.165079	0.42152	0.25644	AA	-	-	-
chr2	219226934	219227769	-	NM_001077198.2	79065	ATG9A	U12	AT-AC	0.112394	0.172242	0.0174045	189.219	2.68416	0.374933	7.15903	8.12499e-13	6.45059e-10	0.0854247	0.338812	0.253387	-	-	-	-
chr19	11148118	11149093	-	NM_001317031.1	147841	SPC24	U12	AT-AC	0.112394	0.177002	0.0174045	82.2812	2.36741	0.440224	5.37774	7.54282e-08	2.83737e-05	0.0495433	0.30195	0.252407	-	-	-	-
chr12	76828491	76841981	+	NM_015336.2	23390	ZDHHC17	U12	AT-AC	0.112394	0.189614	0.0112849	1031.72	2.50215	0.346332	7.22472	5.02146e-13	4.05309e-10	0.0842352	0.333592	0.249356	-	-	-	-
chr8	53984518	53986968	-	NM_006756.3	6917	TCEA1	U12	AT-AC	0.112394	0.189614	0.0174045	194.219	2.12176	0.444887	4.76922	1.84939e-06	0.000460791	0.0638314	0.313065	0.249234	AD	-	-	-
chr8	21989084	21990343	+	NM_015024.4	23039	XPO7	U12	AT-AC	0.112394	0.181637	0.0112849	357.406	3.66399	0.548212	6.68354	2.33237e-11	1.55792e-08	0.0882848	0.331093	0.242808	-	-	-	-
chr9	131589979	131592098	-	NM_001304275.1	2889	RAPGEF1	U12	AT-AC	0.112394	0.171454	0.0174045	421.031	2.81939	0.344365	8.18722	2.67325e-16	3.51011e-13	0.0524286	0.288375	0.235946	AD,AA	-	-	-
chr13	113219049	113227975	+	NM_001008895.2	8451	CUL4A	U12	AT-AC	0.112394	0.169177	0.0112849	1190.59	2.01308	0.397208	5.06807	4.01864e-07	0.000123145	0.16575	0.397146	0.231396	-	-	-	-
chr11	66804191	66813864	+	NM_001302084.1	79703	C11orf80	U12	AT-AC	0.112394	0.151017	0.0112849	58.3125	2.53386	0.443329	5.71553	1.09364e-08	5.01745e-06	0.076459	0.306968	0.230509	-	-	-	-
chr7	130041102	130049032	-	NM_001282190.1	51530	ZC3HC1	U12	AT-AC	0.112394	0.172242	0.0174045	41.2812	1.67231	0.388315	4.30657	1.65803e-05	0.00279763	0.089232	0.317913	0.228681	-	-	-	-
chr3	184242958	184243553	-	NM_001006941.2	10195	ALG3	U12	AT-AC	0.112394	0.149727	0.0174045	105.812	2.15217	0.416963	5.16154	2.4493e-07	8.0097e-05	0.137518	0.364602	0.227084	AD	-	-	-
chrX	120546617	120547135	-	NM_001079872.1	8450	CUL4B	U12	AT-AG	0.112394	0.177285	0.0174045	79.25	4.70246	0.375636	12.5187	5.90265e-36	1.70678e-31	0.010292	0.228467	0.218175	-	-	-	-
chr13	59833272	59839323	-	NM_001042517.1	81624	DIAPH3	U12	AT-AC	0.112394	0.172324	0.0174045	35.125	3.10981	0.49641	6.2646	3.73793e-10	2.12808e-07	0.0522352	0.268992	0.216757	-	-	-	-
chr15	90593756	90602323	+	NM_001042574.2	64784	CRTC3	U12	AT-AC	0.112394	0.153581	0.0112849	139.188	2.11864	0.415672	5.09691	3.4525e-07	0.000107345	0.191313	0.406214	0.214901	AA,CE	-	-	-
chr12	6967249	6967675	-	NM_001144831.1	11331	PHB2	U12	AT-AC	0.112394	0.172324	0.0174045	446.719	2.25782	0.312516	7.22465	5.02401e-13	4.05309e-10	0.0687798	0.280918	0.212138	AA	-	-	-
chr21	36337947	36338773	+	NM_001320445.1	23515	MORC3	U12	AT-AC	0.112394	0.158843	0.0112849	239.656	2.7635	0.370075	7.4674	8.17969e-14	7.82222e-11	0.0797366	0.291324	0.211587	-	-	-	-
chr7	30621501	30622316	+	NM_001316772.1	2617	GARS	U12	AT-AC	0.112394	0.181637	0.0112849	395.469	1.94169	0.401468	4.83646	1.3217e-06	0.000342112	0.128374	0.336463	0.208089	AD	-	-	-
chr7	135207203	135208790	-	NM_014149.3	29062	WDR91	U12	AT-AC	0.112394	0.171454	0.0174045	130.719	2.9551	0.389261	7.59155	3.16111e-14	3.33979e-11	0.0429431	0.25081	0.207867	-	-	-	-
chr9	92316139	92318617	-	NM_001256394.1	55035	NOL8	U12	AT-AC	0.112394	0.164266	0.0174045	88.0625	2.66018	0.325775	8.1657	3.19575e-16	4.07833e-13	0.0900092	0.295199	0.20519	AA	-	-	-
chr2	169927406	169928726	+	NM_172070.3	130507	UBR3	U12	AT-AT	0.112394	0.164266	0.0174045	39.1875	4.8996	0.435646	11.2467	2.40309e-29	2.61434e-25	0.0192005	0.224379	0.205178	-	-	-	-
chr6	33267322	33267681	-	NM_001289174.1	6293	VPS52	U12	AT-AC	0.112394	0.153528	0.0174045	52.3438	2.39228	0.458875	5.21336	1.85448e-07	6.27363e-05	0.0630237	0.26185	0.198827	-	-	-	-
chr5	141577592	141578224	-	NM_001079812.2	1729	DIAPH1	U12	AT-AC	0.112394	0.169177	0.0174045	299.938	1.62824	0.429963	3.78694	0.000152517	0.0161122	0.15646	0.347519	0.191059	-	-	-	-
chr16	67193171	67193471	+	NM_001950.3	1874	E2F4	U12	AT-AC	0.112394	0.180125	0.0112849	303.656	2.16202	0.363626	5.94573	2.75232e-09	1.38789e-06	0.073223	0.261393	0.18817	AA	-	-	-
chr2	11450127	11451650	-	NM_001278275.1	1876	E2F6	U12	AT-AC	0.112394	0.169308	0.0174045	65.5312	2.45056	0.453511	5.40352	6.5344e-08	2.49303e-05	0.0530272	0.234604	0.181577	-	-	-	-
chr2	33516645	33519951	+	NM_001139488.1	25780	RASGRP3	U12	AT-AC	0.0865022	0.171454	0.0112849	29.625	2.17185	0.494394	4.39295	1.11822e-05	0.00205569	0.149203	0.327939	0.178736	-	-	-	-
chr3	108566639	108568154	-	NM_020890.2	57650	CIP2A	U12	AT-AC	0.112394	0.154953	0.0174045	45.5312	2.57902	0.414779	6.21782	5.04106e-10	2.83617e-07	0.0536511	0.231044	0.177393	-	-	-	-
chr13	20787599	20788485	-	NM_022459.4	64328	XPO4	U12	AT-AG	0.112394	0.163478	0.0174045	17.5938	1.69886	0.468396	3.62697	0.000286766	0.0260107	0.0924869	0.265981	0.173494	-	-	-	-
chr17	40181695	40184213	+	NM_001303533.1	51195	RAPGEFL1	U12	AT-AG	0.112394	0.172242	0.0137017	11.5625	1.7755	0.511581	3.47061	0.000519285	0.0400887	0.0438913	0.21738	0.173489	-	-	-	-
chr15	42228821	42231191	-	NM_001286487.1	25963	TMEM87A	U12	AT-AC	0.112394	0.181637	0.0174045	365.5	1.58817	0.393733	4.03361	5.49254e-05	0.00738603	0.14513	0.312047	0.166917	-	-	-	-
chr19	13149594	13149727	-	NM_001271609.1	8677	STX10	U12	AT-AC	0.112394	0.153503	0.0174045	262.188	2.53433	0.360114	7.03758	1.95611e-12	1.50514e-09	0.0407041	0.201686	0.160982	AD,AA	-	-	-
chr12	56741838	56742986	-	NM_000946.2	5557	PRIM1	U12	AT-AC	0.112394	0.177657	0.0174045	91.7812	4.09435	0.409289	10.0036	1.46983e-23	6.11752e-20	0.0129231	0.173842	0.160919	AA	-	-	-
chrX	46653715	46662015	-	NM_001257291.1	84679	SLC9A7	U12	AT-AC	0.112394	0.169025	0.0174045	24.0938	2.20187	0.591411	3.72309	0.000196802	0.0194568	0.0422459	0.202334	0.160088	-	-	-	-
chr2	112231948	112233259	-	NM_032494.2	84524	ZC3H8	U12	AT-AC	0.112394	0.189614	0.0174045	44.0938	2.17672	0.563406	3.86351	0.000111771	0.0126143	0.207472	0.367263	0.159792	-	-	-	-
chr5	140659835	140660114	+	NM_006083.3	3550	IK	U12	AT-AT	0.112394	0.171454	0.0174045	427.156	1.689	0.295381	5.71803	1.07768e-08	4.96495e-06	0.0638281	0.222793	0.158965	-	-	-	-
chr15	50948160	50949823	+	XR_001751185.1	23431	AP4E1	U12	AT-AC	0.112394	0.15963	0.0112849	27.625	3.81631	0.430921	8.85617	8.28101e-19	1.5661e-15	0.0356735	0.192941	0.157268	-	-	-	-
chr5	141526462	141527572	-	NM_001079812.2	1729	DIAPH1	U12	AT-AC	0.112394	0.152926	0.0174045	428.031	2.58974	0.353055	7.33524	2.2133e-13	1.93012e-10	0.0437914	0.19218	0.148388	-	-	-	-
chr10	76036135	76047163	+	NM_001305581.1	83938	LRMDA	U12	AT-AC	0.112394	0.159913	0.0112849	140.75	3.86663	0.487584	7.93018	2.18821e-15	2.63349e-12	0.0275059	0.172816	0.14531	AA	-	-	-
chr1	181002701	181005293	-	NM_005819.5	10228	STX6	U12	AT-AC	0.112394	0.164348	0.0174045	39.9375	2.42005	0.482484	5.01582	5.28078e-07	0.000155312	0.0330771	0.177115	0.144038	AD	-	-	-
chr15	42228821	42231843	-	XM_005254287.1	25963	TMEM87A	U12	AT-AC	0.112394	0.181637	0.0174045	418.156	1.58056	0.389614	4.05672	4.9766e-05	0.0068904	0.140046	0.281567	0.141521	-	-	-	-
chr20	33677541	33678200	-	NM_005225.2	1869	E2F1	U12	AT-AC	0.112394	0.169025	0.0174045	192.562	1.62905	0.318225	5.11918	3.0687e-07	9.68085e-05	0.112365	0.252914	0.140549	-	-	-	-
chr15	50948160	50949825	+	NM_001252127.1	23431	AP4E1	U12	AT-AC	0.112394	0.15963	0.0112849	27.625	3.81631	0.430921	8.85617	8.28101e-19	1.5661e-15	0.0728051	0.210692	0.137887	-	-	-	-
chr1	183633155	183635516	-	NM_005717.3	10092	ARPC5	U12	AT-AC	0.112394	0.16148	0.0174045	920.719	3.95285	0.559156	7.06931	1.55702e-12	1.20649e-09	0.0226285	0.15931	0.136681	AA	-	-	-
chr10	110596551	110598138	+	NM_005445.3	9126	SMC3	U12	AT-AT	0.0865022	0.169177	0.0174045	194.406	1.40572	0.382427	3.6758	0.00023711	0.0224853	0.113897	0.247396	0.133499	-	-	-	-
chr10	98422514	98423602	-	NM_000195.4	3257	HPS1	U12	AT-AC	0.112394	0.162835	0.0174045	222.219	2.20623	0.494978	4.45721	8.30314e-06	0.00160679	0.0498372	0.180738	0.130901	-	-	-	-
chr13	113196223	113197177	-	NM_001127202.3	55795	PCID2	U12	AT-AC	0.112394	0.177657	0.0174045	72.8125	2.23306	0.427374	5.22507	1.74091e-07	5.95173e-05	0.0372685	0.159794	0.122526	-	-	-	-
chr7	151054466	151055026	-	NM_001164410.2	1020	CDK5	U12	AT-AC	0.112394	0.169308	0.0174045	33.2812	2.30834	0.662267	3.48551	0.000491199	0.0384664	0.0235165	0.145247	0.121731	AD	-	-	-
chr14	58211400	58213630	+	NM_018477.2	55860	ACTR10	U12	AT-AG	0.0865022	0.169308	0.0137017	141.25	2.05585	0.397179	5.17612	2.26549e-07	7.57083e-05	0.0823566	0.200123	0.117766	-	-	-	-
chr1	23519131	23520912	-	NM_004091.3	1870	E2F2	U12	AT-AC	0.112394	0.164266	0.0174045	362	1.97175	0.416683	4.732	2.22314e-06	0.000536516	0.0422955	0.15906	0.116765	AA	-	-	-
chrX	96937352	96939265	+	NM_006729.4	1730	DIAPH2	U12	AT-AC	0.112394	0.165538	0.0112849	87.7188	3.73971	0.479369	7.80132	6.12628e-15	7.07831e-12	0.0176043	0.133755	0.116151	-	-	-	-
chr3	38622490	38630310	-	NM_000335.4	6331	SCN5A	U12	AT-AC	0.112394	0.181637	0.0174045	6.0625	4.50958	1.28751	3.50257	0.000460798	0.0367616	0.0839286	0.197917	0.113988	-	-	-	-
chr14	49664675	49665106	-	NM_001197330.1	5427	POLE2	U12	AT-AC	0.112394	0.153216	0.0174045	33.4062	2.5822	0.578479	4.46377	8.05282e-06	0.00156969	0.0192165	0.126342	0.107125	-	-	-	-
chr19	18745961	18747052	+	NM_001098482.1	23373	CRTC1	U12	AT-AC	0.112394	0.16432	0.0112849	8.875	3.23446	0.856256	3.77745	0.000158443	0.0165868	0.0166827	0.120707	0.104025	-	-	-	-
chr10	119853195	119857337	-	NM_001256378.1	79892	MCMBP	U12	AT-AC	0.112394	0.172242	0.0174045	229.281	3.77438	0.458995	8.22314	1.98241e-16	2.82888e-13	0.00771576	0.109091	0.101375	-	-	-	-
chr6	157632883	157645736	+	NM_024630.2	79683	ZDHHC14	U12	AT-AC	0.112394	0.172148	0.0112849	35.0938	2.58891	0.606951	4.26543	1.99517e-05	0.00322962	0.0363528	0.135891	0.0995386	-	-	-	-
chr10	133395778	133396162	+	NM_138384.2	92170	MTG1	U12	AT-AC	0.112394	0.160368	0.0112849	42.8438	2.17642	0.54247	4.01206	6.01906e-05	0.00794433	0.0279775	0.124576	0.0965989	-	-	-	-
chr5	73051407	73052331	+	NM_001146032.1	115548	FCHO2	U12	AT-AC	0.112394	0.171454	0.0112849	42.7812	3.57217	0.474237	7.53245	4.9796e-14	4.88528e-11	0.0188505	0.113711	0.0948602	-	-	-	-
chr16	83808747	83809304	+	NM_001537.3	3281	HSBP1	U12	AT-AC	0.112394	0.158843	0.0112849	342.5	2.68774	0.374826	7.17063	7.46534e-13	5.99183e-10	0.0147171	0.107287	0.0925699	-	-	-	-
chr20	37746608	37757558	+	NM_001281495.1	56259	CTNNBL1	U12	AT-AC	0.112394	0.16148	0.0112849	184.812	3.34548	0.424334	7.88407	3.16875e-15	3.74788e-12	0.0249737	0.117282	0.092308	CE	-	-	-
chr4	176322244	176324180	+	NM_021928.3	60559	SPCS3	U12	AT-AC	0.112394	0.177657	0.0112849	499.344	2.55737	0.288796	8.85528	8.34742e-19	1.57595e-15	0.0275955	0.11673	0.0891349	-	-	-	-
chr13	20827180	20842894	-	NM_022459.4	64328	XPO4	U12	AT-AC	0.112394	0.151736	0.0174045	133.719	2.83154	0.533305	5.30942	1.09973e-07	3.96186e-05	0.0436585	0.128849	0.0851901	-	-	-	-
chr11	61300933	61302256	-	NM_001923.4	1642	DDB1	U12	AT-AC	0.112394	0.189614	0.0174045	307.094	2.81057	0.358379	7.84245	4.41829e-15	5.20896e-12	0.0153063	0.0927825	0.0774763	-	-	-	-
chr11	74203822	74204352	+	NM_001271593.1	51400	PPME1	U12	AT-AC	0.112394	0.159125	0.0112849	89.0938	1.90188	0.410562	4.63238	3.61492e-06	0.000814454	0.022904	0.0980615	0.0751576	-	-	-	-
chr5	112985987	112992120	+	NM_001242377.1	167227	DCP2	U12	AT-AC	0.112394	0.181637	0.0112849	192.094	2.8252	0.426698	6.62107	3.5661e-11	2.3141e-08	0.0283103	0.0937684	0.0654582	-	-	-	-
chr5	62504701	62504857	+	NM_001134779.1	51194	IPO11	U12	AT-AC	0.112394	0.189614	0.0112849	12.9688	2.67179	0.741814	3.60169	0.000316155	0.0278924	0.0228164	0.0857166	0.0629002	-	-	-	-
chr8	139885970	139910146	-	NM_001160372.3	83696	TRAPPC9	U12	AT-AC	0.112394	0.181637	0.0174045	130.031	2.2208	0.492157	4.51237	6.41065e-06	0.00129508	0.0394196	0.0907024	0.0512828	-	-	-	-
chr16	57167227	57172250	-	NM_024946.2	80011	FAM192A	U12	AT-AC	0.112394	0.16148	0.0174045	278.812	2.54054	0.32775	7.75145	9.08467e-15	9.96218e-12	0.0289684	0.0776632	0.0486947	-	-	-	-
chrX	21978115	21978876	+	NM_001258423.1	6611	SMS	U12	AT-AC	0.112394	0.180125	0.0112849	146.719	1.3275	0.371167	3.57656	0.000348142	0.0298715	0.0281319	0.0715405	0.0434086	-	-	-	-
chrX	136010584	136012948	+	NM_001042537.1	10479	SLC9A6	U12	AT-AC	0.112394	0.157986	0.0112849	29.3438	2.71881	0.510945	5.32115	1.03115e-07	3.73666e-05	0.0074246	0.0495741	0.0421495	-	-	-	-
chr19	47081623	47082183	-	NM_015168.1	23211	ZC3H4	U12	AT-AC	0.112394	0.160368	0.0174045	36.5	2.83576	0.559594	5.06753	4.03017e-07	0.000123145	0.00582351	0.0478468	0.0420233	-	-	-	-
chr13	59991275	59992067	-	NM_001042517.1	81624	DIAPH3	U12	AT-AC	0.112394	0.177657	0.0174045	21.1875	5.10905	0.85192	5.99711	2.00862e-09	1.02605e-06	0.00105932	0.0338517	0.0327924	-	-	-	-
chr11	74965924	74969564	+	NM_014752.2	9789	SPCS2	U12	AT-AC	0.112394	0.16432	0.0112849	217.938	1.6904	0.419723	4.02742	5.6393e-05	0.00753726	0.0189424	0.0512157	0.0322734	-	-	-	-
chrX	97247840	97348115	+	NM_006729.4	1730	DIAPH2	U12	AT-AC	0.112394	0.189614	0.0112849	133.844	2.21964	0.435712	5.09427	3.50079e-07	0.000108784	0.0258499	0.052929	0.0270791	-	-	-	-
chr12	122498870	122500641	-	NM_017612.4	55596	ZCCHC8	U12	AT-AC	0.112394	0.189614	0.0174045	100.531	2.71573	0.613903	4.42371	9.70184e-06	0.0018232	0.893197	0.879206	-0.0139911	-	-	-	-
chr7	154944165	154946364	-	NM_007349.3	22976	PAXIP1	U12	AT-AC	0.112394	0.153216	0.0174045	101.312	1.34332	0.399268	3.36445	0.000766954	0.0538168	0.238754	0.328652	0.089898	-	-	-	-
chr17	32337955	32338207	-	NM_022344.3	64149	C17orf75	U12	AT-AC	0.112394	0.159906	0.0174045	23.5625	1.89364	0.563656	3.35957	0.000780627	0.0544814	0.408198	0.667138	0.25894	-	-	-	-
chr4	10083179	10084442	-	NM_005112.4	9948	WDR1	U12	AT-AC	0.112394	0.189614	0.0174045	964.281	1.38007	0.423123	3.26162	0.00110777	0.0702047	0.0335232	0.0930901	0.0595669	-	-	-	-
chr14	35863954	35864934	+	NM_032352.3	84312	BRMS1L	U12	AT-AC	0.112394	0.151736	0.0112849	10.4688	2.08957	0.647038	3.22944	0.00124033	0.0761415	0.00897436	0.107783	0.098809	-	-	-	-
chr13	98012343	98014041	+	NM_002271.4	3843	IPO5	U12	AT-AC	0.112394	0.189614	0.0112849	166.125	1.26524	0.395403	3.19987	0.0013749	0.0809211	0.0423066	0.0861218	0.0438152	-	-	-	-
chr8	98033660	98035656	+	NM_001317748.1	4147	MATN2	U12	AT-AC	0.112394	0.177657	0.0112849	5.78125	3.56524	1.13437	3.14292	0.00167269	0.0916263	0	0.08125	0.08125	-	-	-	-
chrX	129812821	129813676	-	NM_001008222.2	51114	ZDHHC9	U12	AT-AC	0.112394	0.180125	0.0174045	16.5	1.50944	0.484243	3.11712	0.00182628	0.0967884	0.135477	0.419308	0.283831	-	-	-	-
chr11	19159041	19163302	+	NM_001001483.2	54503	ZDHHC13	U12	AT-AC	0.112394	0.189614	0.0112849	199.344	2.63693	0.858902	3.07011	0.00213978	0.107487	0.253436	0.697972	0.444536	-	-	-	-
chr6	89105531	89107153	-	NM_080743.4	135295	SRSF12	U12	AT-AT	0.112394	0.177002	0.0174045	4.46875	3.26303	1.07321	3.04044	0.00236234	0.114808	0.187697	0.63316	0.445463	CE,AA	-	-	-
chr2	112091784	112097043	+	NM_032824.2	84910	TMEM87B	U12	AT-AC	0.112394	0.189614	0.0112849	93.9375	1.13399	0.373796	3.03371	0.00241564	0.116307	0.0546551	0.117857	0.0632018	-	-	-	-
chr12	95270189	95274741	+	NM_017599.3	55591	VEZT	U12	AT-AC	0.112394	0.170315	0.0112849	48.3438	1.59266	0.525357	3.03158	0.00243275	0.116454	0.0297888	0.0507518	0.020963	-	-	-	-
chr3	160381725	160384563	-	NM_020800.2	57560	IFT80	U12	AT-AC	0.112394	0.161965	0.0174045	41.7812	1.88739	0.625455	3.01762	0.00254765	0.119957	0.334561	0.611473	0.276912	-	-	-	-
chr17	45120455	45120901	-	NM_133373.4	113026	PLCD3	U12	AT-AC	0.112394	0.141138	0.0174045	8.28125	2.76362	0.928765	2.97558	0.00292433	0.131901	0.109981	0.349911	0.23993	-	-	-	-
chr10	7284091	7285785	-	XM_006717490.2	57713	SFMBT2	U12	AT-AG	0.112394	0.177657	0.0174045	11.625	3.16627	1.10601	2.8628	0.00419914	0.167294	0.460335	0.622917	0.162581	-	-	-	-
chr2	166306600	166306955	-	NM_002977.3	6335	SCN9A	U12	AT-AC	0.112394	0.169681	0.0174045	4.75	2.51096	0.90779	2.76601	0.0056746	0.204281	0.126239	0.50869	0.38245	-	-	-	-
chr8	85203256	85206176	+	NM_001083588.1	1875	E2F5	U12	AT-AC	0.112394	0.189614	0.0112849	7.21875	1.97969	0.72816	2.71876	0.00655273	0.221485	0.0565972	0.0566639	6.67021e-05	-	-	-	-
chr4	128009192	128011672	+	NM_001319305.1	80167	ABHD18	U12	AT-AA	0.112394	0.153989	0.00985679	97.5	1.27409	0.471905	2.69989	0.00693633	0.229523	0.0805001	0.26675	0.18625	-	-	-	-
chr1	243200836	243211885	-	NM_001042404.1	9859	CEP170	U12	AT-AC	0.112394	0.169177	0.0174045	240.812	1.37959	0.511931	2.69487	0.00704161	0.231674	0.100418	0.17855	0.0781314	-	-	-	-
chr1	23975078	23978712	-	NM_001191005.2	10772	SRSF10	U12	AT-AC	0.112394	0.16432	0.0174045	109	1.66757	0.632662	2.6358	0.0083939	0.257326	0.707644	0.890855	0.183211	-	-	-	-
chr19	19202048	19202330	-	XM_011527688.2	126382	NR2C2AP	U12	AT-AC	0.112394	0.165832	0.0174045	29.0938	1.3282	0.505466	2.62768	0.00859686	0.261296	0.12863	0.269106	0.140475	-	-	-	-
chr19	19202042	19202330	-	NM_001300945.1	126382	NR2C2AP	U12	AT-AC	0.112394	0.165832	0.0174045	29.0625	1.32418	0.50539	2.62011	0.00879008	0.264327	0.188269	0.316899	0.12863	-	-	-	-
chr12	110641628	110644972	+	NM_001173976.1	79600	TCTN1	U12	AT-AC	0.112394	0.160218	0.0112849	34.7188	1.74103	0.668731	2.60348	0.00922832	0.271776	0.497487	0.613045	0.115558	-	-	-	-
chr3	143574194	143578584	-	NM_173653.3	285195	SLC9A9	U12	AT-AC	0.112394	0.173809	0.0174045	10.0625	1.94816	0.783134	2.48764	0.0128592	0.326555	0.00513136	0.0299442	0.0248129	-	-	-	-
chr1	23394034	23397544	-	NM_003196.2	6920	TCEA3	U12	AT-AC	0.112394	0.15322	0.0174045	13.3125	2.10511	0.861388	2.44386	0.014531	0.348602	0.0782872	0.151944	0.0736567	AD,AA	-	-	-
chrX	123610964	123611439	-	NM_001081550.1	57187	THOC2	U12	AT-AC	0.112394	0.161852	0.0174045	60.4062	1.08699	0.45367	2.396	0.0165751	0.372626	0.0252387	0.0645835	0.0393448	-	-	-	-
chrX	123610958	123611439	-	XM_017029664.1	57187	THOC2	U12	AT-AA	0.112394	0.161852	0.0174045	60.125	1.08637	0.454979	2.38773	0.0169529	0.376278	0.29544	0.307853	0.0124134	-	-	-	-
chr3	81499228	81535194	-	NM_000158.3	2632	GBE1	U12	AT-AC	0.112394	0.159906	0.0174045	390.375	1.14411	0.480098	2.38307	0.0171688	0.379452	0.0442748	0.0825793	0.0383045	-	-	-	-
chr12	110641628	110642248	+	NM_001082537.2	79600	TCTN1	U12	AT-AT	0.112394	0.173809	0.0174045	11.125	1.69051	0.729456	2.31749	0.0204771	0.414639	0.228423	0.508427	0.280004	-	-	-	-
chr21	33591208	33595730	-	NM_145858.2	9946	CRYZL1	U12	AT-AC	0.112394	0.162835	0.0174045	146.656	0.914146	0.431175	2.12013	0.0339953	0.526161	0.211129	0.330999	0.119871	CE	-	-	-
chr1	170031985	170034371	-	NM_001204514.1	22920	KIFAP3	U12	AT-AC	0.112394	0.177285	0.0174045	10.3125	0.876485	0.52093	1.68254	0.0924644	0.767562	0.0183236	0.00863095	-0.0096927	-	-	-	-
chr19	38844105	38845649	-	NM_001005335.1	3191	HNRNPL	U12	AT-AC	0.112394	0.189614	0.0174045	988.719	0.537214	0.333122	1.61267	0.106817	0.801372	0.0706041	0.124921	0.054317	-	-	-	-
chr19	49679930	49680139	+	NR_033397.4	3276	PRMT1	U12	AT-AC	0.112394	0.189614	0.0112849	10.7812	0.812487	0.659436	1.23209	0.217914	0.945522	0.549613	0.681518	0.131905	-	-	-	-
chr15	56102254	56103553	-	NM_022841.5	64864	RFX7	U12	AT-AC	0.112394	0.159712	0.0174045	21.0938	1.35848	1.12199	1.21077	0.225982	0.951164	0.932891	0.966829	0.0339378	-	-	-	-
chr18	36885673	36959307	+	NM_001322327.1	57536	KIAA1328	U12	AT-AC	0.112394	0.161852	0.0112849	98.125	0.634645	0.524126	1.21086	0.225948	0.951164	0.417286	0.510375	0.0930889	-	-	-	-
chrX	120554977	120557530	-	XM_011531401.1	8450	CUL4B	U12	AT-AA	0.112394	0.147756	0.0174045	10.3125	1.21544	1.02994	1.18011	0.237957	0.960387	0.504762	0.616667	0.111905	-	-	-	-
chr3	55073558	55073780	+	XR_427281.2	55799	CACNA2D3	U12	AT-AA	0.112394	0.170315	0.00985679	13.0625	1.20627	1.08233	1.11451	0.26506	0.97876	0.413423	0.533834	0.120411	-	AA	-	-
chr3	55073558	55073776	+	NM_018398.2	55799	CACNA2D3	U12	AT-AC	0.112394	0.170315	0.0112849	12.9062	1.20775	1.08816	1.1099	0.26704	0.979371	0.2206	0.48261	0.26201	-	-	-	-
chr1	181484011	181510476	+	NM_000721.3	777	CACNA1E	U12	AT-AC	0.112394	0.189614	0.0112849	20.8125	0.879658	0.81681	1.07694	0.281505	0.986763	0.286448	0.195102	-0.0913458	-	-	-	-
chr13	102872399	102873258	+	NM_000123.3	2073	ERCC5	U12	AT-AT	0.112394	0.140615	0.0174045	229.844	0.411647	0.397073	1.0367	0.299874	0.994818	0.0762701	0.138806	0.0625357	-	-	-	-
chr1	16232298	16232498	-	XM_011542126.2	79363	CPLANE2	U12	AT-AG	0.112394	0.172148	0.0174045	4.6875	0.306821	0.73029	0.420135	0.674387	1	0.216063	0.209498	-0.0065652	-	-	-	-
chr1	161164613	161164834	+	NM_001014443.2	27005	USP21	U12	AT-AG	0.112394	0.180125	0.0137017	18.5938	0	1.14522	0	1	1	0.536042	0.899526	0.363484	AA	-	-	-
chr15	49335497	49367447	-	NM_152647.2	196951	FAM227B	U12	AT-AC	0.112394	0.177657	0.0174045	28.4688	-0.597473	1.32203	-0.451937	0.651314	1	0.6875	0.418155	-0.269345	-	-	-	-
chr16	66934067	66934222	-	NM_016062.3	51647	CIAO2B	U12	AT-AC	0.0781735	0.160218	0.0174045	80.8125	0	1.17764	0	1	1	0.269476	0.602931	0.333455	-	-	-	-
chr17	18006254	18007023	+	NM_001130090.1	83450	DRC3	U12	AT-AC	0.112394	0.150818	0.0112849	9.65625	0.711949	1.12097	0.635117	0.525352	1	0.756047	0.838339	0.0822917	-	-	-	-
chr17	75666572	75667043	-	NM_001003715.3	9400	RECQL5	U12	AT-AC	0.0865022	0.170315	0.0174045	6.6875	0	1.43337	0	1	1	0.544117	0.863517	0.3194	AD,AA	-	-	-
chr19	38420971	38421094	-	NM_001146202.1	115727	RASGRP4	U12	AT-AA	0.112394	0.15001	0.0174045	101.281	0.522527	0.559718	0.933553	0.350534	1	0.930934	0.94889	0.0179561	-	-	-	-
chr19	49679930	49680138	+	XM_017026734.1	3276	PRMT1	U12	AT-AA	0.112394	0.189614	0.00985679	10.875	0.654945	0.655004	0.999911	0.317354	1	0.545865	0.656031	0.110166	-	-	-	-
chr8	55811098	55813039	+	NM_024831.7	96764	TGS1	U12	AT-AC	0.112394	0.189614	0.0112849	36.375	0.40918	0.484203	0.845059	0.398078	1	0.057269	0.106546	0.0492775	-	-	-	-
chr1	30713632	30714246	-	NM_002379.3	4146	MATN1	U12	AT-AC	0.0781735	0.180125	0.0174045	2.65625	0.099685	1.30653	0.0762975	0.939182	-	0.395833	0.4875	0.0916667	-	-	-	-
chr1	66642865	66643543	+	NM_001308203.1	84251	SGIP1	U12	AT-AC	0.112394	0.159125	0.0112849	2.53125	0.977837	1.45264	0.673145	0.500855	-	0.0166667	0.0343654	0.0176987	-	-	-	-
chr1	117963939	117966608	-	NM_206996.2	200162	SPAG17	U12	AT-AC	0.112394	0.161197	0.0174045	3.4375	-0.0629914	1.21993	-0.0516353	0.958819	-	0.3125	0.145833	-0.166667	-	-	-	-
chr12	2115546	2120324	+	NM_000719.6	775	CACNA1C	U12	AT-AG	0.112394	0.181637	0.0137017	0.90625	4.19756	3.7882	1.10806	0.267835	-	0	0.0625	0.0625	-	-	-	-
chr12	47747863	47748073	-	NM_001098531.2	10411	RAPGEF3	U12	AT-AC	0.112394	0.165832	0.0174045	3.90625	2.03361	1.08615	1.87231	0.0611631	-	0.119127	0.194345	0.0752178	-	-	-	-
chr14	74858515	74862529	-	NM_001243007.1	283571	PROX2	U12	AT-AA	0.112394	0.181637	0.0174045	2.03125	0.583844	1.48783	0.392412	0.694754	-	0.455492	0.635417	0.179924	-	-	-	-
chr14	104877964	104878442	+	NM_001112726.2	283638	CEP170B	U12	AT-AC	0.112394	0.160826	0.0112849	1.8125	3.74359	1.42469	2.62765	0.0085977	-	0.0375	0.280208	0.242708	AD	-	-	-
chr16	1154037	1194971	+	NM_001005407.1	8912	CACNA1H	U12	AT-AC	0.112394	0.180125	0.0112849	1.9375	0.761842	1.53113	0.497569	0.618788	-	0.125	0.0625	-0.0625	-	-	-	-
chr17	17995112	17997459	+	NM_001130090.1	83450	DRC3	U12	AT-AC	0.112394	0.189614	0.0112849	0.9375	1.13638	1.56479	0.726219	0.467704	-	0.125	0.3125	0.1875	-	-	-	-
chr17	50561702	50568869	+	NM_001256324.1	8913	CACNA1G	U12	AT-AC	0.112394	0.181637	0.0112849	2.625	2.58496	1.54837	1.66947	0.0950236	-	0	0	0	-	-	-	-
chr19	13455213	13505931	-	NM_000068.3	773	CACNA1A	U12	AT-AC	0.112394	0.177657	0.0174045	0.6875	0.530517	2.04669	0.259207	0.795475	-	0	0	0	-	-	-	-
chr2	19993167	19994298	-	NM_002381.4	4148	MATN3	U12	AT-AC	0.112394	0.157703	0.0174045	0.1875	7.08901e-06	4.0587	1.74662e-06	0.999999	-	0	0	0	-	-	-	-
chr2	165168826	165170429	-	NM_001081676.1	6328	SCN3A	U12	AT-AC	0.112394	0.189614	0.0174045	0.125	0	5.72154	0	1	-	0	0	0	-	-	-	-
chr2	165297136	165307847	+	NM_001040142.1	6326	SCN2A	U12	AT-AC	0.112394	0.181637	0.0112849	0.09375	1.08202	5.94821	0.181907	0.855655	-	0	0	0	-	-	-	-
chr2	166056501	166058569	-	NM_001165963.1	6323	SCN1A	U12	AT-AC	0.112394	0.189614	0.0174045	0	-	-	-	-	-	0	0	0	-	-	-	-
chr2	173001345	173014463	+	NM_001100397.1	11069	RAPGEF4	U12	AT-AC	0.112394	0.181637	0.0112849	1.09375	2.37342	2.02489	1.17212	0.241148	-	0	0.0729167	0.0729167	-	-	-	-
chr22	38597357	38599763	-	NM_001013647.1	646851	FAM227A	U12	AT-AC	0.112394	0.181637	0.0174045	0.75	3.16948	2.0802	1.52364	0.127599	-	0.145833	0.208333	0.0625	-	-	-	-
chr22	39570989	39598150	+	NM_001003406.1	8911	CACNA1I	U12	AT-AC	0.112394	0.169025	0.0112849	1	0.994862	1.61935	0.614358	0.538979	-	0	0	0	-	-	-	-
chr3	38945513	38946788	-	NM_001287223.1	11280	SCN11A	U12	AT-AC	0.112394	0.158359	0.0174045	0.25	1.30631	3.43381	0.380426	0.70363	-	0.0625	0.0625	0	-	-	-	-
chr3	155586195	155593940	-	NM_001130960.1	23007	PLCH1	U12	AT-AC	0.112394	0.163478	0.0174045	0.3125	1.88937	3.62045	0.521861	0.601767	-	0	0	0	-	-	-	-
chr5	34863055	34864436	+	NM_001317949.1	153657	TTC23L	U12	AT-AC	0.112394	0.181637	0.0112849	0.03125	0	5.94821	0	1	-	0	0	0	-	-	-	-
chr5	171171287	171183166	+	NM_022897.4	64901	RANBP17	U12	AT-AC	0.112394	0.189614	0.0112849	2.78125	0.642206	1.05708	0.607526	0.543502	-	0	0.00446429	0.00446429	-	-	-	-
chr6	121112660	121113061	-	NM_152730.5	221322	TBC1D32	U12	AT-AG	0.112394	0.172242	0.0174045	2.5625	2.44269	1.18106	2.06823	0.0386186	-	0	0.0720833	0.0720833	-	-	-	-
chr9	137878218	137879053	+	NM_000718.3	774	CACNA1B	U12	AT-AC	0.112394	0.177002	0.0112849	0	-	-	-	-	-	0	0	0	-	-	-	-
chrX	106985244	106985982	-	NM_001085354.2	79710	MORC4	U12	AT-AC	0.112394	0.163478	0.0174045	1.375	1.18057	1.48073	0.797292	0.425282	-	0.0625	0.0322917	-0.0302083	-	-	-	-

## Sheet: U12 G-type
chr	begin	end	strand	transcript_id	entrez_id	gene_symbol	int_type	u12_subtype	u12_donScore	u12_bpScore	u2_accScore	IR_basemean	IR_log2FoldChange	IR_lfcSE	IR_stat	IR_pvalue	IR_padj	mean_Psi_ctrl	mean_Psi_ZRSR2mut	delta_Psi	AS_up_within_intron	AS-down_within_intron	AS_up_within_flank	AS_down_within_flank
chr16	67401137	67406199	-	XM_011523060.1	29800	ZDHHC1	U12	GT-GG	0.112394	0.158843	0.0112849	23.2812	4.19286	0.982932	4.26566	1.9931e-05	0.00322962	0.0456731	0.676704	0.631031	-	-	-	-
chr5	171205613	171213630	+	NM_022897.4	64901	RANBP17	U12	GT-AG	0.112394	0.171454	0.0137017	64.7812	4.42222	0.686478	6.44189	1.17992e-10	7.10789e-08	0.0642675	0.680473	0.616206	-	-	-	-
chr16	67401133	67406199	-	NM_001323627.1	29800	ZDHHC1	U12	GT-AG	0.112394	0.158843	0.0112849	23.2812	4.19286	0.982932	4.26566	1.9931e-05	0.00322962	0.0691964	0.680138	0.610941	-	-	-	-
chrX	129540479	129540740	+	NM_001318784.1	4952	OCRL	U12	GT-CG	0.0781735	0.153503	0.0137017	19.375	4.01154	0.524037	7.65507	1.93212e-14	2.06315e-11	0.196899	0.780101	0.583202	-	-	-	-
chrX	129540479	129540743	+	NM_000276.3	4952	OCRL	U12	GT-AT	0.0781735	0.153503	0.0174045	19.6875	4.00106	0.530273	7.54527	4.51345e-14	4.67419e-11	0.205651	0.774315	0.568664	-	-	-	-
chr5	171205613	171206622	+	XM_017009744.1	64901	RANBP17	U12	GT-AG	0.112394	0.145233	0.0137017	10.625	4.77958	0.84992	5.62357	1.87052e-08	8.24098e-06	0.0193452	0.583632	0.564286	-	-	-	-
chr10	97452924	97453529	+	NM_001287803.1	84287	ZDHHC16	U12	GT-AG	0.112394	0.165045	0.0137017	56.0938	4.31384	0.592498	7.28076	3.31945e-13	2.79064e-10	0.0986869	0.659756	0.561069	-	-	-	-
chr17	57867416	57868149	-	NM_001271875.1	404093	CUEDC1	U12	GT-AG	0.112394	0.149618	0.0112849	330.188	3.86573	0.440578	8.77423	1.72074e-18	3.11486e-15	0.283131	0.832827	0.549696	AA	-	-	-
chr20	2862935	2863064	+	NM_022575.3	64601	VPS16	U12	GT-AG	0.0781735	0.177285	0.0137017	106	3.6242	0.367274	9.86782	5.73966e-23	2.23937e-19	0.197688	0.745085	0.547397	AD,AA	-	-	-
chr16	1460528	1460815	-	NM_001114331.2	1186	CLCN7	U12	GT-AG	0.112394	0.160192	0.0112849	433.156	3.80312	0.391584	9.71215	2.6762e-22	8.03434e-19	0.298543	0.819959	0.521416	-	-	-	-
chr5	69113228	69114419	+	NM_022902.4	64924	SLC30A5	U12	GT-AG	0.112394	0.165538	0.0137017	217.75	4.06688	0.418454	9.7188	2.50715e-22	7.58903e-19	0.156483	0.670477	0.513994	AD	-	-	-
chr14	105256550	105272720	-	NM_001242786.1	2972	BRF1	U12	GT-AG	0.112394	0.169308	0.0112849	223.375	4.9146	0.439059	11.1935	4.38867e-29	4.42405e-25	0.0490513	0.556739	0.507688	AD,AA	-	-	-
chr22	41808994	41809878	+	NM_001304797.1	79879	CCDC134	U12	GT-AG	0.112394	0.16432	0.0137017	91.9375	4.70473	0.396507	11.8654	1.78971e-32	2.69385e-28	0.0618831	0.562659	0.500776	-	-	-	-
chr19	40743976	40744066	-	NM_198476.3	284325	C19orf54	U12	GT-AG	0.0781735	0.160368	0.0112849	13.9688	2.32681	0.699934	3.32433	0.000886325	0.0593939	0.272679	0.759955	0.487277	AA	-	-	-
chr1	63407127	63411145	+	NM_013339.3	29929	ALG6	U12	GT-AT	0.112394	0.181637	0.0174045	186.688	3.50944	0.532523	6.59022	4.3918e-11	2.81379e-08	0.19919	0.684877	0.485687	AD	-	-	-
chrX	129588264	129588885	+	NM_000276.3	4952	OCRL	U12	GT-AG	0.112394	0.165832	0.0137017	70.75	2.85457	0.349966	8.15669	3.44334e-16	4.36389e-13	0.192565	0.676471	0.483907	AD,CE	-	-	-
chr15	34250356	34250630	-	NM_001042494.1	9990	SLC12A6	U12	GT-AG	0.112394	0.181637	0.0112849	153.594	3.49965	0.425112	8.23229	1.83674e-16	2.64161e-13	0.167521	0.650623	0.483102	AD	-	AD	CE
chr1	68146013	68148135	-	NM_001002292.3	79971	WLS	U12	GT-AG	0.112394	0.165538	0.0112849	122.094	4.29658	0.872222	4.92602	8.3922e-07	0.00023422	0.0629379	0.545716	0.482778	-	-	-	-
chr4	911788	912734	-	NM_005255.3	2580	GAK	U12	GT-AG	0.112394	0.155649	0.0112849	101.562	3.76582	0.415852	9.05568	1.35718e-19	2.88442e-16	0.0969172	0.567246	0.470328	AA	-	-	-
chr1	246887358	246888176	-	NM_001323342.1	25909	AHCTF1	U12	GT-AG	0.112394	0.165045	0.0112849	251.844	3.11495	0.522576	5.96076	2.51072e-09	1.26839e-06	0.165381	0.630679	0.465298	-	-	-	-
chr9	130699395	130700866	+	NM_001282709.1	23404	EXOSC2	U12	GT-AG	0.112394	0.148262	0.0137017	180.344	2.91315	0.438471	6.64388	3.05541e-11	2.01032e-08	0.227944	0.691954	0.46401	-	-	-	-
chr22	19505482	19507385	+	NM_001178010.2	8318	CDC45	U12	GT-AG	0.112394	0.172148	0.0137017	294.188	4.05198	0.466537	8.68521	3.78041e-18	6.33211e-15	0.0714383	0.533983	0.462545	AD,AA	-	-	-
chr16	1655301	1655876	+	NM_020825.3	57585	CRAMP1	U12	GT-AG	0.112394	0.181637	0.0137017	57.3438	3.47961	0.432092	8.05294	8.08285e-16	1.0081e-12	0.0937965	0.549456	0.45566	-	-	-	-
chr7	118184255	118185653	+	NM_016200.4	51691	LSM8	U12	GT-AG	0.112394	0.151521	0.0137017	592.469	2.61224	0.305845	8.54103	1.33029e-17	2.19146e-14	0.180272	0.624528	0.444257	AD,AA	-	-	-
chr3	49829226	49829457	-	NM_005879.2	10293	TRAIP	U12	GT-AG	0.112394	0.181637	0.0112849	42.6875	2.97184	0.407871	7.28624	3.1873e-13	2.71696e-10	0.380266	0.822361	0.442095	-	-	-	-
chr11	45914204	45914315	-	NM_004813.2	9409	PEX16	U12	GT-AG	0.112394	0.169308	0.0112849	150.312	2.8554	0.321617	8.87827	6.79064e-19	1.30218e-15	0.350067	0.79191	0.441843	-	-	-	-
chr12	118027019	118027952	+	NM_001130112.2	5985	RFC5	U12	GT-AG	0.112394	0.170315	0.0137017	183.719	3.28807	0.416955	7.88591	3.12262e-15	3.70528e-12	0.128773	0.570159	0.441385	AD,CE	-	-	-
chr6	36076609	36083037	+	XR_926065.1	1432	MAPK14	U12	GT-AG	0.112394	0.141642	0.0137017	4765.81	3.37289	0.547682	6.15847	7.345e-10	4.06169e-07	0.373776	0.813939	0.440163	-	-	-	-
chr6	36076609	36100187	+	NM_001315.2	1432	MAPK14	U12	GT-AG	0.112394	0.15322	0.0137017	6928.22	3.21097	0.525335	6.11224	9.82423e-10	5.25036e-07	0.245068	0.682061	0.436993	-	-	-	-
chr2	42280974	42282822	+	NM_001145076.2	27436	EML4	U12	GT-AG	0.112394	0.152019	0.0137017	530.656	3.29416	0.574735	5.73161	9.94808e-09	4.65537e-06	0.108752	0.544026	0.435274	AD	-	-	-
chr22	21806040	21807663	-	NM_002745.4	5594	MAPK1	U12	GT-AG	0.112394	0.172324	0.0112849	731.625	5.49207	0.433958	12.6558	1.0397e-36	4.39388e-32	0.0271615	0.460535	0.433373	AD	-	-	-
chr1	26879750	26884159	-	NM_018066.3	54707	GPN2	U12	GT-AG	0.112394	0.15001	0.0112849	678.75	2.908	0.314721	9.23993	2.46669e-20	5.49769e-17	0.244662	0.676185	0.431523	-	-	-	-
chr9	130699395	130701097	+	XR_001746262.1	23404	EXOSC2	U12	GT-AG	0.112394	0.159906	0.0137017	228.812	2.75428	0.428036	6.43468	1.23731e-10	7.44545e-08	0.257754	0.688686	0.430932	-	-	-	-
chr17	44679044	44680584	-	NM_144609.2	124808	CCDC43	U12	GT-AG	0.112394	0.173809	0.0112849	126.406	2.80726	0.398911	7.03732	1.95978e-12	1.50691e-09	0.152385	0.581979	0.429594	-	-	-	-
chr11	116784449	116784854	-	NM_001317086.1	8882	ZPR1	U12	GT-AG	0.0865022	0.189614	0.0112849	97.4375	2.44805	0.388912	6.2946	3.08185e-10	1.79835e-07	0.122784	0.552167	0.429383	AA	-	-	-
chr8	93705011	93706059	+	XR_001745471.1	137392	FAM92A	U12	GT-AG	0.112394	0.159906	0.0137017	23.6562	3.59735	0.597445	6.02123	1.73096e-09	8.99267e-07	0.0853164	0.510229	0.424913	-	-	-	-
chr9	130699395	130701558	+	NR_104230.1	23404	EXOSC2	U12	GT-AG	0.112394	0.161852	0.0137017	229.094	2.73658	0.423873	6.45612	1.07418e-10	6.48872e-08	0.281575	0.703937	0.422363	AA	-	AA	-
chr14	76770052	76771189	+	NM_014909.4	22846	VASH1	U12	GT-AG	0.112394	0.161197	0.0137017	21.4688	3.32141	0.534818	6.21035	5.28667e-10	2.96071e-07	0.106337	0.525777	0.41944	AD	-	-	-
chr22	49907945	49909243	-	NM_024105.3	79087	ALG12	U12	GT-AG	0.112394	0.180125	0.0112849	97.6875	2.93625	0.414937	7.07638	1.4797e-12	1.15474e-09	0.222274	0.641359	0.419085	-	-	-	-
chr6	35874340	35886723	-	NM_003137.4	6732	SRPK1	U12	GT-AG	0.112394	0.168168	0.0112849	344	3.4684	0.370418	9.36346	7.71655e-21	1.85533e-17	0.102595	0.521138	0.418543	AD	-	-	-
chr1	224356994	224360494	+	NM_001277197.1	29097	CNIH4	U12	GT-AG	0.112394	0.154722	0.0137017	921.75	2.92707	0.364461	8.03125	9.64855e-16	1.19793e-12	0.107757	0.523599	0.415842	AD	-	AD	CE
chr16	50033507	50034101	+	NM_001281789.1	255919	CNEP1R1	U12	GT-AG	0.112394	0.147673	0.0137017	85.9688	2.47897	0.358682	6.91135	4.8008e-12	3.54513e-09	0.168862	0.584438	0.415576	AD	-	-	-
chr11	65209388	65209848	+	NM_001198868.1	823	CAPN1	U12	GT-AG	0.112394	0.162753	0.0137017	626.781	3.66263	0.379475	9.65183	4.82865e-22	1.39256e-18	0.0621883	0.474285	0.412096	AA	-	-	-
chr12	68759240	68764703	+	NM_018656.2	55508	SLC35E3	U12	GT-AG	0.112394	0.142393	0.0137017	136.594	2.88435	0.42923	6.71982	1.81953e-11	1.26456e-08	0.093801	0.505803	0.412002	AA	-	-	-
chr22	19465275	19467872	-	NM_001035247.2	7353	UFD1	U12	GT-AG	0.0865022	0.162339	0.0112849	1368.97	4.70431	0.389409	12.0806	1.33668e-33	2.48936e-29	0.0292019	0.439576	0.410374	AD,AA	-	-	-
chr5	1078759	1079397	-	NM_006598.2	10723	SLC12A7	U12	GT-GG	0.112394	0.181637	0.0112849	39.9375	3.3296	0.604214	5.51064	3.57531e-08	1.44324e-05	0.110922	0.520095	0.409173	-	-	-	-
chr1	11819555	11822694	+	NM_001256959.1	1185	CLCN6	U12	GT-AG	0.112394	0.189614	0.0137017	119.938	3.0409	0.339464	8.95797	3.30713e-19	6.40435e-16	0.0849331	0.492825	0.407892	AD	-	-	-
chr19	55310296	55316785	-	XM_011526850.2	284417	TMEM150B	U12	GT-AG	0.112394	0.157703	0.0112849	116.531	4.36052	1.22579	3.5573	0.00037468	0.0313194	0.448486	0.852555	0.404069	-	-	-	-
chr11	71994853	71995449	+	NM_018320.4	55298	RNF121	U12	GT-AG	0.112394	0.165832	0.0137017	60.9062	3.44588	0.410192	8.40066	4.43974e-17	7.16347e-14	0.0912539	0.494343	0.403089	AA	-	-	-
chr3	45714080	45719499	+	NM_001319072.1	22908	SACM1L	U12	GT-AG	0.112394	0.160286	0.0137017	493.25	3.16782	0.467302	6.77897	1.21038e-11	8.70955e-09	0.0780001	0.479963	0.401963	AA,CE	-	-	-
chr14	24265764	24266429	-	NM_004581.5	5875	RABGGTA	U12	GT-AG	0.112394	0.181637	0.0112849	134.625	2.86193	0.391314	7.31364	2.60008e-13	2.25488e-10	0.111048	0.511376	0.400329	-	-	-	-
chr1	226361542	226361968	-	NM_001618.3	142	PARP1	U12	GT-AG	0.112394	0.180125	0.0112849	113.094	4.01448	0.422388	9.50423	2.01524e-21	5.33572e-18	0.0628209	0.462765	0.399944	-	-	-	-
chr15	34233973	34235180	-	NM_001042494.1	9990	SLC12A6	U12	GT-AG	0.112394	0.172148	0.0112849	186	2.31872	0.41569	5.57799	2.43314e-08	1.03065e-05	0.183798	0.580757	0.396959	AD,AA	-	-	-
chr10	48424160	48425887	+	NM_001323302.1	5599	MAPK8	U12	GT-AG	0.112394	0.151805	0.0137017	149.281	2.38226	0.463014	5.14511	2.6737e-07	8.59013e-05	0.205352	0.598327	0.392974	AA	AD	-	-
chr16	67877407	67877508	+	NM_014329.4	23644	EDC4	U12	GT-AG	0.0834614	0.161197	0.0137017	116	2.93509	0.311975	9.40809	5.05251e-21	1.22014e-17	0.145072	0.534683	0.38961	AA	-	-	-
chr17	81237078	81237386	-	XM_006721709.3	146705	TEPSIN	U12	GT-TG	0.112394	0.161505	0.0112849	207.781	2.63133	0.337694	7.79207	6.59212e-15	7.553e-12	0.445865	0.832145	0.38628	AA	-	AA	AA
chr8	93705011	93705424	+	XR_001745472.1	137392	FAM92A	U12	GT-AG	0.112394	0.148262	0.0137017	13.0938	3.30629	0.655831	5.04137	4.62204e-07	0.000139715	0.0655807	0.451289	0.385709	-	-	-	-
chr5	140694281	140695507	+	NM_001278731.1	23438	HARS2	U12	GT-AG	0.112394	0.189614	0.0137017	123.375	2.84496	0.322353	8.82559	1.08883e-18	2.00065e-15	0.188001	0.571912	0.38391	-	-	-	-
chr10	131944146	131945294	+	NM_001291310.1	55844	PPP2R2D	U12	GT-AG	0.112394	0.170315	0.0137017	123.438	3.37857	0.439166	7.69317	1.43536e-14	1.54775e-11	0.0917703	0.474475	0.382705	AD,AA	-	-	-
chr9	4834266	4841231	+	NM_001286699.1	10171	RCL1	U12	GT-AG	0.112394	0.177285	0.0137017	792.844	4.41768	0.400522	11.0298	2.74438e-28	2.53402e-24	0.0673139	0.449576	0.382262	AD,CE,AA	-	-	-
chr1	37865889	37866458	-	NM_001297434.1	3633	INPP5B	U12	GT-AG	0.112394	0.189614	0.0112849	83.3438	3.57457	0.335904	10.6417	1.90687e-26	1.4351e-22	0.0850024	0.465848	0.380846	CE,AA	-	-	-
chr10	87864549	87894024	+	NM_000314.6	5728	PTEN	U12	GT-AG	0.0834614	0.189614	0.0137017	1369.25	3.48032	0.384457	9.05256	1.39661e-19	2.95111e-16	0.0790688	0.459161	0.380092	AD	-	-	-
chr17	81237072	81237386	-	NM_144679.2	146705	TEPSIN	U12	GT-AG	0.112394	0.161505	0.0112849	208.625	2.57846	0.335409	7.6875	1.50039e-14	1.61154e-11	0.449093	0.828619	0.379526	AA	-	-	-
chr3	129512413	129514388	+	NM_001280541.1	55764	IFT122	U12	GT-AG	0.112394	0.177002	0.0137017	428.5	2.56819	0.349813	7.34159	2.11076e-13	1.84803e-10	0.420331	0.795999	0.375668	AA	-	-	-
chr16	19608275	19608973	+	NM_001300743.1	57020	VPS35L	U12	GT-AG	0.112394	0.189614	0.0137017	80.25	4.18669	0.4523	9.25645	2.11335e-20	4.71976e-17	0.0416263	0.417091	0.375465	-	-	-	-
chr4	82485720	82490060	-	NM_001080506.1	441027	TMEM150C	U12	GT-AG	0.112394	0.181637	0.0112849	5.5625	6.15461	1.40233	4.38883	1.1396e-05	0.0020828	0.09375	0.466667	0.372917	-	-	-	-
chr1	19327413	19328571	+	NM_001040125.1	54896	PQLC2	U12	GT-AG	0.112394	0.157703	0.0137017	15.8438	3.06896	0.593285	5.17282	2.30583e-07	7.66137e-05	0.458861	0.830993	0.372132	-	-	-	-
chr9	34613872	34614041	-	NM_001281425.1	11258	DCTN3	U12	GT-AG	0.112394	0.154859	0.0112849	384.188	3.69206	0.232274	15.8953	6.82928e-57	1.87598e-51	0.0578339	0.4291	0.371266	AA	-	-	-
chr7	100854755	100855705	+	NM_001267812.1	56996	SLC12A9	U12	GT-AG	0.112394	0.161852	0.0137017	197.375	2.26653	0.634131	3.57423	0.000351259	0.0300614	0.412004	0.779718	0.367714	AD,AA	-	-	-
chr17	30520022	30522253	+	NM_001007024.1	9527	GOSR1	U12	GT-AG	0.112394	0.147756	0.0137017	251.375	3.41401	0.353297	9.66329	4.31787e-22	1.26518e-18	0.0735274	0.439646	0.366119	AA	-	-	-
chr10	48424586	48425887	+	NM_001278547.1	5599	MAPK8	U12	GT-AG	0.112394	0.151805	0.0137017	118.094	2.40134	0.472876	5.07817	3.81095e-07	0.000117426	0.206214	0.569742	0.363528	AA	-	-	-
chr17	5480583	5481295	-	NM_001304777.1	51009	DERL2	U12	GT-AG	0.112394	0.177657	0.0112849	261.875	2.28947	0.322951	7.08922	1.34867e-12	1.05624e-09	0.194076	0.557308	0.363232	AA,CE	-	-	-
chr20	3252685	3253725	-	NM_001009984.2	25943	C20orf194	U12	GT-AG	0.112394	0.177657	0.0112849	21.5	2.50154	0.539555	4.63631	3.54691e-06	0.000801254	0.158189	0.521047	0.362858	-	-	-	-
chr3	12585800	12587590	-	NM_002880.3	5894	RAF1	U12	GT-AG	0.112394	0.177002	0.0112849	4047.09	2.52062	0.338422	7.44815	9.46596e-14	8.95871e-11	0.469376	0.831669	0.362293	AA	-	-	-
chr17	43140284	43144727	+	NR_003108.1	10230	NBR2	U12	GT-AG	0.112394	0.159498	0.0137017	19.125	1.96408	0.748077	2.62551	0.00865195	0.262237	0.255287	0.615702	0.360415	-	-	-	-
chr5	170050398	170055304	+	NM_004946.2	1794	DOCK2	U12	GT-AG	0.112394	0.177002	0.0137017	1295.19	4.12463	0.435792	9.46468	2.94467e-21	7.68541e-18	0.0335863	0.393723	0.360137	AD	-	-	-
chr17	32350327	32351785	+	NM_001032293.2	7756	ZNF207	U12	GT-AG	0.112394	0.170315	0.0137017	1271.28	3.47441	0.34421	10.0939	5.88119e-24	2.73821e-20	0.0821956	0.436173	0.353977	AD,AA,CE	-	-	-
chr15	36692176	36697322	+	NM_001130010.2	84529	C15orf41	U12	GT-AG	0.112394	0.16432	0.0137017	27.6875	3.09974	0.617285	5.02156	5.12526e-07	0.000151052	0.083997	0.434306	0.350309	AA,CE	-	-	-
chr1	89059044	89059316	-	NM_002053.2	2633	GBP1	U12	GT-AG	0.112394	0.15722	0.0112849	71.3438	2.92558	0.776655	3.7669	0.000165288	0.0171547	0.396041	0.745542	0.349501	AD	-	-	-
chr6	33269558	33269743	-	NM_001289174.1	6293	VPS52	U12	GT-AG	0.112394	0.156343	0.0112849	59.5938	2.42889	0.364755	6.65895	2.75787e-11	1.82549e-08	0.169001	0.517903	0.348902	-	-	-	-
chr7	140753394	140754186	-	NM_004333.4	673	BRAF	U12	GT-AG	0.112394	0.165538	0.0112849	77.0625	2.94433	0.547394	5.37882	7.4977e-08	2.82523e-05	0.118007	0.465709	0.347702	AD	-	-	-
chr22	17145170	17148447	-	XM_005261236.3	27440	HDHD5	U12	GT-AG	0.112394	0.144413	0.0112849	444	2.43323	0.565566	4.30228	1.69047e-05	0.00283756	0.0944958	0.441367	0.346871	AD,AA	-	AA	-
chr12	6577918	6578028	-	NM_001273.3	1108	CHD4	U12	GT-AG	0.112394	0.141138	0.0112849	302.531	2.87967	0.518849	5.55011	2.85496e-08	1.18154e-05	0.12364	0.46943	0.34579	AA	-	-	-
chr3	49700710	49701490	+	NM_022064.4	63891	RNF123	U12	GT-AG	0.112394	0.162339	0.0137017	304.781	3.96908	0.412003	9.63362	5.76634e-22	1.61632e-18	0.0365255	0.380923	0.344398	-	-	-	-
chr22	17145118	17148447	-	NM_017829.5	27440	HDHD5	U12	GT-AG	0.112394	0.141138	0.0112849	444	2.43711	0.564912	4.31414	1.60229e-05	0.00271987	0.115202	0.459264	0.344062	AD,AA	-	-	-
chr6	169633069	169634427	-	NM_001202550.1	253769	WDR27	U12	GT-AG	0.112394	0.152016	0.0112849	10.9688	5.25481	0.78272	6.71353	1.89973e-11	1.28931e-08	0.023152	0.366996	0.343844	-	-	-	-
chr6	138788389	138792748	+	NM_015439.2	25901	CCDC28A	U12	GT-AG	0.112394	0.162753	0.0137017	564.156	2.67708	0.444842	6.01806	1.76516e-09	9.16168e-07	0.142461	0.484113	0.341652	-	-	-	-
chr3	143493765	143495334	-	NM_173653.3	285195	SLC9A9	U12	GT-AG	0.112394	0.141259	0.0112849	22.125	2.71766	0.685221	3.96611	7.30549e-05	0.00917076	0.133117	0.474739	0.341622	-	-	-	-
chr1	212961255	212972579	+	NM_024749.4	79805	VASH2	U12	GT-AG	0.112394	0.181637	0.0137017	5.53125	2.87814	0.967894	2.97361	0.00294314	0.132416	0.046875	0.388122	0.341247	-	-	-	-
chr12	122138939	122140953	+	NM_014938.5	22877	MLXIP	U12	GT-AG	0.0865022	0.171454	0.0137017	338.281	2.60567	0.373177	6.9824	2.90173e-12	2.19133e-09	0.103035	0.441281	0.338246	-	-	-	-
chr8	19844239	19845581	+	XM_017013607.1	55174	INTS10	U12	GT-AG	0.112394	0.154722	0.0137017	163.156	2.70949	0.460142	5.88837	3.90019e-09	1.9106e-06	0.102835	0.441065	0.33823	AD,CE	-	-	-
chr20	2861705	2861804	+	NM_022575.3	64601	VPS16	U12	GT-AG	0.112394	0.157986	0.0137017	61.7812	2.4633	0.420504	5.85797	4.68564e-09	2.28823e-06	0.192621	0.530617	0.337996	AA	-	-	-
chr12	95980864	95983910	-	NM_001258333.1	3034	HAL	U12	GT-AG	0.0865022	0.157986	0.0112849	748.125	2.86346	0.568598	5.03601	4.75341e-07	0.000142677	0.549344	0.887308	0.337964	-	-	-	-
chr20	2861705	2863064	+	NM_080413.2	64601	VPS16	U12	GT-AG	0.112394	0.177285	0.0137017	238.188	2.65812	0.360711	7.36912	1.71761e-13	1.5546e-10	0.0890993	0.424862	0.335762	AA,AD	-	-	-
chr11	698889	700141	+	NM_001042463.2	283232	TMEM80	U12	GT-AG	0.112394	0.177285	0.0137017	61.625	2.44503	0.502533	4.86542	1.14213e-06	0.00030313	0.264591	0.599022	0.334432	-	-	-	-
chr7	75882237	75883697	+	NM_001040456.1	57414	RHBDD2	U12	GT-AG	0.112394	0.142606	0.0137017	309.438	2.47696	0.395043	6.2701	3.60822e-10	2.06816e-07	0.120863	0.453858	0.332995	-	-	-	-
chr8	93705011	93708010	+	NM_001283034.1	137392	FAM92A	U12	GT-AG	0.112394	0.153581	0.0137017	29.0938	3.92942	0.601925	6.52809	6.66123e-11	4.13285e-08	0.0558521	0.387759	0.331907	-	-	-	-
chr2	134919013	134919809	+	NM_001241.3	905	CCNT2	U12	GT-AG	0.112394	0.142417	0.0137017	127.406	4.45518	0.361878	12.3113	7.8764e-35	1.66432e-30	0.0297663	0.360993	0.331227	-	-	-	-
chr17	55771186	55773723	+	NM_001102402.2	58488	PCTP	U12	GT-AG	0.112394	0.170315	0.0137017	85.3125	2.86855	0.470106	6.10192	1.04805e-09	5.57667e-07	0.0422972	0.370689	0.328392	AD,AA	-	-	-
chr1	145643979	145645646	+	XR_001737373.1	653519	GPR89A	U12	GT-AG	0.112394	0.140252	0.0137017	206.188	2.94948	0.374969	7.86593	3.66363e-15	4.32855e-12	0.0940562	0.42205	0.327994	AD	-	CE	AA
chr1	241860705	241861405	+	NM_001319224.1	9156	EXO1	U12	GT-AG	0.112394	0.177657	0.0137017	37.5938	5.35809	0.53176	10.0761	7.04347e-24	3.01139e-20	0.00937776	0.334602	0.325224	AD,AA	-	-	-
chr20	20022481	20025676	+	NM_016100.4	51126	NAA20	U12	GT-AG	0.112394	0.180125	0.0137017	308.688	2.82247	0.345605	8.16676	3.1679e-16	4.07833e-13	0.0665263	0.387421	0.320895	AD,AA,CE	-	-	-
chr1	169972599	169978084	-	NM_001204514.1	22920	KIFAP3	U12	GT-AG	0.112394	0.171454	0.0112849	45.375	5.12049	0.457769	11.1857	4.78843e-29	4.57518e-25	0.0137324	0.333811	0.320078	-	-	-	-
chr16	88858792	88859662	+	NM_001318524.1	51693	TRAPPC2L	U12	GT-AG	0.0865022	0.161505	0.0137017	118.375	2.93014	0.314356	9.32109	1.15148e-20	2.73859e-17	0.0686699	0.386853	0.318183	AA	-	-	-
chr2	117829467	117830581	+	NM_006773.3	8886	DDX18	U12	GT-AG	0.112394	0.177657	0.0137017	148.25	2.90609	0.399906	7.26695	3.67706e-13	3.04698e-10	0.0623686	0.380096	0.317727	AD,AA	-	-	-
chr22	20996113	20996695	+	NM_006767.3	8216	LZTR1	U12	GC-AG	0.112394	0.180125	0.0137017	67.7188	2.4739	0.460486	5.37236	7.77124e-08	2.92129e-05	0.108738	0.425479	0.316741	-	-	-	-
chr9	97653909	97654879	+	NM_002486.4	4686	NCBP1	U12	GT-AG	0.112394	0.154722	0.0137017	92.2188	3.41785	0.413507	8.2655	1.39105e-16	2.03524e-13	0.0553097	0.370296	0.314986	-	-	AD	-
chr17	8174617	8175756	-	NM_032354.3	84314	TMEM107	U12	GT-AG	0.112394	0.177657	0.0112849	31.5625	3.27039	0.671475	4.87045	1.11343e-06	0.000296727	0.0722867	0.385301	0.313015	-	-	-	-
chr11	61789922	61790492	-	NM_014206.3	746	TMEM258	U12	GT-AG	0.112394	0.170315	0.0112849	930.75	4.04144	0.341184	11.8453	2.27487e-32	3.37783e-28	0.0293023	0.341222	0.31192	AD,AA	-	-	-
chr12	57745913	57746175	+	NM_005981.3	6302	TSPAN31	U12	GT-AG	0.112394	0.153146	0.0137017	31.125	2.92707	0.527365	5.55036	2.85079e-08	1.18154e-05	0.120711	0.432064	0.311352	-	-	-	-
chr18	36829197	36834319	+	NM_001322327.1	57536	KIAA1328	U12	GT-AG	0.112394	0.148262	0.0137017	79.7812	2.82417	0.441565	6.39582	1.59688e-10	9.52048e-08	0.08921	0.397933	0.308723	-	-	-	-
chr1	147966664	147968331	+	XR_001737221.1	51463	GPR89B	U12	GT-AG	0.112394	0.140252	0.0137017	200.469	2.89835	0.381078	7.60566	2.83464e-14	3.02394e-11	0.0899371	0.397857	0.30792	AD	-	-	-
chr13	45396016	45397257	-	NM_001010875.3	253512	SLC25A30	U12	GT-AG	0.112394	0.177285	0.0112849	40.5625	1.98319	0.421685	4.70302	2.56345e-06	0.000602756	0.264877	0.572484	0.307607	AA	-	-	-
chr2	11160695	11164203	+	NM_001282710.1	130814	PQLC3	U12	GT-AG	0.112394	0.153372	0.0137017	50.625	3.30764	0.503181	6.57347	4.91553e-11	3.12384e-08	0.0289302	0.336382	0.307452	AD	-	-	-
chr11	47804619	47806152	-	NM_015231.2	23279	NUP160	U12	GT-AG	0.112394	0.177285	0.0112849	82.8125	2.98396	0.400272	7.45483	8.99804e-14	8.58985e-11	0.0673085	0.374121	0.306813	-	-	-	-
chr3	38011674	38016490	-	NM_001130964.1	5333	PLCD1	U12	GT-AG	0.112394	0.142765	0.0112849	533.156	1.74544	0.537412	3.24786	0.00116278	0.0728172	0.306315	0.61299	0.306675	AD	-	-	-
chr16	67944932	67945086	-	NM_001145961.1	6560	SLC12A4	U12	GT-AG	0.0781735	0.172148	0.0112849	28.75	3.27846	0.447867	7.32016	2.47671e-13	2.15129e-10	0.0589023	0.364781	0.305879	AA	-	-	-
chr1	89014280	89014546	-	NM_001319179.1	2635	GBP3	U12	GT-AG	0.112394	0.15722	0.0112849	12.25	2.52369	0.592592	4.25873	2.0559e-05	0.0033146	0.173788	0.478943	0.305155	-	-	-	-
chr7	148730263	148753975	+	NM_003592.2	8454	CUL1	U12	GT-AG	0.112394	0.189614	0.0137017	986.531	2.01639	0.486764	4.14244	3.43623e-05	0.0050477	0.399947	0.704981	0.305034	-	-	-	-
chr1	89014280	89014404	-	NM_001319180.1	2635	GBP3	U12	GT-AG	0.0834614	0.15722	0.0112849	12	2.61553	0.600667	4.35438	1.33446e-05	0.00236918	0.113277	0.417811	0.304534	-	-	-	-
chr17	7292060	7293474	-	NM_015982.3	51087	YBX2	U12	GT-AG	0.0834614	0.189614	0.0112849	20.0312	1.81142	0.722947	2.50561	0.0122241	0.317684	0.380257	0.683705	0.303448	-	-	-	-
chr11	117411918	117412071	+	NM_001271933.1	22897	CEP164	U12	GT-AG	0.112394	0.160218	0.0137017	25.8125	2.70588	0.472754	5.72365	1.04258e-08	4.80727e-06	0.0807534	0.382824	0.302071	-	-	-	-
chr1	145643979	145645661	+	XM_017002150.1	653519	GPR89A	U12	GT-AT	0.112394	0.140252	0.0174045	206.469	2.93925	0.376021	7.81672	5.42166e-15	6.27739e-12	0.127877	0.428345	0.300468	AD,CE	-	CE	AA
chr12	122848095	122848465	+	NM_001303097.1	9026	HIP1R	U12	GT-AG	0.112394	0.149727	0.0137017	39.875	2.85393	0.664715	4.29346	1.75913e-05	0.00294292	0.0891605	0.384372	0.295212	-	-	-	-
chr17	8552145	8553954	-	NM_001256012.1	4628	MYH10	U12	GT-AG	0.112394	0.159913	0.0112849	77.1562	5.55357	0.634874	8.74752	2.18098e-18	3.86522e-15	0.00665491	0.301639	0.294984	CE	-	-	-
chr1	145643979	145646183	+	NM_001097612.1	653519	GPR89A	U12	GT-AG	0.112394	0.140062	0.0137017	245.406	2.71784	0.365727	7.43135	1.07495e-13	1.00523e-10	0.12621	0.419827	0.293617	AD,CE	-	-	-
chr21	33581501	33581950	-	NM_017613.3	29980	DONSON	U12	GT-AG	0.112394	0.169681	0.0112849	77	2.46171	0.44137	5.57741	2.4412e-08	1.03327e-05	0.106028	0.398911	0.292883	-	-	-	-
chr8	25389233	25390205	+	NM_024940.7	80005	DOCK5	U12	GT-AG	0.112394	0.189614	0.0137017	106.094	3.72203	0.554064	6.71769	1.84622e-11	1.27585e-08	0.0274024	0.319757	0.292355	-	-	-	-
chr12	123328028	123328733	-	NM_001167856.1	55206	SBNO1	U12	GT-AG	0.112394	0.189614	0.0112849	175.625	3.59889	0.381812	9.42582	4.26767e-21	1.03288e-17	0.0430095	0.332302	0.289292	AD	-	-	-
chr2	113632945	113634152	+	NM_001306158.1	11159	RABL2A	U12	GT-AG	0.112394	0.180125	0.0137017	47.8438	1.98136	0.501076	3.95421	7.6787e-05	0.00947898	0.123196	0.411766	0.28857	AD	-	-	-
chr11	9288536	9295258	-	NM_015012.3	440026	TMEM41B	U12	GT-AG	0.112394	0.177285	0.0112849	760	1.77111	0.581178	3.04745	0.00230791	0.113079	0.447009	0.735431	0.288422	-	-	-	-
chr12	71657302	71663012	-	NM_144982.4	196441	ZFC3H1	U12	GT-AG	0.112394	0.177657	0.0112849	529.656	1.71838	0.505373	3.40022	0.000673322	0.0489828	0.288275	0.574151	0.285876	AD,CE	-	-	-
chr21	36344708	36344911	+	NM_001320445.1	23515	MORC3	U12	GT-AG	0.112394	0.160368	0.0137017	183.031	2.91912	0.407399	7.16527	7.76359e-13	6.20401e-10	0.0729417	0.357692	0.284751	-	-	-	-
chr1	211966499	211967877	-	NM_001199809.1	25896	INTS7	U12	GT-AG	0.0781735	0.159995	0.0112849	43.0625	2.30019	0.612168	3.75745	0.000171652	0.0176468	0.0844139	0.368509	0.284095	-	-	-	-
chr9	130699395	130702142	+	NM_001282708.1	23404	EXOSC2	U12	GT-AG	0.112394	0.151017	0.0137017	228.844	2.75694	0.428057	6.4406	1.19006e-10	7.16502e-08	0.445606	0.729582	0.283976	AA	-	-	-
chr13	20641399	20643454	+	NM_001318491.1	8100	IFT88	U12	GT-AG	0.0865022	0.189614	0.0137017	23.0312	1.99393	0.467413	4.26588	1.99112e-05	0.00322962	0.0892174	0.373139	0.283921	-	-	-	-
chr11	9288543	9295258	-	XR_001747881.1	440026	TMEM41B	U12	GT-AG	0.112394	0.177285	0.0112849	759.875	1.77829	0.58086	3.06147	0.00220251	0.109457	0.448197	0.73178	0.283583	-	-	-	-
chr19	1120024	1122138	-	NM_001100122.1	22904	SBNO2	U12	GT-AG	0.112394	0.180125	0.0112849	575.188	3.08453	0.413014	7.46834	8.12124e-14	7.80709e-11	0.0710677	0.354311	0.283243	-	-	-	-
chr1	89117774	89120178	-	NM_004120.4	2634	GBP2	U12	GT-AG	0.112394	0.160286	0.0112849	392.656	2.89717	0.550359	5.26415	1.40839e-07	4.92996e-05	0.0611733	0.344072	0.282899	AD,AA	-	-	-
chr5	140679128	140679787	-	NM_001258040.2	3035	HARS	U12	GT-AG	0.0865022	0.180125	0.0112849	102.031	3.66302	0.369012	9.92656	3.19059e-23	1.25655e-19	0.039351	0.321371	0.28202	-	-	-	-
chr11	62609133	62609353	-	NM_001300793.1	256364	EML3	U12	GT-AG	0.112394	0.181637	0.0112849	170.094	1.82836	0.335494	5.44975	5.04418e-08	1.97101e-05	0.406559	0.687924	0.281365	-	-	-	-
chr19	55313056	55316785	-	NM_001085488.2	284417	TMEM150B	U12	GT-AG	0.112394	0.15322	0.0112849	105.406	4.45728	1.24122	3.59106	0.000329331	0.0286852	0.558444	0.839266	0.280821	-	-	-	-
chr1	147966664	147968346	+	XM_017001449.1	51463	GPR89B	U12	GT-AT	0.112394	0.140252	0.0174045	200.625	2.89603	0.381883	7.58353	3.36273e-14	3.51228e-11	0.127681	0.405331	0.27765	AD	-	-	-
chr12	122483345	122483459	-	NM_017612.4	55596	ZCCHC8	U12	GT-AG	0.112394	0.177657	0.0112849	95.4375	1.74585	0.386839	4.51312	6.38807e-06	0.00129242	0.428084	0.70444	0.276356	-	-	-	-
chr6	143432612	143433830	-	NM_001286259.1	134637	ADAT2	U12	GT-AT	0.112394	0.147756	0.0112849	67	3.39294	0.436905	7.76585	8.10981e-15	9.19602e-12	0.0513192	0.325577	0.274258	AD	-	-	-
chr17	28132676	28161159	+	NM_016231.4	51701	NLK	U12	GT-AG	0.112394	0.180125	0.0137017	141.375	1.88073	0.514749	3.65368	0.000258509	0.0239412	0.0713727	0.34354	0.272167	-	-	-	-
chr22	29260865	29263834	-	NM_012265.1	25807	RHBDD3	U12	GT-AG	0.112394	0.181637	0.0112849	67.2188	2.48084	0.420731	5.89649	3.71314e-09	1.82059e-06	0.258207	0.52976	0.271553	-	-	-	-
chr17	42773879	42774645	+	NM_032353.3	84313	VPS25	U12	GT-AG	0.112394	0.173809	0.0137017	214.312	2.73472	0.374251	7.30718	2.72803e-13	2.34731e-10	0.0831463	0.353551	0.270405	AD,AA,CE	-	-	-
chr7	155301691	155302250	+	NM_005542.4	3638	INSIG1	U12	GT-AG	0.112394	0.189614	0.0137017	130.938	2.56323	0.514631	4.98071	6.33505e-07	0.000183084	0.0851634	0.354124	0.26896	-	-	-	-
chr19	55313056	55316774	-	XM_011526851.2	284417	TMEM150B	U12	GT-AG	0.0781735	0.15322	0.0112849	105.375	4.42626	1.23855	3.57374	0.000351914	0.0301151	0.572731	0.840481	0.26775	-	-	-	-
chr7	156725526	156725763	-	NM_022458.3	64327	LMBR1	U12	GT-AG	0.112394	0.169681	0.0112849	38.75	4.09598	0.470812	8.69981	3.3243e-18	5.67189e-15	0.026916	0.293248	0.266332	-	-	-	-
chr6	87665834	87667010	+	XM_005248704.1	23595	ORC3	U12	GT-AG	0.112394	0.177657	0.0137017	40.0938	4.48898	0.535257	8.38658	5.00498e-17	7.89011e-14	0.0208013	0.286954	0.266153	-	-	-	-
chr1	89193101	89193302	-	NM_052941.4	115361	GBP4	U12	GT-AG	0.112394	0.169177	0.0112849	36.7812	2.57961	0.75662	3.4094	0.000651071	0.0478296	0.157196	0.422063	0.264866	-	-	-	-
chr2	85599318	85599524	-	NM_001031738.2	129303	TMEM150A	U12	GT-AG	0.112394	0.169177	0.0112849	12.75	2.41628	0.576149	4.19384	2.74269e-05	0.00418269	0.213782	0.477536	0.263754	-	-	-	-
chr1	147966664	147968874	+	NM_016334.3	51463	GPR89B	U12	GT-AG	0.112394	0.140062	0.0137017	234.531	2.5747	0.384512	6.69601	2.14187e-11	1.44295e-08	0.117915	0.381616	0.2637	AD	-	-	-
chr12	49100647	49101249	-	NM_001300750.1	55716	LMBR1L	U12	GT-AG	0.112394	0.177657	0.0112849	72.0312	2.77531	0.401587	6.91087	4.81702e-12	3.54513e-09	0.666994	0.929382	0.262388	AA,CE,AD	-	-	-
chr14	99492875	99493513	+	NM_001099402.1	8812	CCNK	U12	GT-AG	0.112394	0.177002	0.0137017	345.875	2.88178	0.461598	6.24304	4.29144e-10	2.43562e-07	0.0492884	0.310576	0.261288	-	-	-	-
chr1	40408739	40409756	+	NM_001198978.1	64744	SMAP2	U12	GT-AG	0.0865022	0.165328	0.0137017	690.188	3.73027	0.653176	5.71097	1.12332e-08	5.14073e-06	0.0203514	0.279274	0.258922	AD	-	-	-
chr22	23837855	23838351	-	NM_001002862.2	91319	DERL3	U12	GT-AG	0.112394	0.154859	0.0112849	66.1875	2.363	0.538843	4.38532	1.15816e-05	0.00210655	0.104259	0.362467	0.258208	AD	-	-	-
chr1	37683442	37686272	-	XM_005270975.4	54955	C1orf109	U12	GT-AG	0.112394	0.177002	0.0112849	133.938	1.69327	0.453117	3.73694	0.000186273	0.0187379	0.190877	0.448636	0.257759	-	-	-	-
chr11	74028399	74033350	-	NM_001286577.1	26005	C2CD3	U12	GT-AG	0.112394	0.173809	0.0112849	80.1875	3.1266	0.309949	10.0875	6.27716e-24	2.79241e-20	0.0462965	0.303208	0.256912	-	-	-	-
chr22	20139893	20140114	+	NM_001185024.1	29801	ZDHHC8	U12	GT-AG	0.112394	0.157703	0.0137017	57.875	3.11497	0.572233	5.44354	5.22334e-08	2.03162e-05	0.671465	0.928013	0.256547	-	-	-	-
chr9	125188948	125189561	-	NM_001123355.1	5537	PPP6C	U12	GT-AG	0.0834614	0.180125	0.0112849	15.3438	3.36882	0.901963	3.73499	0.00018772	0.0188266	0.413215	0.667634	0.254419	-	-	-	-
chr12	118027019	118027961	+	NM_001206801.1	5985	RFC5	U12	GT-AG	0.112394	0.170315	0.0137017	183.156	3.31583	0.410739	8.07283	6.8686e-16	8.61543e-13	0.400912	0.65425	0.253337	AD,CE	CE	-	-
chr6	87665834	87667017	+	NM_001197259.1	23595	ORC3	U12	GT-AG	0.112394	0.177657	0.0137017	40.0938	4.48898	0.535257	8.38658	5.00498e-17	7.89011e-14	0.0423245	0.295493	0.253169	-	-	-	-
chr4	3238979	3239845	+	NM_002111.7	3064	HTT	U12	GT-AG	0.112394	0.189614	0.0137017	78.4062	2.34151	0.347415	6.73979	1.58612e-11	1.13179e-08	0.0874687	0.338166	0.250698	AD	-	-	-
chr18	198133	199201	+	NM_001037334.1	9097	USP14	U12	GT-AG	0.112394	0.154722	0.0137017	169.75	3.11152	0.43131	7.21411	5.4289e-13	4.37331e-10	0.0334228	0.284014	0.250591	AD,AA	-	-	-
chr4	1336995	1338421	+	NM_001017405.2	10296	MAEA	U12	GT-AG	0.112394	0.181637	0.0137017	433	1.70322	0.450858	3.77772	0.000158268	0.0165868	0.192745	0.441809	0.249064	AD	-	-	-
chr11	119090266	119091412	+	NM_000190.3	3145	HMBS	U12	GT-AG	0.112394	0.156565	0.0137017	1716.72	2.14696	0.41743	5.14327	2.69994e-07	8.65166e-05	0.103383	0.351979	0.248596	AD	-	-	-
chr16	2561909	2565552	+	NM_001261816.1	5170	PDPK1	U12	GT-AG	0.112394	0.189614	0.0137017	186.125	2.00734	0.475575	4.22086	2.43368e-05	0.00381468	0.264152	0.511956	0.247804	-	-	-	-
chr8	41506013	41507053	+	NM_001174124.1	51125	GOLGA7	U12	GT-TG	0.0865022	0.172242	0.0137017	274.375	2.71152	0.371475	7.29932	2.89223e-13	2.48665e-10	0.0515536	0.295018	0.243465	-	-	-	-
chr14	24268620	24268724	-	NM_004581.5	5875	RABGGTA	U12	GT-AG	0.0781735	0.181637	0.0112849	66.0312	1.40811	0.442526	3.18198	0.00146273	0.084254	0.255525	0.498448	0.242922	-	-	-	-
chr3	179574468	179576216	+	NM_004301.4	86	ACTL6A	U12	GT-AG	0.112394	0.177657	0.0137017	213.75	2.53768	0.440028	5.76709	8.06535e-09	3.83143e-06	0.0836017	0.32643	0.242829	AD,AA	-	-	-
chr2	162356482	162360745	+	XM_017003769.1	25801	GCA	U12	GT-AG	0.112394	0.169681	0.0137017	3938.5	2.06347	0.503421	4.09889	4.15139e-05	0.00591172	0.255512	0.498076	0.242565	AA	-	-	-
chr3	129517595	129519106	+	NM_001280541.1	55764	IFT122	U12	GT-AG	0.0834614	0.169308	0.0137017	124.375	3.29301	0.334184	9.85388	6.59464e-23	2.25034e-19	0.0256352	0.267623	0.241988	-	-	-	-
chr15	59261510	59272305	-	NM_004998.3	4643	MYO1E	U12	GT-AG	0.112394	0.159712	0.0112849	9.625	2.8165	0.785804	3.58423	0.000338075	0.0292457	0.151047	0.39285	0.241803	-	-	-	-
chr19	9828394	9828591	+	NM_001048241.2	59286	UBL5	U12	GT-AG	0.0834614	0.170315	0.0137017	1081	2.32779	0.389903	5.97017	2.37e-09	1.20617e-06	0.0936756	0.334321	0.240645	AA	-	-	-
chr12	113304386	113306494	-	NM_024959.2	80024	SLC8B1	U12	GT-AG	0.112394	0.141138	0.0112849	345.219	3.08133	0.411175	7.49396	6.68251e-14	6.50674e-11	0.0527893	0.293233	0.240443	AD	-	-	-
chr7	88210131	88210881	-	NM_001256891.1	6717	SRI	U12	GT-AG	0.112394	0.157352	0.0112849	513	2.83511	0.287343	9.86663	5.80841e-23	2.23937e-19	0.0453882	0.28494	0.239552	AA	-	-	-
chr3	113420180	113426123	-	NM_001164496.1	55779	CFAP44	U12	GT-AG	0.0834614	0.169177	0.0112849	12.5625	2.40296	0.887461	2.70768	0.00677548	0.226001	0.247086	0.485653	0.238567	-	-	-	-
chr11	57690204	57690334	+	NM_015457.2	25921	ZDHHC5	U12	GT-AG	0.112394	0.160192	0.0137017	58.7812	2.01383	0.289418	6.9582	3.44654e-12	2.59207e-09	0.126232	0.364709	0.238477	AA	-	-	-
chr8	120461256	120463691	+	NM_022045.4	27085	MTBP	U12	GT-AG	0.112394	0.171454	0.0137017	34.0625	4.01819	0.490807	8.18691	2.68021e-16	3.51011e-13	0.0336151	0.270492	0.236877	AD	-	-	-
chr16	70695624	70697138	-	NM_018052.3	55697	VAC14	U12	GT-AG	0.112394	0.181637	0.0112849	78.9062	2.66469	0.447738	5.95144	2.65793e-09	1.34152e-06	0.0361343	0.269333	0.233199	-	-	-	-
chr2	231739189	231781064	-	NM_001291018.1	5147	PDE6D	U12	GT-AG	0.0781735	0.15722	0.0112849	57.0625	2.12643	0.560456	3.7941	0.000148181	0.0158	0.020892	0.25353	0.232638	-	-	-	-
chr19	12719337	12720878	-	NM_001136195.1	30000	TNPO2	U12	GT-AG	0.112394	0.173809	0.0112849	83.4688	3.22931	0.315749	10.2275	1.49387e-24	7.49517e-21	0.0325477	0.262927	0.230379	-	-	-	-
chr8	119788905	119789591	-	NM_003184.3	6873	TAF2	U12	GT-AG	0.112394	0.165538	0.0112849	45.0938	4.72272	0.458703	10.2958	7.36004e-25	3.74403e-21	0.0143795	0.244512	0.230133	AD	-	-	-
chr5	1052452	1053348	-	NM_006598.2	10723	SLC12A7	U12	GT-AG	0.112394	0.157703	0.0112849	68.7812	2.50512	0.533096	4.69919	2.61197e-06	0.000611418	0.0731231	0.303237	0.230114	AD	-	-	-
chr19	17274186	17275800	+	NM_001033549.2	29086	BABAM1	U12	GT-AG	0.112394	0.159688	0.0137017	347.094	3.29762	0.291565	11.3101	1.16967e-29	1.46048e-25	0.0378993	0.267891	0.229992	AD	-	-	-
chr2	223899071	223901182	-	NM_020830.4	57590	WDFY1	U12	GT-AG	0.112394	0.169308	0.0112849	756.531	1.44249	0.311905	4.62477	3.75007e-06	0.00083651	0.287921	0.517757	0.229836	AD	-	-	-
chr16	46681501	46682078	-	NM_018206.5	55737	VPS35	U12	GT-AG	0.0865022	0.165045	0.0112849	96.4375	3.72876	0.44074	8.46023	2.66845e-17	4.3567e-14	0.0301333	0.25996	0.229827	AA	-	-	-
chr1	212966346	212972579	+	NM_001136474.2	79805	VASH2	U12	GT-AG	0.112394	0.181637	0.0137017	4.34375	3.28662	1.03112	3.18743	0.00143541	0.0834718	0	0.227083	0.227083	-	-	-	-
chr2	27631067	27631833	+	NM_001145047.1	11321	GPN1	U12	GT-AG	0.112394	0.140604	0.0137017	81.5312	3.28885	0.406042	8.09978	5.50577e-16	6.9139e-13	0.0193095	0.246015	0.226706	AD	-	-	-
chrX	123638124	123638933	-	NM_001081550.1	57187	THOC2	U12	GT-AG	0.112394	0.160286	0.0112849	63.1562	4.05955	0.495418	8.19421	2.52251e-16	3.43032e-13	0.01727	0.243003	0.225733	AD	-	-	-
chr12	96909896	96912722	+	NM_001135175.1	121441	NEDD1	U12	GT-AG	0.112394	0.143657	0.0137017	105.781	4.20629	0.444689	9.45895	3.11041e-21	8.02271e-18	0.0247463	0.249156	0.22441	AD,AA	-	-	-
chr17	81906547	81906759	-	NM_001184917.2	5833	PCYT2	U12	GT-AG	0.112394	0.162753	0.0112849	42.3438	3.72241	0.511765	7.27367	3.49847e-13	2.90118e-10	0.0212626	0.244571	0.223309	-	-	-	-
chr1	37683438	37686272	-	NM_001303030.1	54955	C1orf109	U12	GT-AG	0.112394	0.177002	0.0112849	133.938	1.69327	0.453117	3.73694	0.000186273	0.0187379	0.238343	0.460661	0.222318	-	-	-	-
chr1	151344279	151344416	-	NM_000449.3	5993	RFX5	U12	GT-AG	0.112394	0.161965	0.0112849	77.25	2.18171	0.359041	6.07649	1.22842e-09	6.48767e-07	0.0991252	0.321438	0.222312	-	-	-	-
chr21	44079705	44080014	+	NM_003274.4	7109	TRAPPC10	U12	GT-AG	0.112394	0.145233	0.0137017	217.156	2.89747	0.447221	6.47883	9.24359e-11	5.60217e-08	0.0449527	0.266419	0.221466	-	-	-	-
chr14	24181844	24181954	-	NM_024658.3	79711	IPO4	U12	GT-AG	0.112394	0.181637	0.0112849	42.4688	2.21764	0.388566	5.70724	1.14822e-08	5.25031e-06	0.0890838	0.310382	0.221298	-	-	-	-
chr22	50776750	50777951	-	NM_001003789.1	11158	RABL2B	U12	GT-AG	0.112394	0.180125	0.0112849	74.6875	2.25626	0.437844	5.15312	2.56186e-07	8.25978e-05	0.0803686	0.301529	0.221161	AD	-	-	-
chr3	48689714	48691306	-	NM_001005909.2	51447	IP6K2	U12	GT-AG	0.112394	0.159913	0.0112849	478.656	1.63126	0.412456	3.955	7.6536e-05	0.00947898	0.114209	0.333551	0.219341	AD	-	-	-
chr16	67881846	67881953	+	NM_014329.4	23644	EDC4	U12	GT-AG	0.112394	0.169177	0.0137017	150.25	1.39136	0.35859	3.88007	0.000104424	0.0120323	0.520234	0.738315	0.218081	-	-	-	-
chr1	203861714	203862195	+	NM_003094.3	6635	SNRPE	U12	GT-AG	0.112394	0.169177	0.0137017	537.25	1.45354	0.319024	4.55622	5.20828e-06	0.00110372	0.0675254	0.2835	0.215975	AD,AA	-	-	-
chr3	113012812	113013271	-	NM_001319111.1	25871	NEPRO	U12	GT-AG	0.112394	0.142616	0.0112849	64.9688	1.54467	0.39431	3.91739	8.95111e-05	0.0106952	0.151493	0.366192	0.214699	-	-	-	-
chr1	58690418	58692860	-	NM_001085487.2	114803	MYSM1	U12	GT-AG	0.112394	0.169681	0.0112849	141.844	2.2943	0.409248	5.60614	2.06884e-08	8.92855e-06	0.0811108	0.294816	0.213705	-	-	-	-
chr19	19335736	19336121	+	NM_015329.3	23383	MAU2	U12	GT-AG	0.112394	0.189614	0.0137017	77.0312	2.71646	0.334663	8.11698	4.77941e-16	6.02242e-13	0.0481773	0.261098	0.212921	-	-	-	-
chr14	31080585	31092906	+	NM_001128126.2	11154	AP4S1	U12	GT-AG	0.112394	0.177657	0.0137017	40.4688	1.93173	0.446924	4.32228	1.54425e-05	0.00265373	0.0693577	0.281043	0.211685	-	-	-	-
chr17	42798168	42798467	-	NM_001040431.2	28958	COA3	U12	GT-AG	0.0781735	0.161575	0.0112849	23.7812	4.21747	0.739672	5.70181	1.18543e-08	5.40247e-06	0.0135267	0.224575	0.211048	-	-	-	-
chr10	93694938	93698135	-	NM_145246.4	118924	FRA10AC1	U12	GT-AG	0.112394	0.165328	0.0112849	330.281	4.82061	0.510812	9.43716	3.83034e-21	9.58708e-18	0.0114076	0.220792	0.209384	AA,CE,AD	-	-	-
chr19	39980455	39980661	+	NM_006503.3	5704	PSMC4	U12	GT-AG	0.112394	0.189614	0.0137017	202.969	1.64476	0.344913	4.76862	1.85495e-06	0.000461966	0.141661	0.350698	0.209037	-	-	-	-
chr7	105160614	105167376	-	NM_001278273.1	6733	SRPK2	U12	GT-AG	0.112394	0.177285	0.0112849	324.406	4.59862	0.478469	9.6111	7.17767e-22	1.90962e-18	0.0168966	0.223142	0.206246	AD,AA,CE	-	-	-
chr8	41506013	41507058	+	NM_001002296.1	51125	GOLGA7	U12	GT-AG	0.0865022	0.172242	0.0137017	277.312	2.71126	0.372283	7.28281	3.2693e-13	2.78254e-10	0.111291	0.316177	0.204886	-	-	-	-
chr3	49728279	49732790	-	NM_001006115.2	9807	IP6K1	U12	GT-AG	0.112394	0.172148	0.0112849	293.156	1.81917	0.440848	4.12652	3.68287e-05	0.00535701	0.111868	0.315733	0.203865	AD	-	-	-
chr3	196937649	196939250	-	NM_001308036.1	22916	NCBP2	U12	GT-AG	0.112394	0.177657	0.0112849	219.25	1.47671	0.376162	3.92574	8.64644e-05	0.0104219	0.181774	0.385497	0.203723	-	-	-	-
chr10	13298246	13299967	-	NM_001323082.1	5264	PHYH	U12	GT-AG	0.112394	0.158359	0.0112849	29.9688	2.33419	0.665511	3.50737	0.000452555	0.0363004	0.0620164	0.262867	0.200851	-	-	-	-
chr1	233090191	233095754	-	NM_014801.3	80003	PCNX2	U12	GT-AG	0.112394	0.170315	0.0112849	6.625	2.43538	0.785852	3.09904	0.0019415	0.100104	0.130444	0.328984	0.19854	-	-	CE	AD
chr19	16203616	16206340	+	NM_001130524.1	8907	AP1M1	U12	GT-AG	0.0781735	0.180125	0.0137017	569.062	4.52597	0.41761	10.8378	2.27899e-27	2.03587e-23	0.0239275	0.222159	0.198232	AA	-	-	-
chrX	40711302	40712185	-	NM_004229.3	9282	MED14	U12	GT-AG	0.112394	0.158411	0.0112849	32.6562	4.14015	0.540387	7.66146	1.83835e-14	1.96685e-11	0.00782035	0.205721	0.1979	AD	-	-	-
chr10	95683196	95683521	-	NM_001143973.1	26123	TCTN3	U12	GT-GG	0.112394	0.157069	0.0112849	29.1875	2.11422	0.537636	3.93244	8.40874e-05	0.0102093	0.0899537	0.286066	0.196113	AD	-	-	-
chr19	8466389	8467534	+	NM_001297418.1	4670	HNRNPM	U12	GT-AG	0.112394	0.14603	0.0137017	914.688	3.00529	0.365894	8.21357	2.147e-16	3.00139e-13	0.0270345	0.223049	0.196014	AD	-	-	-
chr11	66338786	66340120	-	NM_001024957.1	25855	BRMS1	U12	GT-AG	0.112394	0.181637	0.0112849	322.406	2.08871	0.309357	6.7518	1.46021e-11	1.04593e-08	0.101852	0.296741	0.194889	AA	-	-	-
chr3	113781179	113784223	+	NM_001690.3	523	ATP6V1A	U12	GT-AG	0.112394	0.169177	0.0137017	201.375	2.47136	0.434751	5.68453	1.3117e-08	5.88279e-06	0.0707282	0.263648	0.19292	-	-	-	-
chr1	228367176	228367885	+	NM_001098623.2	84033	OBSCN	U12	GT-AG	0.112394	0.169681	0.0137017	5.03125	2.01792	0.862252	2.34029	0.0192687	0.401666	0.109226	0.301168	0.191942	-	-	-	-
chr22	41530889	41532093	-	NM_001018050.3	171568	POLR3H	U12	GT-AG	0.112394	0.162339	0.0112849	108.969	1.27819	0.539835	2.36775	0.0178967	0.387759	0.196927	0.388157	0.191231	-	-	-	-
chr3	194615698	194617098	-	NM_001011655.2	93109	TMEM44	U12	GT-AG	0.0834614	0.172324	0.0112849	27.4062	2.26053	0.460402	4.9099	9.11206e-07	0.000251364	0.0417663	0.232662	0.190896	-	-	-	-
chr2	216116843	216117745	+	NM_021141.3	7520	XRCC5	U12	GT-AG	0.112394	0.177285	0.0137017	581.938	2.32077	0.390192	5.94777	2.71817e-09	1.3713e-06	0.0654566	0.256287	0.19083	AD,AA	-	-	-
chr14	54530227	54530902	+	NM_006568.2	10668	CGRRF1	U12	GT-AG	0.112394	0.148248	0.0137017	112.719	1.59959	0.284369	5.62506	1.85445e-08	8.17675e-06	0.123266	0.313775	0.190509	AD	-	-	-
chr1	246631925	246633923	+	NM_001139459.1	163882	CNST	U12	GT-AG	0.112394	0.159906	0.0137017	115.438	2.00015	0.351035	5.69786	1.21319e-08	5.46552e-06	0.0696554	0.259473	0.189818	AD	-	-	-
chr10	90895918	90896312	+	NM_001104546.1	10556	RPP30	U12	GT-AG	0.112394	0.147169	0.0137017	79.2812	2.51096	0.326106	7.69982	1.36256e-14	1.48234e-11	0.0388232	0.223268	0.184445	-	-	-	-
chr18	31916447	31917577	-	NM_014939.3	22878	TRAPPC8	U12	GT-AG	0.112394	0.160368	0.0112849	96.8438	2.47392	0.340994	7.25503	4.01564e-13	3.30017e-10	0.0360553	0.21597	0.179914	-	-	-	-
chr11	34131532	34132124	+	NM_001144030.1	55226	NAT10	U12	GT-AG	0.112394	0.172242	0.0137017	47.4062	4.15722	0.489646	8.49025	2.06201e-17	3.37662e-14	0.0141139	0.187982	0.173868	-	-	-	-
chrX	130371645	130372908	+	NM_001282195.1	9016	SLC25A14	U12	GT-AG	0.112394	0.181637	0.0137017	33.4688	2.96024	0.454279	6.51634	7.20428e-11	4.44467e-08	0.0499152	0.223725	0.17381	-	-	-	-
chr1	84490473	84495372	+	NM_025065.6	80135	RPF1	U12	GT-AG	0.112394	0.172242	0.0137017	727.531	2.21813	0.363486	6.10239	1.04497e-09	5.57667e-07	0.0428948	0.215073	0.172179	AD	-	-	-
chr17	5481390	5482808	-	NM_001304777.1	51009	DERL2	U12	GT-AG	0.112394	0.172242	0.0112849	205.625	2.39238	0.39967	5.98588	2.15221e-09	1.09634e-06	0.0501648	0.221717	0.171552	-	-	-	-
chr17	18100660	18101492	+	NM_001388.4	1819	DRG2	U12	GT-AG	0.112394	0.14924	0.0137017	87.0625	3.53325	0.423933	8.33446	7.78552e-17	1.17026e-13	0.0280165	0.198987	0.170971	-	-	-	-
chr14	76774716	76775891	+	XM_017021091.1	22846	VASH1	U12	GT-AG	0.112394	0.169177	0.0137017	13.4062	1.95103	0.572261	3.40933	0.000651236	0.0478353	0.105534	0.275281	0.169747	-	-	-	-
chr7	16776379	16777041	+	NM_014399.3	27075	TSPAN13	U12	GT-AG	0.112394	0.177285	0.0137017	47	1.56315	0.543827	2.87435	0.00404862	0.163928	0.109758	0.279016	0.169259	-	-	-	-
chr2	44707463	44715286	+	NM_024766.4	79823	CAMKMT	U12	GT-AG	0.112394	0.172242	0.0137017	16	2.94598	0.670722	4.39225	1.12184e-05	0.00205855	0.0249917	0.192524	0.167532	-	-	-	-
chr10	35063063	35071198	-	NM_001198777.1	8453	CUL2	U12	GT-AG	0.112394	0.148039	0.0112849	253.656	5.06861	0.363594	13.9403	3.60359e-44	2.82827e-39	0.00747813	0.172861	0.165383	AD,AA	-	-	-
chr7	65185506	65186389	+	XR_001744933.1		INTS4L1	U12	GT-AG	0.112394	0.158411	0.0137017	7.78125	3.3814	0.815703	4.14538	3.39257e-05	0.00499426	0.0211553	0.186329	0.165173	-	-	-	-
chr11	73677963	73679653	-	NM_001243718.1	5870	RAB6A	U12	GT-AG	0.112394	0.162753	0.0112849	234.344	4.00895	0.317976	12.6077	1.91465e-36	7.01263e-32	0.0118178	0.176737	0.16492	-	-	-	-
chr1	44644795	44644994	+	NM_001319956.1	55182	RNF220	U12	GT-AG	0.112394	0.169025	0.0137017	162.469	2.69985	0.32302	8.35816	6.37051e-17	9.72199e-14	0.0359654	0.200212	0.164246	-	-	-	-
chr19	11553811	11554010	-	NM_032377.3	84337	ELOF1	U12	GT-AG	0.112394	0.15322	0.0112849	189.688	3.124	0.323971	9.64285	5.27017e-22	1.5002e-18	0.0261484	0.190073	0.163925	-	-	-	-
chr17	5480583	5482808	-	NR_130905.1	51009	DERL2	U12	GT-AG	0.112394	0.177657	0.0112849	439.406	2.2563	0.334956	6.73611	1.6268e-11	1.13421e-08	0.0632925	0.225893	0.162601	AA,CE	CE	-	-
chr6	87665834	87677713	+	XM_017010632.1	23595	ORC3	U12	GT-AG	0.112394	0.161575	0.0137017	197.906	1.08286	0.415278	2.60756	0.00911902	0.270434	0.0659594	0.227857	0.161898	-	-	-	-
chr4	106095642	106116202	-	NM_001163435.2	93627	TBCK	U12	GT-AG	0.112394	0.159906	0.0112849	94.4688	4.2081	0.701241	6.00093	1.96194e-09	1.01161e-06	0.0144919	0.175856	0.161364	-	-	-	-
chr12	48714525	48716514	-	NM_001240.3	904	CCNT1	U12	GT-AG	0.112394	0.142341	0.0112849	126.938	2.14234	0.483851	4.42769	9.5249e-06	0.00179363	0.0624231	0.223672	0.161249	-	-	-	-
chr7	135645019	135645467	+	NM_015135.2	23165	NUP205	U12	GT-AG	0.112394	0.143693	0.0137017	53.2812	2.12332	0.377781	5.6205	1.90401e-08	8.35503e-06	0.0431422	0.203269	0.160127	-	-	-	-
chr8	123023740	123024985	-	NM_001134671.2	79139	DERL1	U12	GT-AG	0.112394	0.159125	0.0112849	468.594	1.71774	0.364476	4.7129	2.44212e-06	0.000580438	0.0691842	0.228494	0.15931	AD	-	-	-
chr9	27060652	27061995	+	XM_011518035.2	80173	IFT74	U12	GT-AG	0.112394	0.163478	0.0137017	24.0938	2.75677	0.541206	5.09374	3.5106e-07	0.000109027	0.0318766	0.188579	0.156702	-	-	-	-
chr4	1336995	1338425	+	NM_001297431.1	10296	MAEA	U12	GT-AG	0.112394	0.181637	0.0137017	431.375	1.79838	0.449468	4.00112	6.30423e-05	0.0082413	0.422811	0.578533	0.155722	AD	-	-	-
chr17	9545283	9557433	-	NM_004853.2	9482	STX8	U12	GT-AG	0.0834614	0.159995	0.0112849	172.688	2.28581	0.434722	5.25809	1.4556e-07	5.07904e-05	0.0390798	0.194378	0.155299	-	-	-	-
chr8	26361152	26362683	+	NM_001177591.1	5520	PPP2R2A	U12	GT-AG	0.0834614	0.177657	0.0137017	195.75	2.71923	0.416077	6.5354	6.34388e-11	3.94709e-08	0.0350473	0.18856	0.153513	-	-	-	-
chrX	21880973	21882432	+	NM_015884.3	51360	MBTPS2	U12	GT-AG	0.112394	0.189614	0.0137017	14	3.32358	0.569341	5.8376	5.29595e-09	2.55224e-06	0.0589189	0.211609	0.15269	-	-	-	-
chr8	100151917	100153293	+	NM_005034.3	5440	POLR2K	U12	GT-AG	0.112394	0.177002	0.0137017	346.906	2.41607	0.324304	7.45001	9.33328e-14	8.90215e-11	0.0411995	0.192461	0.151261	-	-	-	-
chr22	36320897	36321757	-	NM_002473.5	4627	MYH9	U12	GT-AG	0.112394	0.168168	0.0112849	986.5	3.76018	0.409642	9.17918	4.34375e-20	9.45119e-17	0.0128648	0.163768	0.150904	AD,AA	-	-	-
chr7	105547334	105548553	+	NM_021930.4	60561	RINT1	U12	GT-AG	0.0865022	0.181637	0.0137017	77.6562	2.55944	0.388017	6.59621	4.21798e-11	2.70716e-08	0.0985333	0.249027	0.150493	-	-	-	-
chr1	89267154	89267416	-	NM_001134486.2	115362	GBP5	U12	GT-AG	0.112394	0.159498	0.0112849	150.344	1.77504	0.642337	2.76341	0.00572013	0.205043	0.0823094	0.232532	0.150222	-	-	-	-
chr13	41318911	41320666	+	NM_001110798.1	79612	NAA16	U12	GT-AG	0.112394	0.189614	0.0137017	281	1.20455	0.476079	2.53015	0.0114014	0.307548	0.170107	0.319334	0.149227	CE	-	-	-
chr1	156015070	156018269	-	NM_003145.3	6746	SSR2	U12	GT-AG	0.112394	0.189614	0.0112849	715	2.65623	0.31129	8.53298	1.4263e-17	2.3426e-14	0.0335501	0.18222	0.148669	AD	-	-	-
chr10	91996571	91997079	+	XR_246113.2	9044	BTAF1	U12	GT-AG	0.112394	0.171454	0.0137017	79.75	2.51578	0.354897	7.08876	1.35317e-12	1.059e-09	0.0420811	0.190295	0.148213	-	-	-	-
chr20	8727394	8729044	+	XM_011529203.2		PLCB1	U12	GT-GG	0.112394	0.148922	0.0137017	8.0625	2.66296	0.745299	3.57301	0.000352897	0.0301781	0.00390625	0.151877	0.147971	-	-	-	-
chr3	133828853	133834574	-	NM_016577.3	51560	RAB6B	U12	GT-AG	0.112394	0.169177	0.0112849	193.125	1.99865	0.643023	3.10821	0.00188227	0.0985048	0.0972821	0.243663	0.146381	-	-	-	-
chr17	76070445	76072307	-	NM_001260502.1	6730	SRP68	U12	GT-AG	0.112394	0.177657	0.0112849	94.1875	2.23333	0.33611	6.64464	3.0396e-11	2.00593e-08	0.0296869	0.174506	0.144819	-	-	-	-
chr7	32488653	32489248	-	NM_001130710.1	23658	LSM5	U12	GT-AG	0.112394	0.172242	0.0112849	186.188	3.29954	0.368348	8.95766	3.31646e-19	6.40435e-16	0.0144001	0.158861	0.144461	AD	-	-	-
chr1	103551074	103551720	+	NM_017619.3	55599	RNPC3	U12	GT-AG	0.112394	0.148039	0.0137017	65.3125	1.72757	0.356831	4.84142	1.28915e-06	0.000335678	0.0617582	0.204909	0.14315	-	-	-	-
chr17	75556144	75558154	+	NM_001015002.1	3993	LLGL2	U12	GT-AG	0.112394	0.141138	0.0137017	14.1562	2.54366	0.567584	4.48156	7.40982e-06	0.00146462	0.037475	0.180165	0.14269	-	-	-	-
chr1	145836867	145837535	+	NM_001303456.1	10623	POLR3C	U12	GT-AG	0.112394	0.147756	0.0137017	35.1562	1.43986	0.455422	3.16158	0.00156914	0.0883589	0.0836957	0.225168	0.141472	-	-	-	-
chr7	65691844	65692722	+	NR_027392.2	644619	INTS4P2	U12	GT-AG	0.112394	0.158411	0.0137017	8.125	2.67542	0.712053	3.75734	0.000171732	0.0176534	0.0239671	0.165159	0.141191	-	-	-	-
chr8	143613296	143613523	-	NM_001317783.1	7264	TSTA3	U12	GT-AG	0.112394	0.149727	0.0112849	251.312	2.12835	0.484682	4.39123	1.12713e-05	0.00206626	0.0467275	0.187866	0.141138	AA	-	-	-
chr5	88207143	88220562	-	XM_011543204.2	153396	TMEM161B	U12	GT-AG	0.112394	0.152291	0.0112849	91.3438	2.82106	0.402639	7.00643	2.44482e-12	1.86941e-09	0.334816	0.475862	0.141047	-	-	-	-
chr13	51719349	51727677	+	NM_052950.3	115825	WDFY2	U12	GT-AG	0.112394	0.165328	0.0137017	406.094	2.35302	0.295211	7.97063	1.57863e-15	1.92303e-12	0.10056	0.240712	0.140152	AD	-	-	-
chr9	27060652	27062617	+	NM_001099222.1	80173	IFT74	U12	GT-AG	0.112394	0.16432	0.0137017	24.4375	2.68903	0.539194	4.98713	6.12825e-07	0.000178233	0.030963	0.170585	0.139622	-	-	-	-
chr1	1545003	1564772	-	NM_014188.2	29101	SSU72	U12	GT-AG	0.0781735	0.189614	0.0112849	1482.84	1.52033	0.352486	4.31316	1.60941e-05	0.00273069	0.16141	0.300846	0.139436	CE,AD	-	-	-
chr1	155172629	155172737	-	NM_173852.3	200185	KRTCAP2	U12	GT-AG	0.112394	0.180125	0.0112849	304.938	2.14318	0.29394	7.29122	3.07161e-13	2.63881e-10	0.0475347	0.186763	0.139228	AD,AA	-	-	-
chr16	84758808	84759362	+	NM_001272075.1	9100	USP10	U12	GT-AG	0.112394	0.165538	0.0137017	48.2188	1.80559	0.358836	5.03179	4.85932e-07	0.000144776	0.09198	0.228337	0.136357	AD	-	-	-
chr1	186388549	186389587	+	NM_001164245.1	54953	ODR4	U12	GT-AG	0.0865022	0.165045	0.0137017	68.4062	0.958192	0.351213	2.72823	0.00636743	0.218693	0.19535	0.330717	0.135367	AA	-	-	-
chr11	86255288	86256386	+	NM_001308007.1	8726	EED	U12	GT-AG	0.112394	0.172242	0.0137017	81.2188	2.6174	0.398416	6.56952	5.04762e-11	3.18934e-08	0.0402485	0.174473	0.134225	-	-	-	-
chr14	76773212	76775891	+	NM_014909.4	22846	VASH1	U12	GT-AG	0.112394	0.169177	0.0137017	13.4375	1.90213	0.570353	3.33501	0.000852972	0.0579326	0.144265	0.273659	0.129394	-	-	-	-
chr4	41939384	41943746	+	NM_018126.2	55161	TMEM33	U12	GT-AG	0.112394	0.177657	0.0137017	148.562	1.68805	0.341509	4.9429	7.69705e-07	0.000216523	0.0440487	0.170879	0.12683	-	-	-	-
chr3	60014153	60536859	-	NM_001166243.2		FHIT	U12	GT-AG	0.112394	0.157703	0.0112849	47.75	2.01461	0.498391	4.04223	5.29443e-05	0.00719802	0.228793	0.355623	0.126829	-	-	-	-
chr7	111758791	111760180	-	NM_014705.3	9732	DOCK4	U12	GT-AG	0.0781735	0.172148	0.0112849	4	3.4452	1.49986	2.29701	0.0216182	0.424386	0.137231	0.261895	0.124664	-	-	-	-
chr10	91996571	91997602	+	NM_003972.2	9044	BTAF1	U12	GT-AG	0.112394	0.177657	0.0137017	124.562	2.43772	0.412043	5.91617	3.2952e-09	1.64056e-06	0.115112	0.238716	0.123605	-	-	-	-
chr16	2206215	2206357	+	NM_001199173.1	64223	MLST8	U12	GT-AG	0.112394	0.180125	0.0137017	45.4375	2.18067	0.447451	4.87355	1.09609e-06	0.000293035	0.038148	0.160663	0.122515	-	-	-	-
chr4	16186879	16188219	-	NM_153365.2	202018	TAPT1	U12	GT-AG	0.112394	0.181637	0.0112849	98.1562	2.66824	0.43947	6.07149	1.26728e-09	6.66571e-07	0.0359199	0.157874	0.121954	-	-	-	-
chr22	29804831	29806215	-	NM_001242906.1	84164	ASCC2	U12	GT-AG	0.112394	0.16432	0.0112849	283.031	3.09224	0.292783	10.5615	4.49287e-26	2.72746e-22	0.0237696	0.145257	0.121488	-	-	-	-
chr3	32534647	32537010	-	NM_016141.3	51143	DYNC1LI1	U12	GT-AG	0.112394	0.171454	0.0112849	356.344	2.51751	0.333113	7.55751	4.10856e-14	4.27098e-11	0.0196293	0.140781	0.121152	AD	-	-	-
chr14	72947192	72951797	+	NM_001163508.1	26094	DCAF4	U12	GT-AG	0.112394	0.177002	0.0137017	41.375	2.02086	0.491725	4.10974	3.96108e-05	0.00567381	0.0754068	0.195102	0.119695	-	-	-	-
chr5	77459125	77463094	-	NM_018268.3	55255	WDR41	U12	GT-AG	0.112394	0.172242	0.0112849	185.781	4.12512	0.395236	10.4371	1.67828e-25	9.55477e-22	0.0232564	0.141347	0.11809	CE	-	-	-
chr17	7908511	7908696	+	NM_001005271.2	1107	CHD3	U12	GT-AG	0.112394	0.169681	0.0137017	135.188	2.08422	0.356036	5.85395	4.80032e-09	2.32256e-06	0.0461036	0.163809	0.117706	-	-	-	-
chrX	155236368	155238771	+	NM_001303543.1	7411	VBP1	U12	GT-AG	0.112394	0.163478	0.0137017	336.344	3.15305	0.398878	7.9048	2.68362e-15	3.21562e-12	0.020421	0.137957	0.117536	-	-	-	-
chr20	8727394	8729049	+	NM_015192.3	23236	PLCB1	U12	GT-AG	0.112394	0.148922	0.0137017	8.0625	2.66296	0.745299	3.57301	0.000352897	0.0301781	0.052967	0.169357	0.11639	-	-	-	-
chr11	71995552	71996194	+	NM_001300926.1	55298	RNF121	U12	GT-AG	0.112394	0.171454	0.0137017	41.75	2.1057	0.39212	5.37004	7.87213e-08	2.94712e-05	0.0317083	0.147523	0.115815	-	-	-	-
chr6	70755066	70773349	+	NM_001044305.2	60682	SMAP1	U12	GT-AG	0.112394	0.159906	0.0137017	316.656	3.57516	0.358771	9.96502	2.16838e-23	8.69555e-20	0.0211362	0.135744	0.114608	AD,CE,AA	-	-	-
chr5	10402140	10402383	+	NM_001270660.1	10299	MARCH6	U12	GT-AG	0.112394	0.181637	0.0137017	364.969	1.77379	0.469205	3.78041	0.000156572	0.0164741	0.057213	0.171422	0.114209	-	-	-	-
chr1	223766432	223769840	+	NM_001146068.1	824	CAPN2	U12	GT-AG	0.112394	0.181637	0.0137017	274.812	2.21968	0.4735	4.68781	2.76144e-06	0.000640912	0.0239914	0.1378	0.113808	-	-	-	-
chr6	149512303	149517353	-	NM_139126.3	85313	PPIL4	U12	GT-AG	0.112394	0.177285	0.0112849	282.469	1.02098	0.412036	2.47789	0.0132162	0.332427	0.151709	0.263553	0.111845	CE	-	-	-
chr6	36076609	36095986	+	NM_139012.2	1432	MAPK14	U12	GT-AG	0.112394	0.153581	0.0137017	6708.59	1.21966	0.415778	2.93343	0.00335236	0.144192	0.163803	0.275493	0.11169	-	-	-	-
chr19	19130308	19132351	-	NM_017814.2	54929	TMEM161A	U12	GT-AG	0.112394	0.159688	0.0112849	33.0312	3.44474	0.598229	5.75823	8.49998e-09	3.99985e-06	0.0136791	0.123593	0.109914	-	-	-	-
chr10	103418635	103419537	+	NM_014976.1	22984	PDCD11	U12	GT-AG	0.112394	0.169681	0.0137017	24.6562	3.31832	0.594871	5.57821	2.43011e-08	1.03065e-05	0.0211421	0.130368	0.109226	-	-	-	-
chr6	109738454	109741443	+	NM_014845.5	9896	FIG4	U12	GT-AG	0.112394	0.159995	0.0137017	26.5312	2.26126	0.820863	2.75474	0.00587393	0.208503	0.0250514	0.134272	0.10922	-	-	-	-
chr17	18230039	18232494	+	NM_004140.3	3996	LLGL1	U12	GT-AG	0.112394	0.154859	0.0137017	23.625	2.37299	0.496794	4.77662	1.78269e-06	0.000446703	0.0117722	0.120243	0.108471	-	-	-	-
chr14	45116253	45118027	-	NM_002013.3	2287	FKBP3	U12	GT-AG	0.112394	0.164348	0.0112849	169.375	2.66377	0.439307	6.06357	1.33137e-09	6.99361e-07	0.0147381	0.121535	0.106797	-	-	-	-
chr11	77921474	77922355	-	NM_033547.3	92105	INTS4	U12	GT-AG	0.112394	0.158411	0.0112849	41.0312	2.33459	0.428313	5.45067	5.01811e-08	1.96993e-05	0.0166419	0.12316	0.106518	-	-	-	-
chrX	46613395	46620976	-	NM_001257291.1	84679	SLC9A7	U12	GT-AG	0.112394	0.177657	0.0112849	22.8438	2.93966	0.572176	5.13768	2.78147e-07	8.88701e-05	0.0469091	0.152377	0.105468	-	-	-	-
chr3	69064112	69067927	-	NM_003968.3	9039	UBA3	U12	GT-AG	0.112394	0.165538	0.0112849	168.375	4.11342	0.335615	12.2564	1.55309e-34	3.04734e-30	0.00887545	0.113748	0.104872	-	-	-	-
chr18	62085265	62088755	-	NM_012327.5	23556	PIGN	U12	GT-AG	0.112394	0.181637	0.0112849	33.1562	3.67112	0.695338	5.27961	1.29456e-07	4.58916e-05	0.00722403	0.111856	0.104632	-	-	-	-
chrX	21992713	21994311	+	NM_001258423.1	6611	SMS	U12	GT-AG	0.112394	0.181637	0.0137017	168.75	2.16182	0.409945	5.27344	1.33889e-07	4.71373e-05	0.0452442	0.149748	0.104504	-	-	-	-
chrX	136033494	136040075	+	NM_001042537.1	10479	SLC9A6	U12	GT-AG	0.112394	0.189614	0.0137017	78.8438	2.29647	0.44777	5.12868	2.91783e-07	9.25925e-05	0.0195439	0.12328	0.103736	-	-	-	-
chr1	235419562	235427139	+	NM_001079515.2	6905	TBCE	U12	GT-AG	0.112394	0.172242	0.0137017	55.75	2.74913	0.482812	5.69399	1.24101e-08	5.57028e-06	0.0179186	0.120395	0.102477	-	-	-	-
chr1	147294518	147295430	+	NM_001256336.1	9557	CHD1L	U12	GT-AG	0.112394	0.181637	0.0137017	112.25	3.90671	0.36179	10.7983	3.50689e-27	2.79227e-23	0.0050673	0.107173	0.102106	-	-	-	-
chr12	123651057	123652531	+	NM_001271866.1	2967	GTF2H3	U12	GT-AG	0.112394	0.177657	0.0137017	37.0312	3.57895	0.512469	6.98374	2.87434e-12	2.18566e-09	0.0103382	0.111658	0.10132	-	-	-	-
chr12	48660620	48667692	-	NM_017822.3	54934	KANSL2	U12	GT-AG	0.0865022	0.165832	0.0112849	1161.75	1.99309	0.408673	4.87697	1.07727e-06	0.000289802	0.0502328	0.151193	0.10096	AD,CE	-	-	-
chr10	97437276	97437699	-	NM_001318362.1	51013	EXOSC1	U12	GT-AG	0.112394	0.160218	0.0112849	111.188	1.9097	0.350776	5.44422	5.20337e-08	2.02601e-05	0.0494753	0.150069	0.100594	-	-	-	-
chr7	129880972	129952502	-	NM_003344.3	7328	UBE2H	U12	GT-AG	0.112394	0.165538	0.0112849	611.375	2.38288	0.46031	5.17668	2.25868e-07	7.55726e-05	0.0251088	0.120467	0.0953584	CE,AD	-	-	-
chr19	36143129	36145805	+	NM_001003962.2	826	CAPNS1	U12	GT-AG	0.112394	0.162753	0.0137017	1182.47	4.32802	0.313647	13.799	2.58266e-43	1.35133e-38	0.00462114	0.0998654	0.0952442	-	-	-	-
chr19	9828875	9829964	+	NM_001048241.2	59286	UBL5	U12	GT-AG	0.112394	0.189614	0.0137017	920.344	2.18542	0.334332	6.53667	6.29049e-11	3.93616e-08	0.0282184	0.123346	0.0951279	AD	-	-	-
chr20	20412149	20472828	-	NM_020343.3	57186	RALGAPA2	U12	GT-AG	0.0865022	0.189614	0.0112849	107.094	1.87208	0.412793	4.53515	5.7563e-06	0.00120086	0.0927988	0.187806	0.0950068	-	-	-	-
chr11	65628704	65628818	+	NM_032223.3	399909	PCNX3	U12	GT-AG	0.0834614	0.172148	0.0137017	49.75	1.47386	0.344096	4.28329	1.84153e-05	0.00303683	0.0618697	0.154176	0.0923062	-	-	-	-
chr22	19898131	19899048	-	NM_001282512.1	10587	TXNRD2	U12	GT-AG	0.112394	0.159688	0.0112849	79.2812	1.16487	0.489237	2.381	0.0172656	0.380604	0.054839	0.143462	0.0886227	-	-	-	-
chr15	82227573	82228190	-	NM_001040610.2	79631	EFL1	U12	GT-AG	0.112394	0.177002	0.0112849	29.6562	3.31393	0.524095	6.32314	2.56301e-10	1.51899e-07	0.0197583	0.107553	0.0877945	-	-	-	-
chr12	113161383	113161892	-	NM_001111322.1	79039	DDX54	U12	GT-AG	0.112394	0.189614	0.0112849	108.219	2.54466	0.343536	7.40725	1.28945e-13	1.17872e-10	0.0207502	0.108445	0.0876951	-	-	-	-
chr7	105547334	105548555	+	XM_005250524.3	60561	RINT1	U12	GT-AG	0.0865022	0.181637	0.0137017	77.5625	2.56263	0.388616	6.59425	4.27406e-11	2.73995e-08	0.327013	0.414135	0.0871219	-	-	-	-
chr14	34435305	34462095	-	NM_138288.3	171546	SPTSSA	U12	GT-AG	0.112394	0.189614	0.0112849	255.094	3.59366	0.528291	6.80242	1.02877e-11	7.4368e-09	0.0159638	0.102255	0.0862911	-	-	-	-
chr12	123651057	123652523	+	XM_017019228.1	2967	GTF2H3	U12	GT-AG	0.112394	0.177657	0.0137017	37.2812	3.5334	0.510945	6.91541	4.66496e-12	3.47983e-09	0.00228916	0.0874332	0.0851441	-	-	-	-
chr11	65014273	65018363	+	NM_001199745.1		FHIT	U12	GT-AG	0.112394	0.180125	0.0137017	199.469	3.70774	0.499218	7.42709	1.11015e-13	1.0355e-10	0.00994983	0.0926605	0.0827107	-	-	-	-
chr6	159784848	159785385	-	NM_001008897.1	6950	TCP1	U12	GT-AG	0.112394	0.177002	0.0112849	418.375	1.00864	0.460253	2.1915	0.028416	0.486433	0.0709338	0.148768	0.0778345	-	-	-	-
chr12	95994826	95994932	-	NM_001258333.1	3034	HAL	U12	GT-AG	0.112394	0.165538	0.0112849	58.125	3.32884	0.593727	5.60668	2.0624e-08	8.92855e-06	0.0108635	0.0886364	0.0777728	-	-	-	-
chr4	56490646	56491430	+	NM_001267722.1	6731	SRP72	U12	GT-AG	0.112394	0.161575	0.0137017	356.656	1.88158	0.398025	4.72729	2.27535e-06	0.000548272	0.0306664	0.108005	0.0773383	-	-	-	-
chr5	88207181	88220562	-	NM_001289007.1	153396	TMEM161B	U12	GT-AG	0.112394	0.161575	0.0112849	95.875	2.20086	0.394394	5.58036	2.40023e-08	1.02183e-05	0.00877212	0.0852759	0.0765037	-	-	-	-
chr8	21994452	21995491	+	NM_015024.4	23039	XPO7	U12	GT-AG	0.112394	0.169177	0.0137017	212.438	1.98306	0.474527	4.17902	2.92765e-05	0.00441428	0.0319496	0.107555	0.0756051	-	-	-	-
chr11	65267569	65268671	+	NM_002689.3	23649	POLA2	U12	GT-AG	0.112394	0.172242	0.0137017	47.5625	2.37015	0.44196	5.36281	8.1935e-08	3.04154e-05	0.0184035	0.0908732	0.0724697	-	-	-	-
chrX	120608359	120611010	+	NM_001137554.1	28985	MCTS1	U12	GT-AG	0.112394	0.151805	0.0137017	119.375	2.36555	0.417096	5.67149	1.41565e-08	6.33861e-06	0.0283501	0.0996284	0.0712784	AD	-	-	-
chr3	156543270	156544307	-	NM_001308197.1	6747	SSR3	U12	GT-AG	0.112394	0.153146	0.0112849	285.812	1.19571	0.352707	3.3901	0.000698661	0.050394	0.0606357	0.13045	0.069814	-	-	-	-
chr4	121813381	121813865	+	NM_001034194.1	5393	EXOSC9	U12	GT-AG	0.0865022	0.172242	0.0137017	244.719	0.713602	0.281718	2.53304	0.0113079	0.305913	0.10936	0.176748	0.0673877	-	-	-	-
chr7	130400822	130401880	-	NM_001257158.1	95681	CEP41	U12	GT-AG	0.112394	0.159995	0.0112849	12	4.79141	1.09471	4.37685	1.20404e-05	0.00217239	0.00284091	0.069192	0.0663511	-	-	-	-
chr16	88647176	88648044	-	NM_000101.3	1535	CYBA	U12	GT-AG	0.112394	0.189614	0.0112849	3235.28	2.41163	0.418446	5.76331	8.24813e-09	3.90475e-06	0.0176551	0.0831327	0.0654776	-	-	-	-
chr8	94876286	94876445	+	NM_017864.3	55656	INTS8	U12	GT-AG	0.112394	0.189614	0.0137017	72.3125	1.79914	0.416675	4.31785	1.57555e-05	0.00269196	0.0292512	0.0944623	0.0652111	-	-	-	-
chr12	68689054	68689532	+	NM_020401.2	57122	NUP107	U12	GT-AG	0.112394	0.172242	0.0137017	67.1875	5.47483	0.743917	7.35946	1.84651e-13	1.66715e-10	0.000823032	0.0653406	0.0645175	-	-	-	-
chr7	73510853	73521826	-	NM_032408.3	9031	BAZ1B	U12	GT-AG	0.112394	0.161575	0.0112849	160.75	2.82136	0.374179	7.54012	4.69549e-14	4.77688e-11	0.0119584	0.0754967	0.0635383	-	-	-	-
chr1	21089214	21176174	-	NM_001198801.1	8672	EIF4G3	U12	GT-AG	0.112394	0.177285	0.0112849	258.688	2.44515	0.362965	6.73661	1.62128e-11	1.13179e-08	0.112678	0.174649	0.0619712	-	CE	-	-
chr1	32224122	32224409	+	NM_003757.3	8668	EIF3I	U12	GT-AG	0.112394	0.172242	0.0137017	450.938	1.6413	0.290722	5.64562	1.64591e-08	7.2894e-06	0.0335992	0.0953465	0.0617473	-	-	-	-
chr19	45634472	45638504	-	NM_001193268.1	24139	EML2	U12	GT-AG	0.112394	0.189614	0.0112849	64.9688	1.67814	0.576484	2.91099	0.00360281	0.151657	0.0506877	0.112286	0.0615982	-	-	-	-
chr16	2206215	2206360	+	NM_001199175.1	64223	MLST8	U12	GT-AG	0.112394	0.180125	0.0137017	45.2188	2.16692	0.447127	4.84633	1.25768e-06	0.000330524	0.339452	0.399765	0.060313	-	-	-	-
chr18	62287468	62291542	+	NM_020854.3	57614	RELCH	U12	GT-AG	0.112394	0.173809	0.0137017	117.906	3.24813	0.331425	9.80048	1.12053e-22	3.6535e-19	0.0098371	0.0693236	0.0594865	-	-	-	-
chr16	67950712	67950961	-	NM_001145961.1	6560	SLC12A4	U12	GT-AG	0.112394	0.181637	0.0112849	17.2812	2.58223	0.769642	3.3551	0.000793364	0.055176	0.0172845	0.0759704	0.0586859	-	-	-	-
chr14	71050761	71051882	+	NM_001308160.1	22990	PCNX1	U12	GT-AG	0.112394	0.177002	0.0137017	57.0312	2.42817	0.461884	5.2571	1.46343e-07	5.08376e-05	0.0092428	0.0667981	0.0575553	-	-	-	-
chr5	41803164	41805566	-	NM_000436.3	5019	OXCT1	U12	GT-AG	0.112394	0.159712	0.0112849	46.8125	2.48281	0.497236	4.99322	5.93796e-07	0.000173065	0.0474263	0.0997602	0.0523339	-	-	-	-
chr3	51414044	51414623	-	NM_001171904.1	9730	DCAF1	U12	GT-AG	0.112394	0.181637	0.0112849	30	1.35893	0.378611	3.58924	0.000331639	0.0287973	0.0382572	0.0879783	0.0497212	-	-	-	-
chr6	36136951	36138364	+	NM_002754.4	5603	MAPK13	U12	GT-AG	0.112394	0.157986	0.0137017	24.4688	1.8011	0.568431	3.16854	0.00153204	0.0866563	0.0388474	0.087531	0.0486835	-	-	-	-
chr4	109818091	109819000	+	NM_018983.3	54433	GAR1	U12	GT-AG	0.112394	0.177657	0.0137017	147.812	1.7547	0.399449	4.39281	1.11895e-05	0.00205633	0.0163893	0.0636335	0.0472442	-	-	-	-
chr4	139336953	139340911	+	NM_057175.3	80155	NAA15	U12	GT-AG	0.112394	0.16148	0.0137017	82.4062	2.27927	0.342204	6.66056	2.72791e-11	1.8166e-08	0.0279512	0.0732133	0.0452621	-	-	-	-
chr18	10532796	10533521	+	XM_011525756.2	8774	NAPG	U12	GT-CG	0.0865022	0.189614	0.0137017	46.3438	0.8951	0.380595	2.35184	0.0186807	0.395913	0.0708265	0.114693	0.0438662	-	-	-	-
chrX	77841321	77853900	-	NM_032121.5	84061	MAGT1	U12	GT-AG	0.112394	0.150417	0.0112849	206.406	2.10332	0.335966	6.26053	3.83673e-10	2.18093e-07	0.0164852	0.0598567	0.0433716	-	-	-	-
chr1	21089214	21097188	-	XM_017002672.1	8672	EIF4G3	U12	GT-AG	0.112394	0.177285	0.0112849	75.5625	3.30212	0.411659	8.02149	1.04469e-15	1.29559e-12	0.00590969	0.0485158	0.0426061	-	-	-	-
chr1	38867010	38867561	-	NM_012333.4		MYCBP	U12	GT-AG	0.112394	0.15963	0.0112849	86.0312	2.1336	0.524113	4.07087	4.68379e-05	0.00654352	0.00811091	0.0502325	0.0421216	-	-	-	-
chr8	144243943	144244221	+	NM_001288814.1	727957	MROH1	U12	GT-AG	0.112394	0.161197	0.0137017	54.5312	3.54474	0.577737	6.13555	8.48634e-10	4.56197e-07	0.00481601	0.0452497	0.0404337	-	-	-	-
chr11	65919853	65919947	+	NM_006442.3	10589	DRAP1	U12	GT-AG	0.112394	0.172148	0.0137017	316.531	1.31943	0.31473	4.19227	2.76174e-05	0.00421057	0.0249807	0.0644317	0.039451	-	-	-	-
chr19	38624198	38626027	+	NM_001300992.1	27335	EIF3K	U12	GT-AG	0.112394	0.177657	0.0137017	1005.97	3.75471	0.288743	13.0036	1.1665e-38	5.34054e-34	0.00579098	0.0432294	0.0374384	-	-	-	-
chr12	53296276	53297849	+	NM_002624.3	5204	PFDN5	U12	GT-AG	0.112394	0.161852	0.0137017	2535	1.25731	0.281257	4.47033	7.80982e-06	0.0015291	0.02491	0.061751	0.0368409	-	-	-	-
chr5	72848499	72851243	+	NM_002270.3	3842	TNPO1	U12	GT-AG	0.112394	0.189614	0.0137017	178.906	1.77468	0.363487	4.88238	1.04813e-06	0.000283175	0.0722844	0.108045	0.0357607	-	-	-	-
chr1	155725491	155725926	+	NM_001199849.1	7818	DAP3	U12	GT-AG	0.112394	0.171454	0.0137017	164	2.44967	0.389126	6.29532	3.06772e-10	1.79201e-07	0.00794918	0.043613	0.0356639	-	-	-	-
chr11	78119250	78121064	-	NM_001007027.2	79053	ALG8	U12	GT-AG	0.112394	0.181637	0.0112849	25.9062	3.2786	0.691641	4.74032	2.13385e-06	0.000517125	0.00559617	0.0397071	0.034111	-	-	-	-
chr12	101908364	101914173	+	NM_018370.2	55332	DRAM1	U12	GT-AG	0.112394	0.189614	0.0137017	152.594	0.90915	0.399361	2.27651	0.0228153	0.435039	0.0295908	0.0616476	0.0320567	-	-	-	-
chr17	44063935	44066463	-	NM_152344.3	124801	LSM12	U12	GT-AG	0.112394	0.189614	0.0112849	97.875	2.11273	0.316286	6.67981	2.3925e-11	1.59614e-08	0.013589	0.0447037	0.0311146	-	-	-	-
chrX	154478412	154478727	-	NM_006014.4	8270	LAGE3	U12	GT-AG	0.112394	0.162835	0.0112849	48.4375	1.07789	0.492733	2.18758	0.0287004	0.488537	0.0213184	0.0469745	0.0256561	-	-	-	-
chr14	35549235	35570616	-	NM_001283043.1	253959	RALGAPA1	U12	GT-AG	0.112394	0.177285	0.0112849	31.625	1.17473	0.419281	2.80178	0.0050821	0.190922	0.0213521	0.0458435	0.0244914	-	-	-	-
chrX	136016759	136022585	+	NM_001042537.1	10479	SLC9A6	U12	GT-AG	0.112394	0.177285	0.0137017	45.6875	3.05235	0.484449	6.30067	2.9636e-10	1.74885e-07	0.0129299	0.037133	0.024203	-	-	-	-
chr18	10532796	10533535	+	NM_003826.2	8774	NAPG	U12	GT-AG	0.0865022	0.189614	0.0137017	47.1562	0.8527	0.37839	2.25349	0.024228	0.449802	0.113689	0.134245	0.0205565	-	-	-	-
chr22	45807023	45842990	+	NM_001167621.1	25814	ATXN10	U12	GT-AG	0.112394	0.160218	0.0137017	242.875	2.46522	0.46929	5.25307	1.49581e-07	5.19251e-05	0.00543052	0.025268	0.0198375	-	-	-	-
chr15	66502751	66503057	-	NM_000968.3	6124	RPL4	U12	GT-AG	0.112394	0.151937	0.0112849	5421.94	2.54293	0.285521	8.9063	5.27629e-19	1.01711e-15	0.00378661	0.0231308	0.0193442	-	-	-	-
chr9	37495277	37495889	+	NM_001282766.1	64425	POLR1E	U12	GT-AG	0.112394	0.151937	0.0137017	34.9375	1.20671	0.527918	2.28579	0.0222666	0.43054	0.00755371	0.0212357	0.0136819	-	-	-	-
chr1	245858671	245863798	-	NM_001167740.1	64754	SMYD3	U12	GT-AG	0.112394	0.177285	0.0112849	30.8438	2.40884	0.570874	4.21956	2.44776e-05	0.00382857	0.0264413	0.0400262	0.0135849	-	-	-	-
chr12	110465215	110468471	-	NM_001164372.1	51184	GPN3	U12	GT-AG	0.0834614	0.152156	0.0112849	46.375	1.4535	0.582254	2.49633	0.0125487	0.321973	0.0419935	0.0418678	-0.0001257	-	-	-	-
chr3	143268981	143363483	-	NM_173653.3	285195	SLC9A9	U12	GT-AG	0.112394	0.189614	0.0112849	16.0625	1.34487	0.62384	2.15579	0.0311001	0.506648	0.184434	0.465423	0.280989	-	-	-	-
chr6	147206069	147235249	+	NM_001127715.2	134957	STXBP5	U12	GT-AG	0.112394	0.168168	0.0137017	692.625	0.857153	0.405476	2.11394	0.0345202	0.529133	0.0640976	0.111105	0.0470077	-	-	-	-
chr16	14628252	14629596	-	NM_001134477.2	5073	PARN	U12	GT-AG	0.0781735	0.142534	0.0112849	35.5312	1.14765	0.548929	2.09071	0.0365544	0.544004	0.0264321	0.0253506	-0.0010815	-	-	-	-
chr2	118103322	118106736	+	NM_001321329.1	51141	INSIG2	U12	GT-AG	0.112394	0.162753	0.0137017	137.406	0.909479	0.45688	1.99063	0.0465215	0.596077	0.108854	0.243492	0.134638	-	-	-	-
chr5	134893656	134896293	+	NM_024715.3	79770	TXNDC15	U12	GT-AG	0.0865022	0.146106	0.0137017	57.1562	0.947917	0.494314	1.91764	0.0551567	0.640751	0.0512865	0.0690601	0.0177736	-	-	-	-
chr2	60945109	60948042	-	NM_001322123.1	150962	PUS10	U12	GT-AG	0.112394	0.159906	0.0112849	9.6875	1.45456	0.760086	1.91369	0.0556604	0.642776	0.34259	0.283989	-0.0586007	-	-	-	-
chr16	27771653	27773098	+	NM_015202.3	23247	KIAA0556	U12	GT-AG	0.112394	0.177657	0.0137017	43.5938	0.735327	0.387117	1.89949	0.0574997	0.650896	0.0470625	0.137735	0.0906728	-	-	-	-
chr14	22999403	23010100	-	NM_001282968.1	60686	C14orf93	U12	GT-AG	0.112394	0.177657	0.0112849	52.8125	0.860437	0.48628	1.76943	0.0768224	0.725748	0.248463	0.441398	0.192935	-	-	-	-
chr15	43647119	43647293	-	NM_001282309.1	117155	CATSPER2	U12	GT-AG	0.112394	0.159906	0.0112849	7.9375	1.18368	0.673609	1.75722	0.0788809	0.732057	0.481239	0.683177	0.201938	-	-	-	-
chr12	122977167	122978324	+	NM_001304835.1	79676	OGFOD2	U12	GT-AG	0.0865022	0.159906	0.0137017	107.75	1.13711	0.693452	1.63978	0.101051	0.789017	0.895554	0.945994	0.0504409	-	-	-	-
chr4	173364199	173369433	-	XR_939462.2		SAP30-DT	U12	GT-AG	0.0834614	0.151937	0.0112849	21.0625	1.1479	0.700531	1.63861	0.101294	0.789206	0.0526145	0.0941824	0.0415678	-	-	-	-
chrX	46648798	46651109	-	NM_001257291.1	84679	SLC9A7	U12	GT-AG	0.112394	0.173809	0.0112849	7.1875	1.25126	0.78907	1.58574	0.112799	0.815825	0.0262314	0.0212809	-0.00495046	-	-	-	-
chr8	15730730	15743537	+	NM_006765.3	7991	TUSC3	U12	GT-AG	0.112394	0.181637	0.0137017	5.71875	2.30203	1.46187	1.57471	0.115323	0.819368	0.03125	0.0202357	-0.0110143	-	-	-	-
chr11	75276912	75277363	-	NM_004041.4	408	ARRB1	U12	GT-AG	0.0781735	0.142902	0.0112849	87.9375	-0.81844	0.52358	-1.56316	0.118015	0.823451	0.0218996	0.0099932	-0.0119064	-	-	-	-
chr2	231779501	231781064	-	NR_110994.1	5147	PDE6D	U12	GT-AG	0.0781735	0.148922	0.0112849	22.1562	0.986193	0.640319	1.54016	0.123522	0.835024	0.0103503	0.0442273	0.0338771	-	-	-	-
chr6	33249656	33249789	+	NR_044997.1	414765	HCG25	U12	GC-AG	0.0781735	0.189614	0.0137017	4.34375	1.62293	1.05375	1.54015	0.123524	0.835032	0.694097	0.846995	0.152897	-	-	-	-
chr1	111119960	111120515	-	NM_178454.4	128338	DRAM2	U12	GT-AG	0.112394	0.181637	0.0112849	75.0312	0.697117	0.471902	1.47725	0.139609	0.859477	0.0108682	0.0174419	0.00657375	-	-	-	-
chr14	23001038	23010100	-	NM_001130706.2	60686	C14orf93	U12	GT-AG	0.112394	0.155649	0.0112849	47.25	0.663275	0.481483	1.37757	0.168337	0.895181	0.205791	0.351432	0.145642	-	-	-	-
chr15	55850743	55852423	-	NM_001284338.1	4734	NEDD4	U12	GT-AG	0.112394	0.140334	0.0112849	25.1875	0.801759	0.585212	1.37003	0.170677	0.897922	0.0218759	0.0354414	0.0135655	-	-	-	-
chr9	97668975	97669592	+	NM_002486.4	4686	NCBP1	U12	GT-AG	0.0865022	0.172324	0.0137017	82.4062	0.466362	0.357539	1.30437	0.192108	0.921633	0.0687082	0.0874192	0.018711	-	-	-	-
chr2	147943523	147948050	-	NM_001190879.2	5000	ORC4	U12	GT-AG	0.0865022	0.141259	0.0112849	66.4062	-0.449406	0.373188	-1.20423	0.2285	0.953378	0.00671665	0.00669854	-1.81077e-05	-	-	-	-
chr11	119011312	119011938	+	NR_104049.1	338657	CCDC84	U12	GT-AG	0.0834614	0.149618	0.0137017	47.9375	0.404894	0.388904	1.04111	0.297822	0.994092	0.0923629	0.111917	0.0195539	-	-	-	-
chr1	16232298	16232509	-	NM_030907.3	79363	CPLANE2	U12	GT-AG	0.112394	0.172148	0.0112849	4.84375	0.428127	0.718176	0.59613	0.551088	1	0.202167	0.209498	0.0073305	-	-	-	-
chr1	23975081	23977910	-	XM_017000102.1	10772	SRSF10	U12	GT-AG	0.112394	0.16432	0.0112849	79.0312	0	1.19082	0	1	1	0.531061	0.805562	0.274501	-	-	-	-
chr1	23977454	23977910	-	XM_017000101.1	10772	SRSF10	U12	GT-AG	0.112394	0.171454	0.0112849	78.75	0	1.19197	0	1	1	0.49626	0.751336	0.255076	-	-	-	-
chr1	32204621	32205193	+	NM_024296.4	79140	CCDC28B	U12	GT-AG	0.112394	0.169308	0.0137017	13.0938	0	1.15855	0	1	1	0.108012	0.585464	0.477452	-	-	-	-
chr1	35738583	35739135	-	NM_001190481.1	63967	CLSPN	U12	GT-AG	0.0865022	0.142929	0.0112849	21.3438	-0.416022	0.687367	-0.60524	0.54502	1	0.0146377	0.0127398	-0.00189787	-	-	-	-
chr1	39813048	39817358	-	XR_001738009.1		LINC02811	U12	GT-AG	0.112394	0.144133	0.0112849	8.625	-0.042124	1.34181	-0.0313933	0.974956	1	0.679861	0.634375	-0.0454861	-	-	-	-
chr10	50327323	50340386	-	XR_945650.2	259230	SGMS1	U12	GT-AG	0.0781735	0.164266	0.0112849	157.75	0.0710942	0.393246	0.180788	0.856534	1	0.0385806	0.0634499	0.0248693	-	-	-	-
chr12	21456096	21461024	+	NM_024854.3	79912	PYROXD1	U12	GT-AG	0.0865022	0.160286	0.0137017	152.188	0.0589939	0.489851	0.120432	0.904141	1	0.0440158	0.0557675	0.0117518	-	-	-	-
chr12	113320687	113320849	-	NM_024959.2	80024	SLC8B1	U12	GT-AT	0.112394	0.152849	0.0112849	28.5625	0	1.11921	0	1	1	0.42741	0.770407	0.342997	AD,AA	-	-	-
chr13	39677580	39679537	+	NM_001145079.1	57511	COG6	U12	GT-AG	0.112394	0.147957	0.0137017	17.7812	-0.060465	0.683179	-0.0885053	0.929475	1	0.0204812	0.0254646	0.00498337	-	-	-	-
chr13	102667884	102674282	+	XM_005254070.1	7174	TPP2	U12	GT-AG	0.0834614	0.142126	0.0137017	150.25	0.446384	0.486141	0.918219	0.358504	1	0.0136188	0.0232073	0.00958853	-	-	-	-
chr14	60153179	60153951	-	NM_001322281.1	51635	DHRS7	U12	GC-AG	0.0865022	0.140252	0.0112849	305.094	0.157888	0.466688	0.338317	0.735125	1	0.00269119	0.00317717	0.000485978	-	-	-	-
chr15	30905898	30908117	+	NM_001146094.1	22909	FAN1	U12	GT-AG	0.0865022	0.172242	0.0137017	21.875	-0.151294	0.598441	-0.252814	0.800412	1	0.0169164	0.0159893	-0.000927067	-	-	-	-
chr15	43737009	43744394	-	NR_002318.2	440278	CATSPER2P1	U12	GT-AG	0.112394	0.189614	0.0112849	47.0312	0.355348	0.586427	0.605954	0.544546	1	0.283053	0.413708	0.130655	-	-	-	-
chr15	90913375	90913613	+	NR_135502.1	4122	MAN2A2	U12	GT-AG	0.0865022	0.141264	0.0137017	396.594	0.114564	0.271114	0.422569	0.67261	1	0.454542	0.46296	0.00841817	-	-	-	-
chr16	68813563	68815514	+	NM_001317185.1	999	CDH1	U12	GT-AG	0.0865022	0.141471	0.0137017	21.1875	0.00549309	0.778657	0.00705457	0.994371	1	0.0114338	0.00587319	-0.00556063	-	-	-	-
chr16	84182059	84182201	-	NM_001243156.1	9013	TAF1C	U12	GT-AG	0.112394	0.144891	0.0112849	28.9062	0	1.09985	0	1	1	0.3979	0.736275	0.338375	-	-	-	-
chr17	28615247	28615663	-	NM_014680.3	9703	KIAA0100	U12	GT-AG	0.0781735	0.147378	0.0112849	170.125	0.304894	0.315541	0.966258	0.333915	1	0.096923	0.116579	0.0196558	-	-	-	-
chr17	44748466	44750594	+	NM_025104.3	80174	DBF4B	U12	GT-AG	0.0781735	0.157069	0.0137017	4.6875	-0.498578	0.865439	-0.576099	0.564548	1	0.624566	0.564373	-0.0601932	-	-	-	-
chr2	39768502	39769757	-	NM_001321470.1	80745	THUMPD2	U12	GT-AG	0.0865022	0.171454	0.0112849	36.125	-0.195657	0.479661	-0.407907	0.683342	1	0.412107	0.398648	-0.0134593	-	-	-	-
chr21	28960707	28965864	-	NM_015565.2	26046	LTN1	U12	GT-AG	0.0865022	0.140199	0.0112849	136.906	-0.342133	0.470595	-0.727023	0.467212	1	0.100515	0.0709665	-0.0295488	-	-	-	-
chr22	31105287	31105657	-	NM_080430.2	140606	SELENOM	U12	GT-AG	0.112394	0.180125	0.0112849	15.5625	0.398088	0.647213	0.615081	0.538501	1	0.170212	0.271058	0.100846	-	-	-	-
chr3	11817338	11826717	-	XR_001740021.1	132001	TAMM41	U12	GT-AG	0.0865022	0.147957	0.0112849	36.75	-0.125992	0.455234	-0.276762	0.781962	1	0.0250984	0.0272281	0.00212971	-	-	-	-
chr3	52688193	52689073	+	NM_014366.4	26354	GNL3	U12	GT-AG	0.0865022	0.160192	0.0137017	118.281	-0.327154	0.357429	-0.915299	0.360035	1	0.0632386	0.0598776	-0.00336095	-	-	-	-
chr3	112532781	112534268	-	NM_022488.4	64422	ATG3	U12	GT-AG	0.112394	0.169177	0.0112849	239.031	0	1.04893	0	1	1	0.0421369	0.440288	0.398152	-	-	-	-
chr3	120955038	121041699	+	NM_001308330.1	9515	STXBP5L	U12	GT-AG	0.112394	0.169308	0.0137017	3.96875	0.388567	1.21277	0.320395	0.748669	1	0	0	0	-	-	-	-
chr4	48543998	48544782	-	NM_015030.1	285527	FRYL	U12	GT-AG	0.0865022	0.145101	0.0112849	27.6562	-0.0222962	0.407321	-0.0547386	0.956347	1	0.0496685	0.0434142	-0.0062543	-	-	-	-
chr4	75799733	75800350	+	NM_001290049.1	8615	USO1	U12	GT-AG	0.112394	0.180125	0.0137017	44	-0.262864	0.541191	-0.485714	0.62717	1	0.114688	0.0989506	-0.0157374	-	-	-	-
chr5	36051985	36064248	-	NM_174914.3	9631	NUP155	U12	GT-AG	0.0865022	0.154083	0.0112849	17.0938	0.384356	0.755522	0.508728	0.610943	1	0.0163247	0.00880583	-0.00751891	-	-	-	-
chr5	80506077	80513603	+	XM_017009168.1	167555	FAM151B	U12	GT-AG	0.0834614	0.151805	0.0137017	95.4688	0.21036	0.57132	0.3682	0.712724	1	0.0923853	0.105403	0.0130175	-	-	-	-
chr5	146638416	146650546	-	NM_001271899.1	5521	PPP2R2B	U12	GT-AG	0.112394	0.181637	0.0112849	4.78125	0.396695	1.11145	0.356918	0.721153	1	0.0565607	0.03125	-0.0253107	-	-	-	-
chr6	26448449	26448727	+	NM_197974.2	10384	BTN3A3	U12	GT-AG	0.0834614	0.142902	0.0137017	33.9688	0.252239	0.691744	0.364642	0.715379	1	0.103886	0.129205	0.0253194	-	-	-	-
chr6	149595235	149597506	-	NM_001204076.1	11104	KATNA1	U12	GT-AG	0.0865022	0.141471	0.0112849	142	0.0882469	0.293426	0.300747	0.763608	1	0.0274652	0.0290622	0.00159702	-	-	-	-
chr7	56058703	56059543	+	NM_001009186.1	908	CCT6A	U12	GT-AG	0.0781735	0.144101	0.0137017	258.906	-0.252771	0.335965	-0.752372	0.451827	1	0.0636805	0.0596695	-0.00401097	-	-	-	-
chr7	73594404	73595636	-	NM_032951.2	51085	MLXIPL	U12	GT-AG	0.112394	0.172148	0.0112849	9.09375	1.59456	1.82081	0.875739	0.381172	1	0.19697	0.711958	0.514988	-	-	-	-
chr7	100101773	100101879	+	NM_004722.3	9179	AP4M1	U12	GT-AG	0.112394	0.147889	0.0137017	14.0938	0	1.12857	0	1	1	0.0292688	0.177019	0.14775	-	-	-	-
chr7	100688719	100689301	-	XM_017012527.1	64599	GIGYF1	U12	GT-AG	0.112394	0.148963	0.0112849	91.4688	0.123483	0.384135	0.321457	0.747864	1	0.778968	0.787729	0.00876041	-	-	-	-
chr8	22197421	22198353	+	XM_006716386.2	649	BMP1	U12	GT-AG	0.0781735	0.145395	0.0137017	19.8438	-0.0628079	0.537166	-0.116925	0.90692	1	0.0590408	0.037778	-0.0212628	-	-	-	-
chr8	22531329	22532224	+	NM_001243974.1	5533	PPP3CC	U12	GT-AG	0.0781735	0.14616	0.0137017	51.0938	0.28564	0.488901	0.584249	0.559053	1	0.0251432	0.031433	0.00628974	-	-	-	-
chr9	15922203	16018302	+	XM_017014432.1	203238	CCDC171	U12	GT-AG	0.112394	0.156848	0.0137017	12.0625	1.04509	1.25576	0.832238	0.405275	1	0	0.1875	0.1875	-	-	-	-
chrX	48917832	48918535	-	NM_006875.3	11040	PIM2	U12	GT-AG	0.0781735	0.145233	0.0112849	208.469	-0.140365	0.548402	-0.255953	0.797987	1	0.0797441	0.0730964	-0.00664779	-	-	-	-
chrX	53083306	53084544	+	NM_022117.3	64061	TSPYL2	U12	GT-AG	0.112394	0.169308	0.0137017	556.094	0.239877	0.550035	0.436112	0.662756	1	0.411306	0.479167	0.0678606	-	-	-	-
chr1	6110527	6111774	-	NM_015557.2	26038	CHD5	U12	GT-AG	0.112394	0.14924	0.0112849	0.40625	2.44721	2.97565	0.822412	0.410842	-	0	0.0625	0.0625	-	-	-	-
chr1	44689904	44697101	+	NM_001145636.1	339541	ARMH1	U12	GT-AG	0.112394	0.161965	0.0137017	1.4375	2.30409	1.46243	1.57552	0.115137	-	0.128125	0.114583	-0.0135417	-	-	-	-
chr1	48539739	48587003	-	NM_001323573.1	84871	AGBL4	U12	GT-AG	0.112394	0.168168	0.0112849	1.09375	0.584964	2.00194	0.292199	0.770135	-	0	0.0625	0.0625	-	-	-	-
chr1	52463327	52463672	-	XM_017000815.1	23318	TUT4	U12	GT-AG	0.112394	0.156049	0.0112849	1	0	1.6251	0	1	-	0.74299	0.911276	0.168286	-	-	-	-
chr1	75219345	75219799	-	NM_001130058.1	204962	SLC44A5	U12	GT-AG	0.112394	0.165328	0.0112849	0.03125	0	5.94821	0	1	-	0	0	0	-	-	-	-
chr1	91380983	91385186	-	NM_001017975.4	164045	HFM1	U12	GT-AG	0.112394	0.168168	0.0112849	0.65625	4.07014	2.56001	1.58989	0.11186	-	0	0	0	-	-	-	-
chr1	143821045	143825640	-	XR_001737704.1	199882	LOC199882	U12	GT-AG	0.112394	0.169681	0.0112849	2.59375	0.746245	1.33362	0.559563	0.575778	-	0.239583	0.354167	0.114583	-	-	-	-
chr1	145135393	145139985	+	XM_017003042.1	101929805	LOC101929805	U12	GT-AG	0.112394	0.169681	0.0137017	2.375	0.616673	1.40432	0.439124	0.660571	-	0.125	0.322917	0.197917	-	-	-	-
chr1	149729586	149734181	-	XR_001738213.1	102723955	LOC102723955	U12	GT-AG	0.112394	0.169681	0.0112849	2.875	-0.571904	1.42309	-0.401875	0.687776	-	0.887425	0.880435	-0.00699077	-	-	-	-
chr1	154129346	154135813	-	NM_001159484.1	91181	NUP210L	U12	GT-AG	0.112394	0.159906	0.0112849	1.875	1	1.41663	0.705903	0.480248	-	0	0	0	-	-	-	-
chr1	201110270	201112187	-	NM_000069.2	779	CACNA1S	U12	GT-AG	0.112394	0.180125	0.0112849	0.125	-1.44266	5.0553	-0.285376	0.775356	-	0	0	0	-	-	-	-
chr1	206680588	206681174	+	XR_922479.2			U12	GT-AG	0.112394	0.153216	0.0137017	0.59375	-0.459427	2.30756	-0.199097	0.842187	-	0.270833	0.291667	0.0208333	-	-	-	-
chr1	212961255	212965721	+	NM_001136474.2	79805	VASH2	U12	GT-AG	0.112394	0.149733	0.0137017	1.21875	2.29069	1.53724	1.49013	0.136191	-	0.078125	0.447917	0.369792	-	-	-	-
chr1	223545300	223549317	-	NM_001143962.1	388743	CAPN8	U12	GT-AG	0.112394	0.146886	0.0112849	0.84375	0.540571	2.27927	0.237168	0.812526	-	0	0.0625	0.0625	-	-	-	-
chr1	230791929	230792425	+	NM_001319676.1	10753	CAPN9	U12	GT-AG	0.112394	0.173809	0.0137017	0	-	-	-	-	-	0	0	0	-	-	-	-
chr10	60082177	60082614	-	NM_020987.4	288	ANK3	U12	GT-AG	0.0865022	0.146745	0.0112849	2	-2.2746	1.43293	-1.58738	0.112427	-	0.028125	0.00892857	-0.0191964	-	-	-	-
chr10	127409179	127409312	+	NM_001290223.1	1793	DOCK1	U12	GT-AG	0.112394	0.177285	0.0137017	2.71875	1.12858	1.42439	0.792329	0.428169	-	0	0.0273945	0.0273945	-	-	-	-
chr11	28543261	28555365	+	XR_931143.2			U12	GT-AG	0.112394	0.146106	0.0137017	0.0625	0.721356	5.94821	0.121273	0.903475	-	0	0	0	-	-	-	-
chr11	101915413	101922640	+	NM_020802.3	57562	CEP126	U12	GT-AG	0.112394	0.15963	0.0137017	3	2.36923	1.24973	1.8958	0.0579864	-	0	0.148611	0.148611	-	-	-	-
chr11	119357591	119357756	-	NM_001243759.1	9099	USP2	U12	GT-AG	0.112394	0.169308	0.0112849	3.625	2.58297	1.10576	2.33592	0.0194955	-	0.118306	0.350789	0.232482	-	-	-	-
chr12	201850	202739	-	NM_001122847.2	6539	SLC6A12	U12	GT-AG	0.0834614	0.148893	0.0112849	1.3125	-1.01085	1.74085	-0.580666	0.561466	-	0.0277778	0	-0.0277778	-	-	-	-
chr13	50695199	50696386	-	XR_001750074.1			U12	GT-AG	0.112394	0.151805	0.0112849	0.28125	-1.52869	3.33561	-0.458293	0.646742	-	0	0	0	-	-	-	-
chr14	78704911	78709815	-	XR_944066.2			U12	GT-AG	0.0865022	0.147169	0.0112849	0.21875	1.66698	3.90104	0.427317	0.669149	-	0.0625	0	-0.0625	-	-	-	-
chr14	99894759	99897144	+	NM_001008707.1	2009	EML1	U12	GT-AG	0.112394	0.146976	0.0137017	0.5625	-0.623706	2.73276	-0.228233	0.819465	-	0	0.1	0.1	-	-	-	-
chr15	28018558	28022500	-	NM_000275.2	4948	OCA2	U12	GT-AG	0.0834614	0.172148	0.0112849	0.09375	1.08202	5.94821	0.181907	0.855655	-	0	0	0	-	-	-	-
chr15	55359691	55360839	-	NM_001204451.1	9236	CCPG1	U12	GT-AG	0.112394	0.154374	0.0112849	0.1875	0	5.09189	0	1	-	0.997614	0.99873	0.00111551	-	-	-	-
chr15	99218714	99218897	-	NM_001288615.1	64927	TTC23	U12	GT-AG	0.112394	0.161575	0.0112849	3.21875	4.76764	1.19981	3.97365	7.07793e-05	-	0.0208333	0.405646	0.384812	-	-	-	-
chr17	44774583	44774697	+	NM_001318933.1	4185	ADAM11	U12	GT-AG	0.112394	0.148588	0.0137017	1.59375	0.399419	1.38731	0.287909	0.773417	-	0.0333333	0.0625	0.0291667	-	-	-	-
chr19	2414139	2415474	+	XM_011527982.2	360200	TMPRSS9	U12	GT-AG	0.0781735	0.172242	0.0137017	3.375	1.78809	1.25898	1.42028	0.155527	-	0.541667	0.64881	0.107143	-	-	-	-
chr19	45642042	45642133	-	NM_001193268.1	24139	EML2	U12	GT-AG	0.0781735	0.1457	0.0112849	3	1.24886	0.871699	1.43268	0.15195	-	0.541153	0.656487	0.115334	-	-	-	-
chr19	50226967	50230524	+	NM_001077186.1	79784	MYH14	U12	GT-AG	0.112394	0.154859	0.0137017	0.1875	4.55808e-06	3.66053	1.2452e-06	0.999999	-	0	0	0	-	-	-	-
chr2	31403145	31405906	-	NM_000379.3			U12	GT-AG	0.112394	0.180125	0.0112849	0.03125	-0.360646	5.94821	-0.0606309	0.951653	-	0	0	0	-	-	-	-
chr2	48714055	48721620	-	XM_011532831.1	3973	LHCGR	U12	GT-AG	0.112394	0.154374	0.0112849	0.15625	-0.360652	4.7513	-0.0759059	0.939494	-	0	0	0	-	-	-	-
chr2	200593204	200595271	+	NM_001159.3	316	AOX1	U12	GT-AG	0.112394	0.159125	0.0137017	2.96875	3.46275	1.52059	2.27724	0.0227717	-	0	0.0708705	0.0708705	-	-	-	-
chr2	201601885	201603223	-	NM_001168216.1	151254	C2CD6	U12	GT-AG	0.112394	0.149618	0.0112849	0.15625	1.082	5.36862	0.201541	0.840275	-	0	0	0	-	-	-	-
chr2	213284620	213285885	+	NR_047659.1	79582	SPAG16	U12	GT-AG	0.112394	0.161965	0.0137017	2.4375	3.06881	1.27349	2.40976	0.0159628	-	0.0349229	0.533428	0.498505	-	-	-	-
chr2	219478106	219479143	+	NM_005876.4	10290	SPEG	U12	GT-AG	0.112394	0.160192	0.0137017	0.125	0.721352	5.0553	0.142692	0.886533	-	0	0	0	-	-	-	-
chr2	231222821	231226773	+	NM_001271466.2	80210	ARMC9	U12	GT-AG	0.112394	0.161575	0.0137017	3	2.14886	0.998118	2.15292	0.0313254	-	0	0.077381	0.077381	-	-	-	-
chr2	237051311	237054346	-	NR_135202.1	93463	LOC93463	U12	GT-AG	0.0834614	0.142765	0.0112849	0.09375	1.08202	5.94821	0.181907	0.855655	-	0	0	0	-	-	-	-
chr20	9408718	9409056	+	NM_000933.3	5332	PLCB4	U12	GT-AG	0.112394	0.177657	0.0137017	0.9375	2.75012	2.03926	1.34859	0.177469	-	0	0.0479167	0.0479167	-	-	-	-
chr20	31925961	31933799	+	XM_006723723.2	164395	TTLL9	U12	GT-AG	0.112394	0.153503	0.0137017	1.15625	1.44668	1.57033	0.921263	0.356913	-	0	0	0	-	-	-	-
chr20	46043732	46043875	+	NM_001134771.1	57468	SLC12A5	U12	GT-AG	0.112394	0.144092	0.0137017	0	-	-	-	-	-	0	0	0	-	-	-	-
chr20	46057304	46057513	+	NM_001134771.1	57468	SLC12A5	U12	GT-AG	0.112394	0.172148	0.0137017	0.0625	2.16067e-05	5.94821	3.63246e-06	0.999997	-	0	0	0	-	-	-	-
chr20	57335456	57335797	+	NM_012444.2	23626	SPO11	U12	GT-AG	0.112394	0.157986	0.0137017	0	-	-	-	-	-	0	0	0	-	-	-	-
chr20	57335456	57335803	+	XM_005260380.3	23626	SPO11	U12	GT-AG	0.112394	0.157986	0.0137017	0	-	-	-	-	-	0	0	0	-	-	-	-
chr22	25878049	25890755	+	NM_001318245.1	84700	MYO18B	U12	GT-AG	0.0781735	0.169681	0.0137017	0.53125	-1.16992	2.05063	-0.570519	0.568326	-	0.0625	0	-0.0625	-	-	-	-
chr22	38645646	38650026	-	NM_001013647.1	646851	FAM227A	U12	GT-AG	0.112394	0.169177	0.0112849	0.84375	1.42179	1.64291	0.865407	0.386815	-	0	0.0625	0.0625	-	-	-	-
chr3	14704619	14714006	+	NM_001184957.1	84077	C3orf20	U12	GT-AG	0.112394	0.144285	0.0137017	1.84375	1.35755	1.69157	0.802542	0.42224	-	0.03125	0.1875	0.15625	-	-	-	-
chr3	50364971	50365074	-	NM_001174051.2	9254	CACNA2D2	U12	GT-AG	0.112394	0.172148	0.0112849	1.03125	-0.276841	1.44747	-0.191258	0.848324	-	0.285286	0.1875	-0.0977859	-	-	-	-
chr3	50364977	50365074	-	NM_001005505.2	9254	CACNA2D2	U12	GT-AT	0.112394	0.172148	0.0112849	0.96875	0.208585	1.50403	0.138684	0.8897	-	0.214534	0.119048	-0.0954861	-	-	-	-
chr3	51355024	51356088	+	NM_004947.4	1795	DOCK3	U12	GT-AG	0.112394	0.150729	0.0137017	1.5	1.30812	1.79561	0.728512	0.4663	-	0.03125	0.183929	0.152679	-	-	-	-
chr3	53497462	53501614	+	NM_000720.3	776	CACNA1D	U12	GT-AG	0.112394	0.172324	0.0137017	1.0625	3.18077	1.72292	1.84615	0.0648708	-	0	0.09375	0.09375	-	-	-	-
chr4	5905450	5928410	-	XM_011513603.2	389197	C4orf50	U12	GT-AG	0.0865022	0.141572	0.0112849	0.90625	1.08202	1.90103	0.569174	0.569238	-	0	0	0	-	-	-	-
chr4	6348011	6372522	-	NM_001206994.1	5522	PPP2R2C	U12	GT-AG	0.112394	0.181637	0.0112849	0.15625	-0.36066	4.24362	-0.0849886	0.93227	-	0	0	0	-	-	-	-
chr4	86067956	86089205	-	NM_001318067.1	5602	MAPK10	U12	GT-AG	0.112394	0.173809	0.0112849	3.03125	-0.44717	1.23509	-0.362056	0.71731	-	0.0625	0	-0.0625	-	-	-	-
chr4	86067956	86098523	-	NM_001318069.1	5602	MAPK10	U12	GT-AG	0.112394	0.173809	0.0112849	3.53125	-0.48688	1.19575	-0.407176	0.683879	-	0.125	0	-0.125	-	-	-	-
chr4	134639735	134640132	+	XR_939211.2			U12	GT-AG	0.112394	0.153146	0.0137017	0	-	-	-	-	-	0	0	0	-	-	-	-
chr4	183708417	183708535	+	NM_199053.2	60684	TRAPPC11	U12	GT-AG	0.112394	0.144133	0.0137017	1.5	0	1.78985	0	1	-	0.966587	0.975967	0.00938057	-	-	-	-
chr5	756145	766697	-	XM_017010110.1	653082	ZDHHC11B	U12	GT-AG	0.112394	0.181637	0.0112849	3.21875	-0.139931	1.1947	-0.117126	0.90676	-	0.352083	0.30625	-0.0458333	-	-	-	-
chr5	848661	850380	-	NM_024786.2	79844	ZDHHC11	U12	GT-AG	0.112394	0.181637	0.0112849	3.53125	1.5025	1.10987	1.35376	0.175812	-	0.101562	0.268595	0.167032	-	-	-	-
chr5	16780742	16781704	-	NM_012334.2	4651	MYO10	U12	GT-AG	0.112394	0.181637	0.0112849	3.21875	1.92126	0.900537	2.13346	0.0328867	-	0.0936882	0.298406	0.204718	-	-	-	-
chr5	35968134	35988449	-	NM_001171873.1	133688	UGT3A1	U12	GT-AG	0.0865022	0.144594	0.0112849	0.125	0.721356	5.72154	0.126077	0.899671	-	0	0	0	-	-	-	-
chr5	43487112	43487908	-	NM_198566.3	375444	C5orf34	U12	GT-AG	0.112394	0.180125	0.0112849	2.125	0	1.69363	0	1	-	0.153753	0.433499	0.279746	-	-	-	-
chr5	71024407	71024614	-	NM_004536.2	4671	NAIP	U12	GT-AG	0.112394	0.177002	0.0112849	0.09375	-1.08198	5.94821	-0.1819	0.855661	-	0.125	0	-0.125	-	-	-	-
chr5	94308430	94309658	-	XM_011543330.2	285600	KIAA0825	U12	GT-AG	0.112394	0.165538	0.0112849	0.125	0	5.0553	0	1	-	0.410218	0.352083	-0.0581349	-	-	-	-
chr6	33725617	33726730	-	NM_001142883.1	117283	IP6K3	U12	GT-AG	0.112394	0.189614	0.0112849	0.0625	2.16067e-05	5.94821	3.63246e-06	0.999997	-	0	0	0	-	-	-	-
chr6	66058455	66060293	-	XR_942654.2			U12	GT-AG	0.0834614	0.142059	0.0112849	0	-	-	-	-	-	0	0	0	-	-	-	-
chr6	66058455	66060040	-	XR_942656.2			U12	GT-AG	0.0781735	0.142059	0.0112849	0	-	-	-	-	-	0	0	0	-	-	-	-
chr6	72292047	72390597	+	NM_001168408.1	22999	RIMS1	U12	GT-AG	0.0781735	0.147378	0.0137017	1.84375	-0.051493	1.45461	-0.0353998	0.971761	-	0	0	0	-	-	-	-
chr7	5953235	5956131	-	XM_011515211.1	222967	RSPH10B	U12	GT-AG	0.112394	0.154374	0.0112849	0.375	-1.88937	2.35866	-0.801033	0.423112	-	0	0.125	0.125	-	-	-	-
chr7	6498229	6501780	-	NM_001145118.1	392862	GRID2IP	U12	GC-AG	0.112394	0.189614	0.0112849	3.15625	2.47688	1.43969	1.72042	0.0853562	-	0.14375	0.208333	0.0645833	-	-	-	-
chr7	6768640	6771531	+	XM_006715768.2	728194	RSPH10B2	U12	GT-AG	0.112394	0.154374	0.0137017	0.40625	-0.984375	2.20251	-0.446934	0.654923	-	0	0.125	0.125	-	-	-	-
chr7	81959358	81959719	-	NM_000722.3	781	CACNA2D1	U12	GT-AG	0.112394	0.189614	0.0112849	0.125	0	5.72154	0	1	-	0	0	0	-	-	-	-
chr7	90258164	90261946	+	NM_001039706.2	79846	CFAP69	U12	GT-AG	0.112394	0.172242	0.0137017	1.4375	4.90212	1.85752	2.63907	0.00831349	-	0	0.15625	0.15625	-	-	-	-
chr7	90258164	90262088	+	XM_017012633.1	79846	CFAP69	U12	GT-AG	0.112394	0.171454	0.0137017	1.4375	4.90212	1.85752	2.63907	0.00831349	-	0	0.15625	0.15625	-	-	-	-
chr7	100648824	100650037	-	NM_016188.4	51412	ACTL6B	U12	GT-AG	0.112394	0.153989	0.0112849	0.40625	1.16993	3.13676	0.372973	0.709168	-	0.0625	0.270833	0.208333	-	-	-	-
chr7	108078317	108079600	-	NM_001318046.1	22798	LAMB4	U12	GT-AG	0.112394	0.158359	0.0112849	0	-	-	-	-	-	0	0	0	-	-	-	-
chr7	134148320	134158034	+	NM_144648.1	136332	LRGUK	U12	GT-AG	0.112394	0.159906	0.0137017	2.8125	1.59704	1.10462	1.44578	0.148239	-	0.0625	0.05	-0.0125	-	-	-	-
chr7	134295080	134296390	-	NM_032826.4	84912	SLC35B4	U12	GT-AG	0.112394	0.164348	0.0112849	3.4375	0	1.29748	0	1	-	0.401157	0.870286	0.469129	AD,CE	-	-	-
chr8	94646283	94662271	+	NM_001034915.2	54845	ESRP1	U12	GT-AG	0.112394	0.177657	0.0137017	0.34375	1.36067	3.56242	0.381952	0.702497	-	0	0	0	-	-	-	-
chr9	127336237	127338115	+	NM_001286779.1	84253	GARNL3	U12	GT-AG	0.112394	0.173809	0.0137017	1.53125	4.31906	1.45408	2.9703	0.00297506	-	0	0.0625	0.0625	-	-	-	-
chrX	21300946	21373982	-	XR_001755811.1			U12	GT-AG	0.0781735	0.153581	0.0112849	3.46875	1.70895	1.32826	1.28661	0.19823	-	0	0	0	-	-	-	-
chrX	73526688	73562959	-	NR_029423.1	139201	MAP2K4P1	U12	GT-AG	0.0865022	0.156049	0.0112849	1.59375	1.58307	1.42994	1.10708	0.268258	-	0	0.125	0.125	-	-	-	-
chrX	101277720	101278048	-	NM_001168474.1	54457	TAF7L	U12	GT-AG	0.112394	0.181637	0.0112849	0.34375	-0.360671	2.6075	-0.13832	0.889987	-	0.0625	0.0625	0	-	-	-	-
chrX	106978200	106980890	-	NM_001085354.2	79710	MORC4	U12	GT-AG	0.112394	0.180125	0.0112849	2.375	1.1375	1.04417	1.08939	0.275983	-	0	0	0	-	-	-	-
chrX	152759649	152759842	+	NR_130638.1	389903	CSAG3	U12	GC-AG	0.112394	0.151521	0.0137017	0.1875	0.721359	5.11879	0.140924	0.88793	-	0.0625	0.0714286	0.00892857	-	-	-	-
