# Supplementary material for: Chromosomal instability by mutations in the novel minor spliceosome component CENATAC
Source: EMBO J. 2021 May 19;40(14):e106536. doi: 10.15252/embj.2020106536 (PMC8280824; doi:10.15252/embj.2020106536)
Supplement: Supplementary file 5 — Dataset EV3 [file EMBJ-40-e106536-s001.xlsx]

## Sheet: Legend
MVA patient intron retention dataset.
RNAseq data analyzed for intron retention using IntEREst. Sequencing statistics and data for the subtypes of major and minor introns is shown in separate tables.

## Sheet: Annotations
Column headings	Description
chr	Intron coordinates: Chromosome
begin	Intron coordinates: start
end	Intron coordinates: end
strand	Intron coordinates: strand information
transcript_id	Ids of the transcript(s) containing intron
entrez_id	Gene ID (Entrez)
gene_symbol	Official gene symbol
don_acc_dinuc	Intron terminal dinucleotides (5' to 3')
u12_donScore	5' splice site score
u12_bpScore	Branch site score
donor_seq	5' splice site sequence
acceptor_seq	3' splice site sequence
bp_seq	Branch site sequence
IR_basemean	The average of intron retention associated reads over all samples
IR_log2FoldChange	The log2 scaled fold change of the intron retention level compared to the control samples
IR_lfcSE	Standard error of the IR_log2FoldChange
IR_stat	Wald statistic for the differential intron retention analysis
IR_pvalue	p-value of Wald test in the differential intron retention analysis
IR_padj	Benjamini-Hochberg adjusted p-value
mean_PSI_healthy	Mean PSI in the healthy sib samples
mean_PSI_MVA	Mean PSI in the MVA patient samples
delta_PSI_MVA	PSI value difference between healthy sib samples and MVA patient samples
Manual annotation comments	Manual annotation comments
AS_up_within_intron	Upregulated AS event detected within an U12-type inron
AS-down_within_intron	Downregulated AS event detected within an U12-type inron
AS_up_within_flank	Upregulated AS event detected within 100 bp flank surrounding U12-type intron
AS_down_within_flank	Downregulated AS event detected within 100 bp flank surrounding U12-type intron
Shading for U12-type intron tables
Dark shading: Padj<0.05 and deltaPSI >0.1
Light shading: Padj<0.05
No shading: Padj>0.05

## Sheet: Sequencing statistics
Sample	Read count	Reads mapped
Patient_Replicate1	71885647	0.882
Patient_Replicate2	113320623	0.8879
Patient_Replicate3	94309925	0.891
Patient_Replicate4	91227395	0.8706
Healthy_Sib_Replicate1	116771382	0.8563
Healthy_Sib_Replicate2	129248848	0.8785
Healthy_Sib_Replicate3	133160698	0.8704
Healthy_Sib_Replicate4	236315666	0.9076

## Sheet: U12 A-type
chr	begin	end	strand	transcript_id	entrez_id	gene_symbol	don_acc_dinuc	u12_donScore	u12_bpScore	donor_seq	acceptor_seq	bp_seq	IR_baseMean	IR_log2FoldChange	IR_lfcSE	IR_stat	IR_pvalue	IR_padj	mean_PSI_healthy	mean_PSI_MVA	delta_PSI_MVA	Manual.annotation.comments	AS_MVA_up_within_intron	AS_MVA_down_within_intron	AS_MVA_up_within_flanking_region_100nuc	AS_MVA_down_within_flanking_region_100nuc
chr2	219226934	219227769	-	NM_001077198.2,NM_024085.4,NR_104255.1	79065	ATG9A	AT_AC	0.932712	0.941831	CTTCTCTCGAATATCCTTTGTGTTT	CCTGCTTTCTTTACTGACTACTTTTTCTTAACAATTACACGTTTAT	TTTCTTAAC	138.124	3.1026	0.569562	5.44735	5.11268e-08	6.38866e-05	0.117763	0.450265	0.332502	-	-	-	-	-
chr21	36337947	36338773	+	NM_001320445.1,NM_001320446.1,NM_015358.2,XM_011529518.2,XM_017028311.1,XM_017028312.1	23515	MORC3	AT_AC	0.95477	0.896962	AACAAGCACCATATCCTTTTGGTTG	AAACTATGTTGTCAATCTGAGTCTTTAACTTATGATATACGACAGA	GTCTTTAAC	228.887	2.35157	0.23693	9.92516	3.23575e-23	2.32421e-19	0.162865	0.477935	0.315069	-	-	-	-	-
chr4	128009192	128009548	+	NM_001319307.1	80167	ABHD18	AT_AA	0.953813	0.8996	AACCCTTATTATATCCTTTTGTGAT	TATCAGTTGAGGTTTAGACAGTTCTTAACTTAATTTTCAAGATGAC	GTTCTTAAC	164.862	2.04055	0.319919	6.37833	1.79024e-10	3.32799e-07	0.180051	0.49488	0.314829	-	-	-	-	-
chr1	181002701	181005293	-	NM_005819.5	10228	STX6	AT_AC	0.964558	0.915396	GAAACCATCAATATCCTTTTCTGTG	TTTGATGATGAAATTGTTTTACCTTGACTTTTTGACCTACGCATAG	TACCTTGAC	841.479	1.78612	0.251609	7.09879	1.25858e-12	3.13425e-09	0.155281	0.465437	0.310156	-	-	-	-	-
chr17	32337955	32338207	-	NM_022344.3,XM_005258022.3,XM_017024940.1,XM_017024941.1	64149	C17orf75	AT_AC	0.974304	0.900522	GACTTGAGCTATATCCTTTCTTTGG	TCTTCATTATTCATCCTTTATTGCTTCCTTAAGAACATACTTTCAG	TTCCTTAAG	87.7857	1.88734	0.293837	6.4231	1.33523e-10	2.50865e-07	0.181615	0.462337	0.280723	-	-	-	-	-
chr20	33677541	33678200	-	NM_005225.2	1869	E2F1	AT_AC	0.897483	0.931059	ACAGCCAGCGATATCCTTGGATTGG	CCTAGAAGTCAAAGGTCATGTGGTCCTTGACTCTGCCAACCCTGGC	GTCCTTGAC	183.536	2.20914	0.318664	6.93252	4.13413e-12	9.14194e-09	0.0816635	0.36016	0.278496	-	-	-	-	-
chr14	49664675	49665106	-	NM_001197330.1,NM_001197331.1,NM_002692.3,XM_011536842.2,XM_011536843.2,XM_011536844.1,XM_017021374.1,XR_001750377.1,XR_001750378.1,XR_943479.1,XR_943480.1	5427	POLE2	AT_AC	0.943026	0.878121	TAGTAAAGCTATATCCTTCACTTGT	TGCCTCAAGAATAGAATTATTTTCCTCAACTGTTGTGTACCAGTTC	TTCCTCAAC	139.207	1.56422	0.40354	3.87624	0.000106083	0.0369431	0.178845	0.456178	0.277332	-	-	-	-	-
chr6	121112660	121113061	-	NM_152730.5,NR_104452.1,XM_005266861.2,XM_011535569.1,XM_011535570.1,XM_011535571.2,XM_011535574.1,XM_011535580.2,XM_017010397.1,XM_017010398.1,XM_017010399.1,XM_017010400.1,XM_017010401.1,XM_017010404.1,XR_001743231.1	221322	TBC1D32	AT_AG	0.932399	0.941831	TCTTCTCTTCATATCCTTTTTGAGT	TTACAAAATATTGTAAAGTTTTCTTAACTGTGTTTTTCAGTCTGCC	TTTCTTAAC	31.9507	2.19192	0.498249	4.39925	1.08625e-05	0.00689277	0.125546	0.400244	0.274698	-	-	-	-	-
chr15	38519372	38526298	-	NM_001128602.1,NM_001306086.1,NM_005739.3,XM_005254114.2,XM_011521151.2,XM_017021860.1	10125	RASGRP1	AT_AC	0.933816	0.947077	TTATCACCCTATATCCTTTAACATA	CTGTAACAGAGGTCTCCATTTCCCTTAACCACAGCCCTACCTATAA	TCCCTTAAC	435.87	1.63513	0.354042	4.61846	3.86605e-06	0.00284667	0.110246	0.382854	0.272608	-	-	-	-	-
chr6	131593172	131594098	-	NM_001270521.1,NM_001270522.1,NM_004830.3,NM_015979.3,XM_005267223.2,XM_011536257.2,XM_017011501.1	9439	MED23	AT_AC	0.952901	0.874571	CTAGTCGATAATATCCTTTTTATTG	GATGAGATAGTCCAATTGTTATTGCTTTAACTGTGTGCACCGATGG	TGCTTTAAC	213.753	2.41211	0.257213	9.37787	6.73184e-21	3.8422e-17	0.1143	0.380919	0.266619	-	-	-	-	-
chr2	169927406	169928726	+	NM_172070.3,XM_005246299.4,XM_005246300.4,XM_006712268.3,XM_006712269.3,XM_006712270.3,XM_006712271.3,XM_011510604.2,XM_017003356.1,XM_017003357.1,XM_017003358.1,XM_017003359.1,XR_922841.2	130507	UBR3	AT_AT	0.927818	0.915122	GCTGGACCTCATATCCTTTTAAAAT	CTTTTTGTTACTAATATTTTTTTCTTGACATATATATCATATTCCA	TTTCTTGAC	398.381	2.41977	0.214269	11.2932	1.41859e-29	2.10968e-25	0.0771858	0.339985	0.262799	-	-	-	-	-
chr15	42228821	42231191	-	NM_001286487.1,NM_015497.4,XM_017022067.1	25963	TMEM87A	AT_AC	0.916687	0.97329	GTGCTGGTGGATATCCTTCTCATTG	TGTTTTTTCCTGAATGTTGAATTCCTTGACCTGCAAACACATATTT	TTCCTTGAC	421.892	2.49712	0.50313	4.96317	6.93532e-07	0.000676796	0.0945583	0.354812	0.260254	-	-	-	-	-
chr13	102872399	102873258	+	NM_000123.3	2073	ERCC5	AT_AT	0.937114	0.835925	AAATTAGAGAATATCCTTTGCTTCT	AATATCTTTCAAAATATTTATAAGTCTTAACTGCATGCATATTTTG	AGTCTTAAC	284.92	2.24711	0.251506	8.93462	4.08572e-19	1.98805e-15	0.0702174	0.329401	0.259184	-	-	-	-	-
chr20	20045487	20047764	-	NM_001278625.1,NM_001278626.1,NM_001278627.1,NM_001278628.1,NM_016652.5	51340	CRNKL1	AT_AC	0.931445	0.959964	TATGAGCGATATATCCTTTGGACGA	CCATGCTGTTTTGCCTGGGATTTCCTTAATTCCCTTGCACTTGTCC	TTCCTTAAT	326.847	2.15994	0.266537	8.10373	5.33e-16	2.2971e-12	0.0623245	0.313156	0.250832	-	-	-	-	-
chr13	113196223	113197177	-	NM_001127202.3,NM_001127203.3,NM_001258213.2,NM_001320655.1,NM_001320657.1,NM_001320659.1,NM_001320660.1,NM_018386.4,XM_005268325.3,XM_017020664.1,XM_017020665.1,XM_017020667.1,XM_017020668.1,XM_017020669.1,XR_001749631.1	55795	PCID2	AT_AC	0.946652	0.959964	TGATAGTCCAATATCCTTTGTCGTT	TATTTGAACTTTGTATGCCATATCTTCCTTAATACAGTACATCATT	TTCCTTAAT	319.626	1.92495	0.264934	7.26579	3.70871e-13	1.02782e-09	0.0529285	0.293819	0.24089	-	-	-	-	-
chr4	128009192	128011672	+	NM_001319305.1,NM_001319306.1,XM_006714320.3,XM_006714322.3,XM_011532274.2,XM_011532276.1,XM_011532278.2	80167	ABHD18	AT_AA	0.953813	0.880709	AACCCTTATTATATCCTTTTGTGAT	TTAATTATTTTAAAACTTTCTCTTTGACCCACATTCTTAAATGGCT	CTCTTTGAC	357.926	1.1077	0.263825	4.19864	2.68528e-05	0.0140087	0.135536	0.371964	0.236428	-	-	-	-	-
chr7	154944165	154946364	-	NM_007349.3,XM_005249539.1,XM_011515982.2,XM_011515983.1,XM_017011881.1	22976	PAXIP1	AT_AC	0.947711	0.878121	ACTATGAATCATATCCTTTCCAAAA	TTGCCTTGTGTTTGAAAGTCGTTTTCCTCAACAAGCCTACATATAA	TTCCTCAAC	272.155	1.60874	0.21941	7.3321	2.26575e-13	6.55446e-10	0.345659	0.576827	0.231169	-	-	-	-	-
chr2	85043666	85046103	+	NM_020122.4,XM_006712052.3,XM_011532990.1,XM_017004511.1	56888	KCMF1	AT_AT	0.94402	0.941831	TAGAGATTTAATATCCTTTTAAGAG	CTGTGAAATACTTTCGTTTTTTTCTTAACTTTTGGGTTATGATGAA	TTTCTTAAC	816.153	2.72625	0.369874	7.37075	1.69672e-13	4.97653e-10	0.0510739	0.281315	0.230242	-	-	-	-	-
chr9	124869440	124873691	+	NM_030978.2	81873	ARPC5L	AT_AC	0.923998	0.958716	TCCTGCGGCAATATCCTTCCCTGAC	TGTGCTTGAGCCTAGCTATCCTTAACTGGTGGTGATGCACAGGGGA	ATCCTTAAC	933.977	1.80602	0.394795	4.57457	4.77209e-06	0.00341845	0.210748	0.439293	0.228545	-	-	-	-	-
chr1	170031985	170034371	-	NM_001204514.1,NM_001204516.1,NM_001204517.1,NM_014970.3,XM_005244970.1,XM_011509307.2	22920	KIFAP3	AT_AC	0.929211	0.958716	AAGAAAGCTGATATCCTTTTAGAGT	TGCTTCAATGAGTATGGATGATCCTTAACAAGTTGTTTACTTGATG	ATCCTTAAC	780.107	1.70459	0.219305	7.77267	7.68487e-15	2.82731e-11	0.174116	0.402295	0.228179	-	-	-	-	-
chr9	92316139	92318617	-	NM_001256394.1,NM_017948.5,NR_046106.1,XM_006717166.3,XM_006717167.3,XM_006717169.3,XM_006717170.3,XM_006717172.3,XM_006717173.3,XM_011518824.2,XM_011518827.2,XM_017014876.1,XM_017014877.1,XM_017014878.1,XM_017014879.1,XM_017014880.1,XR_001746333.1,XR_001746334.1	55035	NOL8	AT_AC	0.922022	0.915122	TAAACGTAAAATATCCTTTGGCCTC	AAAACCAAGTGCTTTAGTTTTGTTTCTTGACTTGCGTAACATCATC	TTTCTTGAC	330.38	1.52218	0.313292	4.85865	1.18188e-06	0.00106844	0.159904	0.386323	0.226419	-	-	-	-	-
chr11	74203822	74204352	+	NM_001271593.1,NM_016147.2,XM_017017913.1,XR_428916.1	51400	PPME1	AT_AC	0.942043	0.897909	TGGCAAGGATATATCCTTTGCAAAA	TGAGCAAAAACATAGATGTTTTATCTTTAACTATTCATACACTTTT	ATCTTTAAC	156.234	1.9771	0.260027	7.60341	2.88425e-14	9.98506e-11	0.0723889	0.298238	0.225849	-	-	-	-	-
chr11	74965924	74969564	+	NM_014752.2	9789	SPCS2	AT_AC	0.935601	0.915302	GTGTCATATCATATCCTTTATTTAT	CTTTTATGTTTGGGTATTTTCCCCTTAACTTTATTTGAACCTATTT	CCCCTTAAC	1475.47	2.20353	0.333539	6.60651	3.93492e-11	7.69414e-08	0.16889	0.393836	0.224946	-	-	-	-	-
chr11	19159041	19163302	+	NM_001001483.2,NM_019028.2,XM_005252996.2,XM_011520193.1,XM_011520194.2,XM_011520195.1	54503	ZDHHC13	AT_AC	0.909997	1	TTTTTTCCTGATATCCTTTAAGCAT	TTTAAAGGAAGTTTGGTGTATTCCTTAACTTGGCTTTAACATTTAG	TTCCTTAAC	920.669	1.44234	0.276895	5.20897	1.89892e-07	0.000210173	0.258989	0.481328	0.222339	-	-	-	-	-
chrX	96937352	96939265	+	NM_006729.4,NM_007309.3	1730	DIAPH2	AT_AC	0.924192	0.919382	CAGAAATGGAATATCCTTTGACAAA	TTCCATCAAGGATCTTTAATATTTTTCCTTTACTTTCTACTGATAT	TTCCTTTAC	164.248	1.91073	0.275824	6.92736	4.28776e-12	9.14194e-09	0.0792659	0.299095	0.219829	-	-	-	-	-
chr19	47081623	47082183	-	NM_015168.1,XM_005258676.3,XM_005258677.4,XM_005258678.2,XM_006723113.3,XM_011526668.2,XM_011526669.2,XM_011526670.2,XM_017026529.1,XM_017026530.1,XM_017026531.1	23211	ZC3H4	AT_AC	0.924818	0.90207	TATATGCACGATATCCTTTAGTGCC	GTTCTGTGAGATGAAGCATTTACCTTAATTTGCCATGAACGTGATT	TACCTTAAT	77.7065	2.0146	0.391706	5.14315	2.70176e-07	0.000288158	0.0586122	0.277854	0.219242	-	-	-	-	-
chr12	6563515	6563613	-	NM_001033714.2,NM_001258308.1,NM_001258309.1,NM_001258310.1,NM_006170.3,XM_005253691.1	4839	NOP2	AT_AC	0.883924	1	ATGGAGCAGGATATCCTTGCAGGGC	GGCCTTAGGACATCATGACACAGTTCCTTAACAGGCCCACATGCCC	TTCCTTAAC	120.359	2.60014	0.410548	6.33334	2.39917e-10	4.40567e-07	0.0552989	0.264585	0.209286	-	AD,AA	-	AA	CE
chr13	20827180	20842894	-	NM_022459.4,XM_005266502.1,XM_005266503.3,XM_011535197.1,XM_011535198.1,XM_011535200.2,XM_017020704.1,XM_017020705.1,XR_001749637.1	64328	XPO4	AT_AC	0.94701	0.873165	CCTCCAAATTATATCCTTTTAACAA	AGTAAGAATGTTATTGTTGTTGACCTTGACACCAAATAACTGGGCA	GACCTTGAC	2487.18	1.62933	0.308018	5.28971	1.22509e-07	0.000140452	0.103977	0.311112	0.207135	-	-	-	-	-
chr5	62504701	62504857	+	NM_001134779.1,NM_016338.4	51194	IPO11	AT_AC	0.920801	1	TTGAAGTTAAATATCCTTCTGAAAA	AAAACTTATATATTCTCAGTATTCCTTAACTGTTCTTCACCTGTTG	TTCCTTAAC	95.6389	1.96655	0.517186	3.8024	0.000143299	0.047206	0.105859	0.311864	0.206005	-	-	-	-	-
chr5	5437115	5439894	+	NM_015325.2,XM_011513999.2,XM_017009285.1,XR_001742051.1	23379	ICE1	AT_AC	0.927995	0.899156	AAATGTGATGATATCCTTTTACTGG	AGAAGATAAAATTCTCAGAGTTTTCTTTAATAAGTTTTACAGCTGC	TTCTTTAAT	710.334	1.09911	0.266567	4.1232	3.73643e-05	0.0174936	0.277359	0.483036	0.205677	-	-	-	-	-
chr8	55811098	55813039	+	NM_024831.7,XM_005251328.2	96764	TGS1	AT_AC	0.917344	1	CTCCTGATGGATATCCTTTGGAAGT	TAGCTGCTGTTTTCATTATTTTTCCTTAACTGCTGTCCACCTTTGA	TTCCTTAAC	282.393	1.53888	0.279875	5.49845	3.83151e-08	4.95791e-05	0.107685	0.31088	0.203195	-	-	-	-	-
chr1	153954317	153954872	-	NM_181715.2,XM_005244946.1,XM_005244949.2,XM_017000575.1,XM_017000576.1,XM_017000577.1,XM_017000578.1,XR_001737031.1,XR_001737032.1	200186	CRTC2	AT_AC	0.916583	1	CACCCGCCACATATCCTTCACAGGG	TCTGTCCTCTCTACTTTTTTCCTTAACTGGTGCTGTTCACATTGAC	TTCCTTAAC	94.8823	1.76129	0.360943	4.87968	1.06257e-06	0.000995029	0.150236	0.34687	0.196634	-	-	-	-	-
chr14	54480957	54481408	-	NM_004124.2	2764	GMFB	AT_AC	0.948542	0.939193	GACAACCTCGATATCCTTTTCTTAG	CTGAGAGCAGTAACTTTAGTTTCTTTAACTTGAGAAAAACCTTCAT	TTCTTTAAC	371.24	1.66069	0.295416	5.62154	1.89258e-08	2.50107e-05	0.189903	0.38646	0.196557	-	-	-	-	-
chr5	141577592	141578224	-	NM_001079812.2,NM_001314007.1,NM_005219.4	1729	DIAPH1	AT_AC	0.927456	0.931566	TGGAGATGGAATATCCTTTTGCTGA	TCTGCATATTTGCTTTCCTTAGCCTATTTCCCTTTTCCACTGACTT	TTCCTTAGC	340.367	1.48026	0.148133	9.9928	1.63878e-23	1.24487e-19	0.0918991	0.286969	0.19507	-	-	-	-	-
chr1	23519131	23520912	-	NM_004091.3,XM_005245748.3,XM_005245749.3,XM_011540868.2,XM_011540870.2,XM_011540871.2	1870	E2F2	AT_AC	0.885177	0.915122	CCAACAAGAGATATCCTCCTTGGTT	TTTGACCAGACAGTCACTTTTCTTGACTCTCCTGCCCTACGCTGGC	TTTCTTGAC	141.692	1.36065	0.329905	4.12437	3.71755e-05	0.0174936	0.0772904	0.269004	0.191714	-	-	-	-	-
chrX	136010584	136012948	+	NM_001042537.1,NM_001177651.1,NM_006359.2,XM_006724726.3,XM_017029223.1,XM_017029224.1,XM_017029225.1	10479	SLC9A6	AT_AC	0.943473	0.894094	GACAGCTTTAATATCCTTTTGTTAT	TTGTGTTACAAGATCTCATTACTAGCCTTAACAGTCTTACGTGACA	AGCCTTAAC	143.368	2.34961	0.232908	10.0881	6.23339e-24	4.91177e-20	0.0326182	0.223667	0.191048	-	-	-	-	-
chr7	135207203	135208790	-	NM_014149.3,XM_011516083.2,XM_011516086.2,XM_017012070.1,XM_017012072.1,XR_001744649.1,XR_242232.2,XR_927458.2,XR_927459.2	29062	WDR91	AT_AC	0.929442	0.939193	CAGTGCATGCATATCCTTTCAGTTG	AAACATTTCAGGGGCTGGCTTATTCTTTAACTTCGTGCACCAGTCC	TTCTTTAAC	372.158	1.32843	0.348146	3.81571	0.000135792	0.0451879	0.11695	0.303999	0.187049	-	-	-	-	-
chr17	44680644	44682002	-	NM_144609.2	124808	CCDC43	AT_AC	0.945942	1	ATGAAGAGGAATATCCTTTCTGGAG	GGATGTTGTTTTCCATCTGACTTTCCTTAACATCACTTACTGAAGC	TTCCTTAAC	308.585	1.5296	0.275279	5.55653	2.7519e-08	3.58286e-05	0.133095	0.317018	0.183923	-	AD	-	-	-
chr3	194648805	194650880	-	NM_018385.2,XM_017006796.1	55341	LSG1	AT_AC	0.947531	0.879167	TGTATCACTAATATCCTTTCTGCTT	AGGGAGTCCGTTCAAGAGAATGGATTCCCTGACAAGCTACGTTTGC	TTCCCTGAC	422.24	0.960241	0.22984	4.17788	2.94241e-05	0.0150698	0.171073	0.35158	0.180508	-	-	-	-	-
chr1	23975078	23978712	-	NM_001191005.2,NM_001191006.2,NM_001191007.2,NM_001191009.2,NM_001300936.1,NM_001300937.1,NM_006625.5,NM_054016.3	10772	SRSF10	AT_AC	0.947645	0.915302	CTTATGTTCAATATCCTTTCTTCAG	AAAGTTTGCAAAACTTCCCAAGCCCCTTAACATTTAGCACATTTGA	CCCCTTAAC	781.061	1.84514	0.194333	9.49473	2.20782e-21	1.36328e-17	0.384697	0.56493	0.180233	-	AD,AA	-	-	-
chr13	20787599	20788485	-	NM_022459.4,XM_005266502.1,XM_005266504.3,XM_011535197.1,XM_011535198.1,XM_011535200.2,XM_017020704.1,XM_017020705.1,XM_017020706.1	64328	XPO4	AT_AG	0.930064	0.912483	GAATGACATCATATCCTTTAAATGA	ATATATCCAATCTAGTTTGTTCTTTGACCTTCATGATCAGAATGAG	TTCTTTGAC	181.386	1.304	0.285284	4.57088	4.85669e-06	0.003444	0.114973	0.292959	0.177986	-	-	-	-	-
chr3	81499228	81535194	-	NM_000158.3	2632	GBE1	AT_AC	0.955522	0.900522	TGCCAGGGAAATATCCTTTTTGTTA	TTCAACTCCTCAACTGTTGTGAATTCCTTAAGAGCTGTACATTCAA	TTCCTTAAG	13683.9	1.49126	0.174094	8.56582	1.07314e-17	4.96979e-14	0.118442	0.295572	0.17713	-	-	-	-	-
chr12	95270189	95274741	+	NM_017599.3,NR_038241.1,NR_038242.1,XM_006719478.2,XM_006719482.3,XM_006719483.3,XM_006719484.3,XM_011538544.1,XM_011538545.2,XM_011538546.1,XM_011538547.1,XM_011538548.2,XM_011538549.1,XM_011538550.2,XM_017019586.1,XM_017019591.1,XM_017019592.1,XM_017019593.1,XM_017019594.1,XM_017019599.1,XM_017019602.1,XR_001748799.1,XR_001748800.1,XR_001748801.1	55591	VEZT	AT_AC	0.960705	0.935378	TGCTGAAAAAATATCCTTTTCTGTT	TCATGAAAAGGCTTTGTTGATTGCCTTAACCTAATTTAACCTACCC	TGCCTTAAC	1063.35	1.99159	0.154223	12.9137	3.76816e-38	6.98028e-34	0.0718971	0.246925	0.175028	-	-	-	-	-
chr16	67193171	67193471	+	NM_001950.3	1874	E2F4	AT_AC	0.866824	0.968226	AGAACAGCTGATATCCTCCTGGCGG	GTCACCATAGGGCATCAGCCATTCTCCTTAACCCTCACACTTTGGC	CTCCTTAAC	202.272	2.47153	0.272878	9.05729	1.33738e-19	6.82184e-16	0.030672	0.196983	0.166311	-	AA	-	-	-
chr4	176322244	176324180	+	NM_021928.3	60559	SPCS3	AT_AC	0.91072	0.959964	ATAACTGCTGATATCCTTTAAGAAA	TATACTGCTCATAAATTTATATTTTCCTTAATTTACTTACATCTAG	TTCCTTAAT	1190.53	1.65429	0.26512	6.2398	4.38135e-10	7.94883e-07	0.0872491	0.247233	0.159984	-	-	-	-	-
chr15	42228821	42231843	-	XM_005254287.1,XM_006720468.2,XM_011521443.2	25963	TMEM87A	AT_AC	0.926907	0.97329	TATTTTATGGATATCCTTTCAGTAA	TGTTTTTTCCTGAATGTTGAATTCCTTGACCTGCAAACACATATTT	TTCCTTGAC	451.757	2.33164	0.499029	4.67237	2.97751e-06	0.00227985	0.080211	0.234713	0.154502	-	-	-	-	-
chr15	50948160	50949825	+	NM_001252127.1,NM_007347.4,XM_005254264.3,XM_006720447.3,XM_017022042.1,XR_001751183.1,XR_001751184.1	23431	AP4E1	AT_AC	0.951522	0.8996	TGGCTGAGAAATATCCTTTTATTTC	TAGCATTTGGAAGTGTACTTGTTCTTAACACTGTGGACACATATGC	GTTCTTAAC	182.669	1.29029	0.340306	3.79157	0.000149698	0.0482198	0.140873	0.288483	0.14761	-	-	-	-	-
chr10	120906856	120908555	+	NM_018117.11,XM_005269963.2,XM_017016397.1,XM_017016398.1,XM_017016399.1,XR_001747136.1,XR_001747137.1,XR_428707.2	55717	WDR11	AT_AC	0.927677	1	GAGGACACAGATATCCTTTGCAAGG	ACAGCCCTTTTTACTCTTCTTTTCCTTAACTATGGTTTACAGAAAC	TTCCTTAAC	270.139	1.36034	0.28386	4.79231	1.64875e-06	0.00137295	0.150545	0.292558	0.142013	-	-	-	AA	CE
chr3	13378981	13379562	-	NM_024923.3,XM_005264994.3,XM_011533538.2,XM_017006021.1	23225	NUP210	AT_AG	0.957297	0.875266	GGCCACAGGAATATCCTTTTCTTGG	ATTTGCTGTCATATGTCTTGCCCCTTAATTCAAAATTCAGGTATTC	CCCCTTAAT	238.697	2.21956	0.32438	6.84245	7.7849e-12	1.61176e-08	0.0305403	0.167824	0.137284	-	-	-	-	-
chr13	113219049	113227975	+	NM_001008895.2,NM_001278513.1,NM_001278514.1,NM_003589.2,XM_011537523.2	8451	CUL4A	AT_AC	0.950789	0.931566	CGTTTAGAGAATATCCTTTTTTTGG	TTGGCCAGCATTTTTAAAGTTTTCCTTAGCAGATCTGTACAGACTC	TTCCTTAGC	784.693	1.36295	0.251529	5.41866	6.00463e-08	7.41547e-05	0.0672651	0.204032	0.136767	-	-	-	-	-
chr13	59991275	59992067	-	NM_001042517.1,NM_001258366.1,NM_001258367.1,NM_001258368.1,NM_001258369.1,NM_001258370.1,NM_030932.3,XM_006719876.1,XM_011535258.2,XM_011535263.2,XM_011535265.2,XM_017020789.1,XR_001749694.1,XR_941672.1	81624	DIAPH3	AT_AC	0.930577	0.959964	CTGAACTTGAATATCCTTTTGTTCT	TAGAGTATAAATAAATCCATATATTCCTTAATCAACTCACTGAAGC	TTCCTTAAT	157.571	1.69654	0.33997	4.99027	6.02959e-07	0.00059724	0.0516451	0.187401	0.135756	-	-	-	-	-
chr3	143574194	143578584	-	NM_173653.3,XM_011512703.2,XM_011512704.2,XM_017006202.1,XM_017006203.1	285195	SLC9A9	AT_AC	0.927496	0.947077	CACAGCACTGATATCCTTTGTCTGT	GTAAAAGCTGTTGTTGTTTCCCTTAACTTATCTTCCTCACTTGACC	TCCCTTAAC	97.3685	1.75238	0.365025	4.80071	1.58103e-06	0.00132702	0.0457388	0.179474	0.133735	-	-	-	-	-
chr1	201854924	201855123	+	NM_018085.4	55705	IPO9	AT_AC	0.95311	0.861213	GTGCAGCTTTATATCCTTTCTTGAA	AAGCAGACTCCAAATTCTATTTCTTTACTCTTCATCATACTTATGT	TTTCTTTAC	143.155	1.05007	0.248588	4.22412	2.39876e-05	0.0127776	0.153607	0.285372	0.131765	-	-	-	-	-
chr13	59833272	59839323	-	NM_001042517.1,NM_001258366.1,NM_001258367.1,NM_001258368.1,NM_001258369.1,NM_030932.3,XM_006719876.1,XM_011535258.2,XR_001749694.1,XR_941672.1	81624	DIAPH3	AT_AC	0.942049	0.942106	AAAGATGTCCATATCCTTTTGATAG	ATTACTTTGTAAATTTCAGAATACCTTAACTATAGTATACAGATTT	TACCTTAAC	572.324	1.21587	0.304248	3.99631	6.43361e-05	0.0259183	0.116067	0.236533	0.120466	-	-	-	-	-
chrX	123610964	123611439	-	NM_001081550.1,XM_017029662.1,XM_017029663.1,XM_017029667.1,XM_017029668.1,XM_017029672.1,XM_017029675.1,XM_017029676.1,XM_017029679.1,XR_001755714.1	57187	THOC2	AT_AC	0.961781	0.90704	AGAAGAAACAATATCCTTTTCATTT	GCCATTCCCAAAAGTTGTTTTCCCTTAATTTGTCATCTACTCATAA	TCCCTTAAT	166.504	1.32242	0.349445	3.78433	0.000154125	0.049281	0.109228	0.228781	0.119553	-	-	-	-	-
chr12	118400755	118401758	+	NM_022491.2,XM_011538671.2,XM_017019817.1,XM_017019818.1,XM_017019819.1,XM_017019820.1,XR_944677.2	64426	SUDS3	AT_AC	0.851849	0.886269	CCTGCTCCAGATATCCATTTACATC	AAACTGTACTTTTCACATACAGTCCTTTAACTCTCAACACCCCAGC	TCCTTTAAC	286.838	1.16052	0.193976	5.9828	2.1934e-09	3.59625e-06	0.0832688	0.201828	0.118559	-	-	-	-	-
chr10	110596551	110598138	+	NM_005445.3	9126	SMC3	AT_AT	0.899467	0.931566	AATATTGAAAATATCTTTTTGTTTT	TATTTACAACCTGGAGATAATTTTCCTTAGCCTTGTATATGGATTA	TTCCTTAGC	443.456	1.41052	0.23001	6.13243	8.65487e-10	1.48354e-06	0.0634444	0.181557	0.118113	-	-	-	-	-
chr5	112985987	112992120	+	NM_001242377.1,NM_152624.5,XM_017009163.1,XR_001742031.1	167227	DCP2	AT_AC	0.942192	0.97329	GCTAAAGCTGATATCCTTTTTATTA	ATATTAAAGGAGAAAGTAACTTCCTTGACACTATTTATACTCTTCA	TTCCTTGAC	1338.47	1.25072	0.300184	4.16649	3.0932e-05	0.0156272	0.0619314	0.17736	0.115428	-	-	-	-	-
chr1	39854069	39857276	-	NM_001312691.1,NM_017646.5,NR_132401.1,NR_132402.1,NR_132403.1,NR_132404.1,NR_132405.1,NR_132406.1,NR_132415.1,XM_005270954.2,XM_006710706.1,XR_946672.2	54802	TRIT1	AT_AC	0.878494	0.901795	AACTGCTCTGATATCCTTAGGAAAG	AGGATTCTCTTGATATCGTGATATCTTTCTTAATGTTCACATTGAA	TTTCTTAAT	402.573	1.011	0.207197	4.87943	1.06393e-06	0.000995029	0.304714	0.419868	0.115154	-	-	-	-	-
chr19	38844105	38845649	-	NM_001005335.1,NM_001533.2,XR_243927.2	3191	HNRNPL	AT_AC	0.930983	1	CGATGGTGGAATATCCTTTGCTGGA	AAAGATCTCCTGTGATGGGACTTTCCTTAACTTGACTCACATTTGA	TTCCTTAAC	1086.75	2.93716	0.221235	13.2762	3.18149e-40	3.73255e-35	0.0179483	0.130913	0.112965	-	-	-	-	-
chr19	13149594	13149727	-	NM_001271609.1,NM_001271610.1,NM_001271611.1,NM_003765.2,XM_011528397.2	8677	STX10	AT_AC	0.851932	0.879083	GAGACCATCGATATCCTGGGGCTTT	GATATCTGGCTCCGGCCTTGACCCTTGACTCTCAGCCCACGTATAG	ACCCTTGAC	73.7379	2.70379	0.437051	6.18644	6.15384e-10	1.07401e-06	0.0183341	0.117594	0.0992595	-	AD,AA	-	-	-
chrX	120546617	120547135	-	NM_001079872.1,NM_003588.3,XM_005262481.1,XM_006724784.1,XM_011531399.2,XM_011531400.2,XM_011531401.1	8450	CUL4B	AT_AG	0.938903	0.958716	AATTCAGAGAATATCCTTTTTAAAA	TGTACCAAACGCTTTAAAATATCCTTAACATATGTTTCAGGGATTC	ATCCTTAAC	163.9	1.75246	0.256265	6.83847	8.00425e-12	1.63158e-08	0.0523186	0.142729	0.0904104	-	-	-	-	-
chr8	21989084	21990343	+	NM_015024.4,XM_017013245.1,XR_001745502.1	23039	XPO7	AT_AC	0.927538	0.97329	TGTCCATTGGATATCCTTTTCTAAG	CTGCTTCACACTTTCCTTGACCTTCTTCCTTTGTCTTCACGTACAG	TTCCTTGAC	205.548	1.82299	0.194309	9.38192	6.47814e-21	3.8422e-17	0.048056	0.137486	0.0894299	-	-	-	-	-
chr16	57167227	57172250	-	NM_024946.2,XM_005256156.4,XM_017023681.1,XM_017023695.1,XM_017023696.1,XM_017023703.1,XM_017023704.1	80011	FAM192A	AT_AC	0.935183	0.905793	GGAATACAGAATATCCTTTGTACTT	CTTCCCTTTTGCTTAGTTTGACCCTTAACTGGTAACTCACAATAAC	ACCCTTAAC	783.676	1.84246	0.17982	10.2461	1.23156e-24	1.0659e-20	0.0429265	0.131442	0.0885158	-	-	-	-	-
chr7	30621501	30622316	+	NM_001316772.1,NM_002047.3,XM_006715686.2	2617	GARS	AT_AC	0.949028	0.97329	GAAAGAACCCATATCCTTTCTGGTC	AGGCAGTGCTGTAGTTTTGGATTCCTTGACTACTTCATACAAAACA	TTCCTTGAC	652.189	1.19063	0.253986	4.68776	2.76207e-06	0.00213659	0.0891869	0.176429	0.0872424	-	-	-	-	-
chr4	10083179	10084442	-	NM_005112.4,NM_017491.3,XM_017008880.1	9948	WDR1	AT_AC	0.936674	1	GGACACATTAATATCCTTTGACTCA	GCAGTCCTGGGAGCCGGGCTTTTCCTTAACCCCACCCTACATTACT	TTCCTTAAC	1356.71	2.3158	0.304312	7.60996	2.74179e-14	9.61804e-11	0.0148185	0.101404	0.0865857	-	-	-	-	-
chr12	56741838	56742986	-	NM_000946.2	5557	PRIM1	AT_AC	0.943607	0.959964	GTTCCTGAAAATATCCTTTCCCGTG	GATGTTCCCTAAATGAGTCTGTTCCTTAATGACCCATCACCAATTC	TTCCTTAAT	227.994	1.41933	0.33762	4.20392	2.62333e-05	0.0138014	0.0364074	0.122926	0.0865182	-	-	-	-	-
chr5	140659835	140660114	+	NM_006083.3	3550	IK	AT_AT	0.950953	0.939193	GCACAGAATCATATCCTTTATTTTA	AGGTAGAATCCTGTGTAGTGTTTTCTTTAACATAGCATATGCTGAA	TTCTTTAAC	286.069	2.93445	0.37659	7.79215	6.58769e-15	2.52024e-11	0.0153746	0.101591	0.0862163	-	-	-	-	-
chr17	44679044	44682002	-	NM_001099225.1	124808	CCDC43	AT_AG	0.945942	0.947077	ATGAAGAGGAATATCCTTTCTGGAG	TCTGTGTGACCTGTACCCTAATCCCTTAACTCACCTGTAGTTCTGT	TCCCTTAAC	442.849	0.985219	0.243246	4.0503	5.11521e-05	0.0221428	0.0800708	0.163094	0.083023	-	AD	-	-	-
chr16	83808747	83809304	+	NM_001537.3	3281	HSBP1	AT_AC	0.943763	0.896962	ATTGGGAGAAATATCCTTTTTATCT	TCAATGAGATGTTGGCACGCGTTGTCTTTAACTTCAGCACTTGATG	GTCTTTAAC	288.55	2.48766	0.357424	6.95997	3.40337e-12	8.00439e-09	0.013229	0.0904275	0.0771986	-	-	-	-	-
chr21	5117232	5118690	-	XM_006723901.3,XM_006723903.3,XM_011546081.2,XM_017028517.1	102724023	GATD3B	AT_AC	0.925608	0.835848	GGAAGTGGTCATATCCTTCCTGGTA	CAGGTCCGTGCTGGGTGGCTTTTTCCGTAACTCTGCACACGAAGCT	TTCCGTAAC	352.618	2.1353	0.491904	4.34089	1.41905e-05	0.00852311	0.0325112	0.104727	0.0722154	-	-	-	-	-
chrX	155077290	155078615	+	NM_001018055.2,NM_001242640.1,NM_024332.3,XM_005274751.4,XM_017029838.1	79184	BRCC3	AT_AC	0.889664	0.915396	AGAGGCAGAGATATCCTTACTGGTC	ATTTTGTTCCCACATTTTTAAAGTACCTTGACAGACACACAGGTTG	TACCTTGAC	137.019	0.837936	0.218253	3.83928	0.000123395	0.0419348	0.0619924	0.13122	0.0692281	-	-	-	-	-
chr11	61300933	61302256	-	NM_001923.4	1642	DDB1	AT_AC	0.935145	1	AGCACTCCTTATATCCTTCCCAGAG	GTTTCCTGATAAGCACGTGTTCCTTAACTCACCCATCCACCTGGAG	TTCCTTAAC	681.394	2.55985	0.148455	17.2433	1.25645e-66	1.32668e-60	0.0104592	0.0749803	0.0645211	-	-	-	-	-
chrX	123610958	123611439	-	XM_017029664.1,XM_017029665.1	57187	THOC2	AT_AA	0.961781	0.90704	AGAAGAAACAATATCCTTTTCATTT	CCCAAAAGTTGTTTTCCCTTAATTTGTCATCTACTCATAAGTCCTC	TCCCTTAAT	166.452	1.32526	0.346417	3.82561	0.00013045	0.0437969	0.358091	0.421926	0.0638345	-	-	-	-	-
chr10	119853195	119857337	-	NM_001256378.1,NM_024834.3,XM_005270157.4,XM_011540170.1,XM_017016663.1,XM_017016664.1	79892	MCMBP	AT_AC	0.945664	0.941831	GGTAAAAGAAATATCCTTTATCTGA	CCTCAGTTTATGATAGTCTTTTCTTAACTTTTCGTTTAACGCCTAT	TTTCTTAAC	434.039	1.16301	0.195944	5.93545	2.93047e-09	4.69538e-06	0.0377135	0.101169	0.0634551	-	-	-	-	-
chr13	98012343	98014041	+	NM_002271.4,XM_005254052.3,XM_005254053.3,XM_011521087.2,XM_011521088.2,XM_011521089.2,XM_011521090.2,XM_017020562.1	3843	IPO5	AT_AC	0.852466	1	TTCCACGATGATATCCTACAACTTC	AAATAATAAACAGTCTTTTGAGGTTCCTTAACAATGAAACGTGTTC	TTCCTTAAC	874.546	1.84366	0.272899	6.75583	1.42023e-11	2.81353e-08	0.0196894	0.0825089	0.0628195	-	-	-	-	-
chr5	141526462	141527572	-	NM_001079812.2,NM_001314007.1,NM_005219.4	1729	DIAPH1	AT_AC	0.917496	0.877151	AAAAATGACCATATCCTCTCTTGAA	TTCTTGGTCTTGGTCTTGGTCCTTTACTCCTTGGCTGCACAGCTTT	GTCCTTTAC	261.482	2.00172	0.257074	7.78656	6.88604e-15	2.58751e-11	0.0263956	0.0883023	0.0619067	-	-	-	-	-
chr7	151054466	151055026	-	NM_001164410.2,NM_004935.3	1020	CDK5	AT_AC	0.898754	0.932007	GGATCTTCCGATATCCTTGCTTTCC	CTGTGGCCCTTTCCCAAGTGATCCTTGACTCCGTGGACACACTGCT	ATCCTTGAC	89.5451	1.73215	0.389945	4.44204	8.91114e-06	0.00584058	0.0172201	0.0754252	0.058205	-	-	-	-	-
chr1	183633155	183635516	-	NM_005717.3	10092	ARPC5	AT_AC	0.908373	0.905793	GCCTGCGGCAATATCCTTGCATTCA	GGGGGCCATCCTTTGCTGTTACACCCTTAACTTCCATCACAGGAAA	ACCCTTAAC	1750.34	1.69103	0.110661	15.2811	1.02188e-52	5.39493e-47	0.0250481	0.0775643	0.0525162	-	AA	-	-	-
chrX	21978115	21978876	+	NM_001258423.1,NM_004595.4,XM_005274582.2,XM_011545568.2,XM_017029753.1,XM_017029754.1,XM_017029755.1	6611	SMS	AT_AC	0.932943	0.968226	TATGGTAGAGATATCCTTTGTTGTA	TTCTTTGATATACCCAAATTCTCCTTAACCTGTTGCGGACATTGAC	CTCCTTAAC	479.498	1.56898	0.175292	8.95066	3.53367e-19	1.73542e-15	0.0207038	0.0562678	0.035564	-	-	-	-	-
chr8	53984518	53986968	-	NM_006756.3,NM_201437.2,NR_109901.1,XM_006716467.1,XM_011517578.1	6917	TCEA1	AT_AC	0.926657	1	ATTGAAGAAGATATCCTTTGTGTGT	ACTTTTGTAATTTTGCCTTTTTTCCTTAACGGCCTGGTACCTATAT	TTCCTTAAC	919.97	0.793053	0.194881	4.06942	4.71303e-05	0.0206835	0.025869	0.0495685	0.0236995	-	-	-	-	-
chr15	50948160	50949823	+	XR_001751185.1	23431	AP4E1	AT_AC	0.951522	0.8996	TGGCTGAGAAATATCCTTTTATTTC	AGTAGCATTTGGAAGTGTACTTGTTCTTAACACTGTGGACACATAT	GTTCTTAAC	182.207	1.29097	0.341519	3.78008	0.00015678	0.0500733	0.134891	0.291359	0.156468	-	-	-	-	-
chr17	81683595	81683692	-	NM_001040025.1	339231	ARL16	AT_AC	0.897611	0.931059	CGGCTGCAGGATATCCTTCCGCGCG	ACTCACCCTTTAGCTGCTCGGGTCCTTGACCGCTTCGCACAGGTGA	GTCCTTGAC	39.6177	1.67456	0.444645	3.76606	0.000165844	0.0520136	0.0435476	0.134996	0.0914484	-	-	-	-	-
chr15	55320411	55321272	+	NM_004855.4,XM_011522235.2,XM_011522236.2,XR_001751422.1,XR_001751423.1,XR_931950.2	9488	PIGB	AT_AA	0.939331	0.928189	TGGTTTTCAAATATCCTTTGTGGTT	GTTTCAATATTATTGGACATTTACTCCTTAATGTTACTAATTATGG	CTCCTTAAT	155.431	1.1394	0.308676	3.69124	0.000223162	0.0646813	0.306904	0.507314	0.20041	-	-	-	-	-
chr1	243200836	243211885	-	NM_001042404.1,NM_001042405.1,NM_014812.2,XM_006711843.3,XM_011544334.2,XM_011544335.2,XM_011544336.2,XM_011544337.2,XM_011544338.2,XM_011544339.2,XM_011544340.2,XM_011544341.2,XM_011544342.2,XM_011544343.2,XM_011544344.2,XM_017002932.1,XM_017002933.1,XM_017002934.1,XM_017002935.1,XM_017002936.1,XM_017002937.1,XM_017002938.1,XM_017002939.1,XM_017002940.1,XM_017002941.1,XM_017002942.1,XM_017002943…	9859	CEP170	AT_AC	0.885372	0.931566	TTTGGATATGATATCCTTAAATGGT	TCAGAAATTTGAGGTTATATTCTTCCTTAGCCCCGTTTACATACAA	TTCCTTAGC	3372.91	1.10566	0.302872	3.65058	0.000261653	0.0707992	0.232781	0.474833	0.242052	-	-	-	-	-
chr19	17775514	17775982	+	NM_001161357.1,NM_001161358.1,NM_001161359.1,NM_015122.2,XM_005259831.3,XM_006722701.3,XM_006722702.3,XM_011527824.2,XM_011527825.2,XM_011527826.2,XM_011527827.2,XM_011527828.2,XM_017026519.1,XM_017026520.1,XM_017026521.1,XM_017026522.1,XM_017026523.1,XM_017026524.1,XM_017026525.1,XM_017026526.1,XM_017026527.1,XM_017026528.1	23149	FCHO1	AT_AC	0.927323	0.873165	ACCCAGAACAATATCCTTCTGGCAC	GCTTGTGTTGGGATTGGCTTGGACCTTGACTGCAGCCCACGCACGG	GACCTTGAC	28.7615	2.61554	0.718022	3.6427	0.000269794	0.0713252	0.0404421	0.299791	0.259349	-	-	-	-	-
chr11	1006618	1008011	+	NM_001242837.1,NM_012305.3,XM_011519929.1	161	AP2A2	AT_AC	0.908934	1	CTTCAGCCTAATATCCTTGGCTTCA	CCACTGGGACTTGCTCAGCTGGATTCCTTAACGCACGCACACCTGA	TTCCTTAAC	113.151	2.01315	0.57193	3.51991	0.000431686	0.0953583	0.088918	0.272259	0.183341	-	-	-	-	-
chr1	169795214	169798918	+	NM_001320048.1,NM_001320050.1,XM_005245317.4,XM_017001722.1,XM_017001723.1,XR_001737297.1,XR_001737298.1,XR_921872.1	55732	C1orf112	AT_AC	0.917667	0.959964	CCGACTCCTCATATCCTTCCTTGGT	CCTATTACTATGATACTAGTATCTTCCTTAATTATCCTACTCATTG	TTCCTTAAT	355.335	1.31021	0.373407	3.5088	0.000450132	0.097897	0.164	0.360991	0.196991	-	AD,AA	-	-	-
chrX	46653715	46662015	-	NM_001257291.1,XM_005272681.4,XM_005272682.4,XM_006724564.3,XM_011543990.2,XM_017029905.1,XM_017029906.1	84679	SLC9A7	AT_AC	0.948239	0.931059	GACTGCTCTAATATCCTTTTTGTAG	TACATGTACCTGGAGACAGGGTCCTTGACAGAATGCCAACGTGACT	GTCCTTGAC	1112.99	1.14984	0.32933	3.49145	0.000480403	0.100406	0.100404	0.22176	0.121357	-	-	-	-	-
chr10	76036135	76047163	+	NM_001305581.1,NM_032024.4,NR_131178.1	83938	LRMDA	AT_AC	0.935617	0.900547	CAAGAACCGAATATCCTTTCCTCTG	CCTTTTGTCTTACTGGACCAAGATTCTTAACCTTTGTCACATCACT	ATTCTTAAC	26.5715	3.00748	0.862921	3.48523	0.000491712	0.102163	0.0466071	0.233929	0.187321	-	-	-	-	-
chr10	68415108	68416708	-	NM_001080449.2,NR_102264.1,XM_006717680.3,XM_011539417.1,XM_017015799.1	1763	DNA2	AT_AC	0.954048	0.959964	AGAAAAATTAATATCCTTTTTCTTC	TCCATATTGTGCTAAATATTTCTTCCTTAATTTATTTTACATCATT	TTCCTTAAT	172.979	1.18164	0.343714	3.43785	0.000586358	0.117015	0.145827	0.302637	0.15681	-	-	-	-	-
chrX	97247840	97348115	+	NM_006729.4,NM_007309.3	1730	DIAPH2	AT_AC	0.94291	1	AAAGATGACCATATCCTTTATTTAT	AAAAGGTACTGTTGAGCCATGTTCCTTAACAAAAAGCTACAGCTTT	TTCCTTAAC	1669.59	0.8247	0.244189	3.37731	0.000731987	0.131168	0.0870879	0.194269	0.107181	-	-	-	-	-
chr5	171171287	171183166	+	NM_022897.4,XM_011534627.1,XM_017009736.1,XM_017009738.1,XM_017009739.1,XM_017009740.1,XM_017009741.1,XM_017009742.1,XM_017009743.1,XM_017009744.1,XM_017009745.1,XM_017009747.1,XR_001742202.1	64901	RANBP17	AT_AC	0.928248	1	TTTCTGTTGGATATCCTTTTCACTG	ATTACAAATATATTTCCTTAGATTCCTTAACTTCTATTACTTATAT	TTCCTTAAC	75.1359	1.77484	0.527306	3.36586	0.000763046	0.133621	0.116788	0.491577	0.374789	-	-	-	-	-
chr2	112091784	112097043	+	NM_032824.2,XM_005263827.2,XM_017005121.1	84910	TMEM87B	AT_AC	0.942276	1	TGTGTGGTTCATATCCTTTACTGTG	CTTATTATTACTTGGAATGTTTTTCCTTAACTTTTTTCACATTTTT	TTCCTTAAC	609.727	1.75966	0.526468	3.34238	0.000830628	0.140711	0.141999	0.31799	0.175992	-	-	-	-	-
chr19	11148118	11149093	-	NM_001317031.1,NM_001317032.1,NM_001317033.1,NM_182513.3,XM_011527702.1	147841	SPC24	AT_AC	0.947379	0.957769	CCAGCCTCCTATATCCTTTTCTGCT	CCCTCTCTCGAAAGCCGGGGTCCTTAACGACCTGCCCTACTCAGCT	GTCCTTAAC	88.1895	1.46956	0.44077	3.33407	0.000855856	0.141773	0.0351523	0.129249	0.0940965	-	-	-	-	-
chr19	49679930	49680138	+	XM_017026734.1	3276	PRMT1	AT_AA	0.945808	1	GAAGAAGTAAATATCCTTTTGTGAG	TCCCCCAGTATCGCCGCTACTTCCTTAACTCCACCTCCAACCCCCC	TTCCTTAAC	62.9418	1.69248	0.508235	3.33011	0.000868119	0.142225	0.530342	0.799614	0.269272	-	-	-	-	-
chr2	112231948	112233259	-	NM_032494.2,XM_017005107.1,XR_001738994.1,XR_001738995.1	84524	ZC3H8	AT_AC	0.93408	1	TATTTGCATAATATCCTTTATCACA	ATTGGATTAAAATTGTTCTCTTCCTTAACACTTGGGTTACATGAAT	TTCCTTAAC	151.13	0.786286	0.239348	3.28511	0.00101942	0.155188	0.190963	0.383775	0.192812	-	-	-	-	-
chr3	49699106	49699467	+	NM_022064.4,NR_135218.1,XM_006713285.1,XM_011533995.1,XM_017007018.1,XR_001740230.1	63891	RNF123	AT_AC	0.841949	0.80547	GTCCTCTGCGATATCATTTTGTGAA	CTGAGCCACAGATAAGGCGTTGCTGGCTTAACTCTGGCACCTACCC	TGGCTTAAC	33.3425	1.85692	0.571636	3.24843	0.00116044	0.166677	0.147187	0.302496	0.155309	Manually added U12-type intron	-	-	-	-
chr7	7573770	7574097	+	NM_019005.3,XM_005249780.3,XM_005249781.3,XM_005249782.3,XM_005249784.3,XM_011515432.2,XM_017012362.1	54468	MIOS	AT_AC	0.965087	0.732946	ACTCTGCACTATATCCTTTTCATTG	ATTGTCATGCATCACTAGTATTTCCTATGCATTTAAATACTTATGA	TTCCTATGC	458.307	0.848902	0.261373	3.24785	0.00116279	0.166677	0.227496	0.368927	0.14143	Manually added U12-type intron	-	-	-	-
chr6	43528926	43530687	-	NM_020750.2	57510	XPO5	AT_AC	0.93574	0.941831	CCCATGCTTCATATCCTTTCAAAAG	GTGTGCCTATGCACTAAAATTTCTTAACTTGTTGCAGCACGTGTCT	TTTCTTAAC	189.033	0.583785	0.181211	3.22158	0.00127484	0.174545	0.126824	0.202046	0.0752224	-	-	-	-	-
chr10	133395778	133396162	+	NM_138384.2	92170	MTG1	AT_AC	0.902768	0.90207	CGATGCCCGGATATCCTTTCACAGA	TGGTAAAGCTTTGGAGGAATTTTTACCTTAATTTTGCCACATCCCA	TACCTTAAT	111.512	1.14859	0.359181	3.1978	0.0013848	0.18145	0.105209	0.254663	0.149454	-	-	-	-	-
chr1	26850607	26851128	+	NM_032283.2	84243	ZDHHC18	AT_AC	0.921575	0.957769	CACCAGCAAGATATCCTTTGTCAGC	TCCCCACCCTCCACCCATTGAAGTCCTTAACTGCCCTCACCGTGCT	GTCCTTAAC	97.6036	1.92563	0.602989	3.19347	0.00140573	0.182918	0.109035	0.232817	0.123781	-	-	-	-	-
chr20	49863068	49864738	+	NM_001260491.1,NM_015266.2,NR_048537.1,NR_048538.1,NR_048540.1,XM_006723756.1,XM_011528736.1,XM_011528737.1,XM_011528738.1,XM_011528740.1,XM_011528741.1,XM_011528742.1,XM_011528743.2,XM_017027754.1,XM_017027755.1,XM_017027756.1	23315	SLC9A8	AT_AC	0.945638	0.97329	TTCTGCATTAATATCCTTTTAATGT	ACTCTCCCTCGATTCTCCTTCCTTGACAGTTGTCATTTACGTGCTG	TTCCTTGAC	258.048	2.43295	0.763773	3.18544	0.00144534	0.18575	0.428807	0.724936	0.296129	-	-	-	-	-
chr19	49679930	49680139	+	NR_033397.4,XM_005258842.1,XM_017026735.1,XM_017026736.1	3276	PRMT1	AT_AC	0.945808	1	GAAGAAGTAAATATCCTTTTGTGAG	CCCCCAGTATCGCCGCTACTTCCTTAACTCCACCTCCAACCCCCCT	TTCCTTAAC	62.7277	1.63366	0.530644	3.07864	0.00207948	0.222109	0.55293	0.805379	0.252449	-	-	-	-	-
chr2	112317333	112321755	+	NM_198581.2,XM_006712519.2	376940	ZC3H6	AT_AC	0.948187	0.959964	TATATGCATAATATCCTTTATTTAA	CTTGATTTTACTTGGTCTTTTCCTTAATATTTTTATTTACATGAAT	TTCCTTAAT	151.981	0.949205	0.309981	3.06214	0.00219761	0.229156	0.19993	0.393865	0.193935	-	-	-	-	-
chr16	30980195	30980484	+	NM_014712.2,XM_005255723.1,XM_006721106.3,XM_017023909.1	9739	SETD1A	AT_AC	0.867046	1	CATCACACAAATATCCTGAGTGTGG	TGGCCAGAGAGGAGCCGTTCTCTTCCTTAACACCCTGCACTCACCA	TTCCTTAAC	10.6331	3.25228	1.06613	3.05055	0.00228423	0.234164	0.137128	0.515864	0.378736	-	-	-	-	-
chr1	61723787	61724956	-	NM_032027.2,NR_135160.1,NR_135161.1	83941	TM2D1	AT_AC	0.904858	1	AAGTGGGACAATATCCTCTGTGGAG	GTTGGAATGTAGTCCGTATTTCCTTAACTTTTTTTTTTACATATAT	TTCCTTAAC	178.814	0.867645	0.286578	3.02761	0.00246497	0.239958	0.219218	0.350295	0.131077	-	AD	-	-	-
chr2	173001345	173014463	+	NM_001100397.1,NM_001282899.1,NM_001282900.1,NM_001282901.1,NM_007023.3,XM_005246246.2,XM_006712205.3,XM_011510505.2,XM_017003196.1,XM_017003197.1	11069	RAPGEF4	AT_AC	0.942527	0.97329	TGGTGGCCCAATATCCTTTTATTGT	AGTGTGAAATGGCTCAATTTCTTCCTTGACTCCTCGGCACCTACCA	TTCCTTGAC	34.4775	3.61406	1.20917	2.98888	0.0028	0.252002	0.274167	0.439286	0.165119	-	-	-	-	-
chr15	49335497	49367447	-	NM_152647.2,XM_005254213.3,XM_005254214.3,XM_005254215.3,XM_005254216.3,XM_006720423.2,XM_006720424.2,XM_006720426.2,XM_006720427.3,XM_011521319.2,XM_011521320.1,XM_011521322.1,XM_017021990.1,XM_017021991.1,XM_017021992.1,XM_017021993.1,XM_017021994.1,XM_017021996.1	196951	FAM227B	AT_AC	0.955024	0.959964	TCCAGGAACCATATCCTTTTTAAAG	TTCCTAATTGAAAATCATTCCTTAATAATAAGCCTAGCACACTACC	TTCCTTAAT	537.583	-3.55031	1.1896	-2.98445	0.00284093	0.253118	0.935382	0.769433	-0.16595	-	-	-	-	-
chr15	90593756	90602323	+	NM_001042574.2,NM_022769.4,XM_005254968.2,XM_011521906.2	64784	CRTC3	AT_AC	0.941313	0.879345	AGGGCGACAAATATCCTTTTTTACT	TTTCCATTAATTTTTATTTTTCCTTTATTAAAAATTCTACTTTGAT	TTCCTTTAT	884.481	0.925494	0.312786	2.95888	0.00308764	0.26255	0.332157	0.528569	0.196412	-	-	-	-	-
chr21	33591208	33595730	-	NM_145858.2	9946	CRYZL1	AT_AC	0.95474	0.910332	AAATATCTTTATATCCTTTTTATCG	TTCTCCTTTACATTGCCACCTTAACAATCCTTCCAGCTACGTATCT	CACCTTAAC	399.587	1.14387	0.391697	2.9203	0.00349693	0.271119	0.209617	0.4009	0.191283	-	-	-	-	-
chr3	108566639	108568154	-	NM_020890.2,XM_006713716.3,XM_006713717.2,XM_011513056.1,XM_011513057.2	57650	CIP2A	AT_AC	0.939557	0.883937	GTTTTGTTAAATATCCTTTACTGTC	AGTGAGAATTTTTTTGTTGTATATCTTAACAAAACTTAACCTCTCT	TATCTTAAC	589.338	1.22204	0.423871	2.88305	0.00393846	0.278793	0.248629	0.446902	0.198273	-	-	-	-	-
chr3	160381725	160384563	-	NM_020800.2	57560	IFT80	AT_AC	0.939009	0.907418	GAACCAAAGCATATCCTTTTAATGC	AGACTTTTGTATGTTTTATGTCTCTTTAACATGGTGACACATCAAG	CTCTTTAAC	328.619	0.81196	0.282339	2.87583	0.00402963	0.282338	0.520306	0.703952	0.183645	-	AD,CE	-	-	-
chr21	44143362	44144820	+	NM_004649.7,NM_198155.4,NR_135220.1,XM_017028479.1	8209	GATD3A	AT_AC	0.925608	0.835848	GGAAGTGGTCATATCCTTCCTGGTA	CAGGTCCGTGCTGGGTGGCTTTTTCCGTAACTCTGCACACGAAGCT	TTCCGTAAC	335.592	1.17297	0.419639	2.79518	0.0051871	0.308442	0.0404087	0.10477	0.0643612	-	-	-	-	-
chr1	37945851	37946251	-	NM_005540.2,XM_017001206.1,XR_946643.2,XR_946644.2	3633	INPP5B	AT_AG	0.912356	0.920367	CTGCGTCATCATATCCTTCCTGTGC	CCTCGCCTCTGGGTTGTCTTCCCTTGACTCTGAGCCGCAGGCGGTG	TCCCTTGAC	37.9094	1.79788	0.650264	2.76484	0.00569499	0.319007	0.0611767	0.25762	0.196443	-	-	-	-	-
chr16	75540175	75541349	-	NM_001077416.2,NM_001077418.2,NR_074083.1	79583	TMEM231	AT_AC	0.938961	0.968226	AAGTCATTTCATATCCTTTCTGTTA	CTTAACACCATGTGGCCCTTCACTCCTTAACTGTCCATACTTATCA	CTCCTTAAC	36.5649	1.86798	0.688144	2.71453	0.00663705	0.342396	0.274911	0.497107	0.222196	-	-	-	-	-
chr12	6967249	6967675	-	NM_001144831.1	11331	PHB2	AT_AC	0.920476	0.942106	TGCCAAGATGATATCCTTCTGCTGG	GATTGAGACCTGCCCTTGCGTGTACCTTAACCCTCCTCACCTTGGA	TACCTTAAC	989.913	0.660603	0.251781	2.62371	0.00869767	0.376302	0.0213192	0.0555333	0.0342142	-	-	-	-	-
chr9	131589979	131592098	-	NM_001304275.1,NM_005312.3,NM_198679.1,XM_005272186.4,XM_005272191.3,XM_006717067.3,XM_006717072.3,XM_006717074.3,XM_011518569.2,XM_011518570.2,XM_011518571.2,XM_011518572.2,XM_011518573.2,XM_011518574.2,XM_011518575.2,XM_011518576.2,XM_011518577.2,XM_011518578.2,XM_011518579.2,XM_017014633.1,XM_017014634.1,XM_017014635.1,XM_017014636.1,XM_017014637.1,XM_017014638.1,XM_017014639.1,XR_001746282.1	2889	RAPGEF1	AT_AC	0.930328	0.939193	TGCAGTACAGATATCCTTTCCTTCC	TCAGCCGACCACATGGCTATTTCTTTAACCCGTGCTCCACATATGA	TTCTTTAAC	316.809	0.628595	0.249638	2.51803	0.0118014	0.41349	0.118617	0.147044	0.0284278	-	-	-	-	-
chr20	64069822	64070259	+	NM_003195.4,NM_198723.1,XM_005260229.3,XM_011529022.1	6919	TCEA2	AT_AC	0.941907	0.858291	ATCGAGGAATATATCCTTTGGGTAG	AGCGACGTTGTCCTCAGGTGGGTCCTTAAAACACTTGCACGCATCT	GTCCTTAAA	28.8871	1.12658	0.458443	2.45741	0.0139943	0.439005	0.206529	0.331762	0.125233	-	-	-	-	-
chr12	76828491	76841981	+	NM_015336.2,XM_005268750.4,XM_011538083.1,XM_017019091.1,XM_017019092.1,XM_017019093.1,XM_017019094.1,XM_017019095.1,XR_001748643.1	23390	ZDHHC17	AT_AC	0.926665	1	TTTTGGAATGATATCCTTTGGTTAT	CATTTATCATTGCTTCTTTAGATTCCTTAACCTTAGGCACATCTCA	TTCCTTAAC	2051.14	0.579207	0.239647	2.41691	0.0156527	0.4563	0.299278	0.478095	0.178817	-	-	-	-	-
chr6	157632883	157645736	+	NM_024630.2,NM_153746.1,XM_005267146.3,XM_011536120.2,XM_011536123.2,XM_017011307.1,XM_017011308.1,XM_017011309.1,XM_017011310.1,XM_017011311.1,XM_017011312.1	79683	ZDHHC14	AT_AC	0.932951	0.941516	GTCCTGCAAGATATCCTTTGTGATG	GCGGTCCCTCACTTCCGCTTGCCTCCTTGACTCGCATCACCGTCCT	CTCCTTGAC	658.901	0.709898	0.294739	2.40857	0.0160153	0.460321	0.181078	0.300934	0.119857	-	-	-	-	-
chrX	129812821	129813676	-	NM_001008222.2,NM_016032.3	51114	ZDHHC9	AT_AC	0.885915	0.968226	CTCCTGGAACATATCCTCCGCTGGC	CTGATGTTGAGTTCTTCAATACTCCTTAACCACACCTCACTGTTCT	CTCCTTAAC	31.2215	2.41318	1.00705	2.39628	0.0165626	0.465077	0.0940917	0.139057	0.0449657	-	-	-	-	-
chr19	19202042	19202330	-	NM_001300945.1,NM_176880.5	126382	NR2C2AP	AT_AC	0.857606	0.920367	CTCGCTTCAGATATCCTGCCCCTGC	AACCAGAAATCACCAGTTTCCCTTGACTGCCCACGCTCACACTTTC	TCCCTTGAC	48.7526	1.38708	0.582858	2.37979	0.0173227	0.473317	0.193216	0.313245	0.120029	-	-	-	-	-
chr19	19202048	19202330	-	XM_011527688.2	126382	NR2C2AP	AT_AC	0.857606	0.920367	CTCGCTTCAGATATCCTGCCCCTGC	GTGGGAAACCAGAAATCACCAGTTTCCCTTGACTGCCCACGCTCAC	TCCCTTGAC	48.5033	1.39362	0.586942	2.37438	0.0175785	0.475778	0.150294	0.259923	0.109629	-	-	-	-	-
chr12	121823750	121825199	+	NM_015048.1,XM_005253858.4,XM_006719296.3	23067	SETD1B	AT_AC	0.887498	0.878136	TACCATCCCTATATCCTGCTGGCAT	GGCTCTCAGAATGTCCATGTGGCCCTTGACCCACACCCACCCACCA	GCCCTTGAC	157.678	1.71551	0.72592	2.36322	0.0181168	0.479635	0.183751	0.44153	0.25778	-	-	-	-	-
chr1	181484011	181510476	+	NM_000721.3,NM_001205293.1,NM_001205294.1,XM_017002243.1,XM_017002244.1,XM_017002245.1,XM_017002246.1,XM_017002247.1,XM_017002248.1,XM_017002249.1,XM_017002250.1,XM_017002251.1	777	CACNA1E	AT_AC	0.939447	1	TCGATTGGCCATATCCTTTCTTGCC	CCCTCTCTGGTGAATTTGTTCCTTAACTCCGCTTTCCCACGCCATT	TTCCTTAAC	538.015	1.00935	0.443476	2.27601	0.0228455	0.507656	0.288599	0.349735	0.0611353	-	-	-	-	-
chr1	214331071	214332017	+	NM_020197.2	56950	SMYD2	AT_AC	0.948856	0.97329	CACTATAAATATATCCTTTACAACT	CAGCTTGGGCCCGGTGGCCCTTTCCTTGACTCCACAGCACCCCCTA	TTCCTTGAC	163.404	0.649421	0.288883	2.24804	0.0245734	0.516163	0.0923098	0.151985	0.0596749	-	-	-	-	-
chr14	35863954	35864934	+	NM_032352.3,XM_005268128.1,XM_006720274.2,XM_006720275.2,XM_017021703.1,XM_017021704.1,XM_017021705.1	84312	BRMS1L	AT_AC	0.925762	0.873165	GTTGTTTCAGATATCCTTTTCCAAA	TGTGATATTCTTACAGCTAAATTGACCTTGACTATTCAACGTCCAT	GACCTTGAC	83.4391	0.730574	0.345708	2.11327	0.0345779	0.551559	0.0667025	0.132301	0.0655986	-	-	-	-	-
chr11	119068011	119069195	+	NM_021729.5,XM_011542899.2,XR_947859.1	55823	VPS11	AT_AC	0.918017	0.941516	GTCTTTGGAGATATCCTTCGTTTGG	TATCTCTCCTTGGAAAGGAGGCTCCTTGACTACCCTGCACATATGG	CTCCTTGAC	53.2874	0.765499	0.36543	2.09479	0.0361898	0.557182	0.149609	0.189707	0.0400983	-	-	-	-	-
chr10	91997181	91997598	+	XR_246113.2	9044	BTAF1	AT_AC	0.886768	0.959964	TAGGCTCACTATATCCTGCTGGTGA	TCTGTCTTGGAACCATTTCAAAATTTCCTTAATCACTTACTCAGGT	TTCCTTAAT	141.153	0.68603	0.339413	2.02122	0.0432568	0.581601	0.575178	0.697856	0.122678	-	-	-	-	-
chr2	33516645	33519951	+	NM_001139488.1,NM_015376.2,NM_170672.2,XM_011532746.2,XM_011532748.2,XM_017003759.1,XM_017003761.1,XR_001738691.1,XR_001738692.1,XR_001738693.1	25780	RASGRP3	AT_AC	0.885943	0.939193	TTCTCTGCATATATCTTTTCAACTA	GAAAGGAGGTGCAAGGATTTTTTTTCTTTAACTGGTTTACGTATCG	TTCTTTAAC	1104.11	0.601361	0.299558	2.0075	0.0446968	0.585259	0.106602	0.211239	0.104637	-	-	-	-	-
chr19	38420971	38421094	-	NM_001146202.1,NM_001146203.1,NM_001146204.1,NM_001146205.1,NM_001146206.1,NM_001146207.1,NM_170604.2,XR_935732.2	115727	RASGRP4	AT_AA	0.863145	0.867385	TGCTGACCTCATATCCTCCAGGACT	GTCATGGATCCTGGAAAACAGAGCCTTGACCAGAACTCAAATACCA	AGCCTTGAC	5.92091	4.16623	2.08945	1.99393	0.0461593	0.590665	0.291667	0.935678	0.644011	-	-	-	-	-
chr19	18745961	18747052	+	NM_001098482.1,NM_015321.2,XM_005259833.3,XM_005259834.1,XM_005259835.3,XM_005259836.3,XM_006722710.3,XM_011527842.2,XM_017026536.1,XM_017026537.1,XM_017026538.1	23373	CRTC1	AT_AC	0.918129	0.915302	CGGACGGCAGATATCCTTTTCACCA	GGGTCTCAGCCAGTGGCACTGCCCCCTTAACTCACCTCACGCCGAC	CCCCTTAAC	16.8693	1.89483	0.958019	1.97786	0.0479441	0.595491	0.0512914	0.401042	0.34975	-	-	-	-	-
chr11	66804191	66813864	+	NM_001302084.1,NM_024650.3	79703	C11orf80	AT_AC	0.940139	0.870759	TTCAGTTTCCATATCCTTTTGATGA	TAAGATACTAAAATTTGGCAGTTTTCTTTAGCAACTACACATATTT	TTCTTTAGC	312.347	0.955794	0.503447	1.8985	0.0576305	0.621376	0.259478	0.345521	0.0860431	-	-	-	-	-
chrX	13716090	13716533	-	NM_001011658.3,NM_001128835.2,NM_014563.5,XM_011545565.1,XM_011545566.2	6399	TRAPPC2	AT_AC	0.889052	0.895342	ACTGCGGGGCATATCCTTACCTTCT	TTTTTCATTTCTAAGAAAGATTATGCCTTAATTATTTCACATATGA	TGCCTTAAT	172.579	0.723734	0.400167	1.80858	0.0705161	0.650855	0.31782	0.482459	0.164639	-	-	-	-	-
chr12	122498870	122500641	-	NM_017612.4,XR_944614.2	55596	ZCCHC8	AT_AC	0.92787	1	CGCGCCGAGAATATCCTTTCCTCTC	ATTGTTAAATGAGGGCTTATCTTCCTTAACAAATAATAACATCAAG	TTCCTTAAC	85.2449	1.39102	0.78247	1.77773	0.0754474	0.656679	0.971012	0.969136	-0.00187612	-	-	-	-	-
chr7	75592515	75599183	-	NM_001243198.2,NM_005338.6,XM_005250304.2,XM_005250305.2,XM_011516116.2,XM_017012099.1	3092	HIP1	AT_AC	0.941879	0.877886	CACGCCAGAAATATCCTTTTGGATG	TGGCAGAGCCCATCCGTTGTTTTCCATAACCCCCCCTCACCGTGCA	TTCCATAAC	21.8499	1.24087	0.694357	1.78707	0.0739256	0.656679	0	0.0767045	0.0767045	-	-	-	-	-
chr7	130041102	130049032	-	NM_001282190.1,NM_001282191.1,NM_016478.4,XM_017012287.1	51530	ZC3HC1	AT_AC	0.96443	0.941831	AACATTTTCTATATCCTTTTTTAGT	ATATATATATTTGCTGTGTTGTTTTTCTTAACATGGATACTCTTTG	TTTCTTAAC	227.416	0.605801	0.344896	1.75648	0.0790072	0.661783	0.142538	0.212141	0.0696028	-	-	-	-	-
chr8	85203256	85206176	+	NM_001083588.1,NM_001083589.1,NM_001951.3	1875	E2F5	AT_AC	0.938313	1	TTAATAATAGATATCCTTTTAAATA	GCTTGATATAAATGTCGTTCCTTAACTCCTATGACAGTACATTTTC	TTCCTTAAC	254.331	0.392272	0.229033	1.71273	0.0867616	0.675209	0.0752808	0.17718	0.101899	-	-	-	-	-
chr2	11450127	11451650	-	NM_001278275.1,NM_001278276.1,NM_001278277.1,NM_001278278.1,NM_198256.3,NM_212540.2,XM_017003547.1,XM_017003548.1,XM_017003549.1,XR_001738660.1	1876	E2F6	AT_AC	0.92822	0.932007	AAAATGAAAGATATCCTTTAAGTCT	TAAACAGCATTCTGTGTAGAGATCCTTGACTGAGTTTTACACTAGC	ATCCTTGAC	108.327	0.516466	0.31293	1.65042	0.0988571	0.691804	0.0966407	0.153658	0.0570177	-	-	-	-	-
chr11	64741502	64742009	-	NM_001098670.1,NM_001098671.1,NM_001318398.1,NM_153819.1,XM_005273707.3,XM_011544718.1,XM_011544720.1,XM_011544721.1,XM_011544722.1,XM_011544723.2,XM_011544725.2,XM_017017082.1,XM_017017083.1,XM_017017084.1,XR_001747719.1,XR_001747720.1	10235	RASGRP2	AT_AC	0.924114	0.968226	TGCTCCACATATATCCTTCGCCGGC	CTTTCTAGAGTTAAGCGGCCTCCTTAACCCTCTCCTTCACCTACCA	CTCCTTAAC	8.78837	2.02075	1.2773	1.58205	0.113639	0.708422	0.102011	0.208333	0.106323	-	-	-	-	-
chr6	33267322	33267681	-	NM_001289174.1,NM_001289175.1,NM_022553.5,XM_011514797.1,XM_011514798.2,XM_011514799.1,XM_017011177.1,XM_017011178.1,XM_017011179.1	6293	VPS52	AT_AC	0.857419	0.879167	GCAAAGAAAGATATCCTAGTACTGG	TTATGGTCTCATTGTTTTCCCTGACTCTGACCCATCTTACGATTCT	TTCCCTGAC	58.1237	0.651653	0.604764	1.07753	0.281242	0.831257	0.130229	0.113554	-0.016675	-	-	-	-	-
chr5	80672859	80674982	+	NM_002439.4	4437	MSH3	AT_AA	0.924525	0.899156	ATTGGAGAAGATATCCTTTTTGGAC	AGAATTTAGCATATAATTATTTTTCTTTAATTATTATTAAATGTGA	TTCTTTAAT	203.295	0.290761	0.278207	1.04513	0.295965	0.839245	0.116476	0.151266	0.0347899	-	-	-	-	-
chr6	89105531	89107153	-	NM_080743.4,XM_011535483.2	135295	SRSF12	AT_AT	0.949521	0.957769	CTTATGTTCAATATCCTTTATTTTA	TTGATATCTCATGTTCAAAGTGTCCTTAACAGCTAGTCATATTTGA	GTCCTTAAC	8.94648	-1.51897	1.59426	-0.95277	0.340706	0.857678	0.741667	0.780114	0.038447	-	-	-	-	-
chr18	36885673	36959307	+	NM_001322327.1,NM_020776.1,NR_136303.1,NR_136304.1,NR_136305.1,XM_005258315.4,XM_005258317.3,XM_005258318.4,XM_011526099.2,XM_011526100.2,XM_017025876.1,XM_017025877.1	57536	KIAA1328	AT_AC	0.927216	0.90704	GAAAGGGAAGATATCCTTTTGAAAG	ATCAATTTTTCAGTTTTTTTCCCTTAATTTGCAATCTCACCTCTTC	TCCCTTAAT	2418.47	0.250932	0.265043	0.946759	0.343762	0.85854	0.310611	0.370055	0.0594434	-	-	-	-	-
chr12	49100647	49101450	-	XR_245944.3	55716	LMBR1L	AT_AG	0.92822	0.959964	CCCTCCCACCATATCCTTTGGGGAG	ATTCTTGGAGCCAGCCAGTTCTTCCTTAATGCAGTGGCAGTTACCT	TTCCTTAAT	31.2638	0.68199	0.864744	0.78866	0.43031	0.890226	0.15577	0.104691	-0.0510791	-	-	-	-	-
chr12	110641628	110642248	+	NM_001082537.2,NM_001082538.2,NM_001173975.2,NM_001319681.1,NM_024549.5,XM_006719594.2,XM_006719595.2,XM_006719596.2,XM_006719597.3,XM_006719598.2,XM_006719599.2,XM_006719600.2,XM_011538733.2,XM_011538734.2,XM_017019966.1,XM_017019968.1,XM_017019969.1,XR_944717.2	79600	TCTN1	AT_AT	0.942635	0.947077	CTCATAAGGGATATCCTTTTTGGTT	GCTCTAGCACTAGGCAGTTGTCCCTTAACTGTCTGTGAATGTCTGG	TCCCTTAAC	43.9241	0.352902	0.465016	0.758901	0.447912	0.894538	0.264998	0.389098	0.1241	-	-	-	-	-
chr20	37746608	37757558	+	NM_001281495.1,NM_030877.4,XM_011528917.2	56259	CTNNBL1	AT_AC	0.931255	0.905793	GATAATACAGATATCCTTTCAGATC	ACCGTTTCAGTATGTGTGTTATACCCTTAACATTTTTCACATGTGT	ACCCTTAAC	481.274	-0.178549	0.238601	-0.748318	0.454268	0.897367	0.0501702	0.0481519	-0.00201824	-	-	-	-	-
chr3	155586195	155593940	-	NM_001130960.1,NM_001130961.1,NM_014996.2,XM_005247238.1,XM_005247239.1,XM_011512560.2,XM_011512561.2,XM_011512562.2,XM_011512564.2,XM_011512565.2,XM_011512566.2,XM_011512567.1,XM_017005923.1,XM_017005925.1,XM_017005926.1,XM_017005927.1	23007	PLCH1	AT_AC	0.95748	0.912483	CCCATGACCAATATCCTTTCTAGAA	TTTGATGAGAGCACAGGTGTTTTCTTTGACCTTTCTGCACATGGGT	TTCTTTGAC	9.80441	0.74479	1.0878	0.684673	0.49355	0.909069	0.0653409	0.125	0.0596591	-	-	-	-	-
chrX	120554977	120557530	-	XM_011531401.1	8450	CUL4B	AT_AA	0.943814	0.859839	GATATTATTCATATCCTTTATTCTA	GTTTTTAGCTCTTTTACTGTTTTTGACCTTAATTTTATAAATGTTC	GACCTTAAT	80.3098	0.967098	1.41323	0.684317	0.493775	0.909082	0.942763	0.953914	0.011151	-	-	-	-	-
chr1	117963939	117966608	-	NM_206996.2,XM_006710426.3,XM_006710427.3,XM_006710428.3,XM_006710429.3,XM_006710431.3,XM_011540934.1,XM_011540935.2,XM_011540936.2,XM_011540937.2,XM_011540939.2,XM_011540941.2,XM_011540942.2,XR_946574.1	200162	SPAG17	AT_AC	0.932487	0.904846	GTGGAAGCAAATATCCTTTAAAGTT	ATTTAGTCATGAAAAGCACAGCCCTTAACAAGTATTTTACCTGTTT	GCCCTTAAC	16.8784	-0.826887	1.56861	-0.527146	0.598092	0.937282	0.841667	0.787202	-0.0544643	-	-	-	-	-
chr12	110641628	110644972	+	NM_001173976.1,NM_001319680.1,XM_011538735.1,XM_017019964.1	79600	TCTN1	AT_AC	0.942635	0.901568	CTCATAAGGGATATCCTTTTTGGTT	CCTCATTCAGTTGACTTCTTTTTCCTTCACCAAGACTGACTGGAGC	TTCCTTCAC	98.9495	-0.196731	0.377763	-0.52078	0.60252	0.937875	0.544348	0.528063	-0.0162854	-	-	-	-	-
chr2	178615375	178619752	+	NR_038271.1	100506866	TTN-AS1	AT_AC	0.943024	0.901568	TTTCAACTATATATCCTTTGATGCG	CGATGTATCTTTCCTTCACTCATCATCTGGTGTTTATCACCCTGGA	TTCCTTCAC	200.653	0.53073	1.27681	0.415669	0.677652	0.954807	0.984107	0.988727	0.00462094	-	-	-	-	-
chr15	56102254	56103553	-	NM_022841.5,XM_005254603.3,XM_011521925.2,XM_017022506.1,XM_017022507.1,XM_017022508.1	64864	RFX7	AT_AC	0.927115	0.899875	GCAAATCTAAATATCCTTTACCAGA	TCATTTAATTTTGAATATTTAGACCTTAACTGTTTATTACATATTG	GACCTTAAC	535.933	-0.498306	1.25039	-0.398522	0.690246	0.957296	0.992688	0.992665	-2.27419e-05	-	-	-	-	-
chr17	18006254	18007023	+	NM_001130090.1,NM_001130091.1,NM_001130092.1,NM_031294.3,XM_011524018.2,XM_011524019.2,XM_011524020.2,XM_011524021.2,XM_011524022.2,XM_011524023.2,XM_011524025.2,XM_011524026.2,XR_934109.2	83450	DRC3	AT_AC	0.958297	0.870092	TCCAAAGCCTATATCCTTTCTGTGA	GCCTGCTCCTCCCGGGCCTTTGCTTAACTCGGGGCTGCACGATGGC	TTGCTTAAC	8.61459	-0.567735	1.84039	-0.308487	0.757712	0.972016	0.633866	0.3125	-0.321366	-	-	-	-	-
chr14	74858515	74862529	-	NM_001243007.1	283571	PROX2	AT_AA	0.912897	0.97329	TTTGGTCCACATATCCTTTAATAGC	TGGCATTTTAAAGTGTTCATTTTCCTTGACACTGAGATAAATCCAG	TTCCTTGAC	37.0981	0.423451	1.501	0.282113	0.777857	0.975877	0.957532	0.957019	-0.000512657	-	-	-	-	-
chr10	7284091	7285785	-	XM_006717490.2	57713	SFMBT2	AT_AG	0.910273	0.959964	ACCTTTGCATATATCCTTCAGCAGA	TATAGACCTCATTACAGTTGGTTCCTTAATAGAACTTCAGGATTCC	TTCCTTAAT	362.248	0.182318	0.682203	0.267249	0.789277	0.978279	0.827933	0.843938	0.0160055	-	-	-	-	-
chr1	16232298	16232498	-	XM_011542126.2	79363	CPLANE2	AT_AG	0.88422	0.941516	TATCCTTTGGATATCCTTGGCAAGT	GTGCAGAGGCACCCAGTTAGGCTCCTTGACCCTCCTCCAGATTTGA	CTCCTTGAC	9.61681	-0.099133	1.14349	-0.0866932	0.930915	1	0.160664	0.206416	0.0457525	-	-	-	-	-
chr1	161164613	161164834	+	NM_001014443.2,NM_001319848.1,NM_012475.4	27005	USP21	AT_AG	0.858175	0.968226	CTCGTGCTCCATATCCTAATCTTCA	AGGCCCACTGCCTCCCAAATGCTCCTTAACCAGGGCTTAGATCTGA	CTCCTTAAC	14.2577	0	1.80141	0	1	1	0.343686	0.625579	0.281894	-	-	-	-	-
chr16	66934067	66934222	-	NM_016062.3	51647	CIAO2B	AT_AC	0.811338	0.901568	GAGATCTTCGATATCCGCCGCTGCT	GTGGGCAAGGGCGCAGAGTCCCTTTTCCTTCACTTCCCACATCTGA	TTCCTTCAC	155.31	0	1.49285	0	1	1	0.0237653	0.0724714	0.0487061	-	-	-	-	-
chr17	75666572	75667043	-	NM_001003715.3,NM_001003716.3,NM_004259.6,XM_005257818.3	9400	RECQL5	AT_AC	0.782017	0.935378	GCCGGTTCTGATATCTTAGGGTGAA	GTGGCAACCTTTTACTACCTTTGCCTTAACCTTTGGCCACTGTTCT	TGCCTTAAC	17.5711	0	1.5233	0	1	1	0.414478	0.597218	0.18274	-	AD,AA	-	-	-
chr6	20482921	20486688	+	NM_001243076.2,NM_001949.4,XM_005248865.4,XM_005248866.4,XM_011514324.2,XM_011514328.2,XM_017010330.1	1871	E2F3	AT_AC	0.926282	0.97329	AGAATCAAAGATATCCTTTGTGCCG	TCTGAGGTAATTAGATGGAAGATTCCTTGACACTCTTTACGTTAGC	TTCCTTGAC	274.439	-0.010694	0.187383	-0.0570702	0.954489	1	0.15483	0.212611	0.0577806	-	-	-	-	-
chr1	23394034	23397544	-	NM_003196.2,XM_006710864.1,XM_011542053.2,XM_017002200.1,XM_017002201.1,XM_017002202.1,XM_017002203.1,XM_017002204.1	6920	TCEA3	AT_AC	0.901271	0.878136	ATCGAAGATCATATCCTTGAACTGT	GCCCCTCCATGAATGGCTGGCCGGCCCTTGACTGTGTCACATATCT	GCCCTTGAC	86.6982	3.46389	2.71845	1.27421			0.0220893	0.15625	0.134161	-	AD	-	-	-
chr1	30713632	30714246	-	NM_002379.3	4146	MATN1	AT_AC	0.869926	0.968226	ACCAGGAAACATATCCCTTCCCAGA	GCTCTGGCCAACCTGCACCTCTCCTTAACTCTGAGTCCACTGGAAG	CTCCTTAAC	0.838767	4.1337	4.27984	0.965853	0.334118		0	0	0	-	-	-	-	-
chr1	66642865	66643543	+	NM_001308203.1,NM_032291.3,XM_005271270.4,XM_006710961.2,XM_006710966.2,XM_006710967.2,XM_006710969.2,XM_006710971.2,XM_006710972.2,XM_006710973.2,XM_006710974.2,XM_011542291.1,XM_011542292.1,XM_011542293.1,XM_017002505.1,XM_017002506.1,XM_017002507.1,XM_017002508.1,XM_017002509.1,XM_017002510.1,XM_017002511.1,XM_017002512.1,XM_017002513.1,XM_017002514.1,XM_017002515.1,XM_017002516.1,XM_017002517…	84251	SGIP1	AT_AC	0.954786	0.897909	GAACCCGGCTATATCCTTTCTTTAT	CAGTAGAAGAAAGAGTTATGTATCTTTAACTGTGTTCTACCTACCA	ATCTTTAAC	0.0618757	0	6.12065	0	1		0	0	0	-	-	-	-	-
chr10	98422514	98423602	-	NM_000195.4,NM_001311345.1,NM_001322476.1,NM_001322477.1,NM_001322478.1,NM_001322479.1,NM_001322480.1,NM_001322481.1,NM_001322482.1,NM_001322483.1,NM_001322484.1,NM_001322485.1,NM_001322487.1,NM_001322489.1,XM_005269757.4,XM_017016170.1,XM_017016171.1,XM_017016172.1,XR_001747098.1,XR_001747099.1,XR_001747101.1	3257	HPS1	AT_AC	0.83856	0.910332	CCATGGTGTCATATCCTGACGCCGG	CTAGCTCCTGGCTTGTAAGCACCTTAACTCAGACCTTCACCTACCT	CACCTTAAC	135.994	1.85198	0.684897	2.70403			0.1688	0.2665	0.0977003	-	-	-	-	-
chr11	77203218	77204075	+	NM_000260.3,NM_001127180.1,XM_011545044.2,XM_011545046.2,XM_011545050.2,XM_017017778.1,XM_017017779.1,XM_017017780.1,XM_017017781.1,XM_017017782.1,XM_017017783.1,XM_017017784.1,XM_017017785.1,XM_017017786.1,XM_017017788.1,XR_001747885.1,XR_001747886.1	4647	MYO7A	AT_AG	0.837818	0.97329	GCCTTCATTGATATCCGTGCCACTG	TCCCTCTATTCGGCACAAGCCCTTCCTTGACAGTCCCCAGCTGTGC	TTCCTTGAC	0.8202	0.730113	4.55479	0.160296	0.872648		0.197115	0.125	-0.0721154	-	-	-	-	-
chr11	77203218	77204089	+	XR_001747887.1,XR_001747888.1	4647	MYO7A	AT_AC	0.837818	0.97329	GCCTTCATTGATATCCGTGCCACTG	ACAAGCCCTTCCTTGACAGTCCCCAGCTGTGCTCAAGTACATGGGC	TTCCTTGAC	0.8202	0.730113	4.55479	0.160296	0.872648		0.273026	0.125	-0.148026	-	-	-	-	-
chr12	1795382	1795667	-	NM_172364.4,XM_011521041.2	93589	CACNA2D4	AT_AC	0.888557	0.899875	GAAGTCAAATATATCCTGCAATGCT	TCCGGTCCTGAGATATTGACCTTAACAGTGGCTTCTGCACATAATG	GACCTTAAC	5.28277	2.30505	1.14493	2.01327	0.0440864		0.295803	0.53125	0.235447	-	-	-	-	-
chr12	2115546	2120324	+	NM_000719.6,NM_001129827.1,NM_001129829.1,NM_001129830.2,NM_001129831.1,NM_001129832.1,NM_001129833.1,NM_001129834.1,NM_001129835.1,NM_001129836.1,NM_001129837.1,NM_001129838.1,NM_001129839.1,NM_001129840.1,NM_001129841.1,NM_001129842.1,NM_001129843.1,NM_001129844.1,NM_001129846.1,NM_001167623.1,NM_001167624.2,NM_001167625.1,NM_199460.3,XM_006719017.2,XM_011521020.2,XM_011521023.2,XM_017019926.1,…	775	CACNA1C	AT_AG	0.927145	0.97329	TCGAATGGAAATATCCTTTGTTCAC	TACTTTCTGTGGCATTAACTTCCTTGACTCCCTTTCTCAGACCATT	TTCCTTGAC	0.124403	0.370855	6.1135	0.0606616	0.951629		0	0	0	-	-	-	-	-
chr12	47747863	47748073	-	NM_001098531.2,NM_001098532.2,NM_006105.5,XM_005268571.3,XM_011537752.1,XM_011537755.1,XM_011537758.2,XM_017018688.1,XR_001748550.1,XR_001748551.1	10411	RAPGEF3	AT_AC	0.919096	0.920367	TTCTGCACCAATATCCTTCCAGCTC	GCCCTGCTTGGATGTTGTGGTTCCCTTGACTGGTGCCCACCTTCCA	TCCCTTGAC	1.5012	2.33487	2.04693	1.14067	0.254007		0.0684524	0.354167	0.285714	-	-	-	-	-
chr14	58211400	58213630	+	NM_018477.2,XM_011536960.1,XM_011536961.1	55860	ACTR10	AT_AG	0.900638	0.932007	GGTGTTACCCATATCTTTTTTGTCA	TTTATCTCCTAAAATAGTAGTATCCTTGACTACTCTATAGATATAT	ATCCTTGAC	428.613	2.50064	0.595106	4.20201			0.142914	0.414907	0.271993	-	-	-	-	-
chr14	104877964	104878442	+	NM_001112726.2,NM_015005.2,XM_005267550.3,XM_011536665.2,XM_011536666.2,XM_017021227.1,XM_017021228.1,XM_017021229.1,XM_017021230.1	283638	CEP170B	AT_AC	0.870521	0.903604	TTCGGCTACGATATCCTGCCCCTGA	CTGGCTCTTCTGCTCTGTGTTCGCCTTAACACGTGTCCACATTCCA	CGCCTTAAC	11.3871	18.9892	3.38757	5.60555			0.047089	0	-0.047089	-	-	-	-	-
chr16	1154037	1194971	+	NM_001005407.1,NM_021098.2,XM_005255652.4,XM_006720963.3,XM_006720964.3,XM_006720965.3,XM_006720967.3,XM_006720968.3,XM_011522727.2,XM_017023819.1,XM_017023820.1,XM_017023821.1	8912	CACNA1H	AT_AC	0.919886	0.968226	TCTGCAACCCATATCCTTCCCGGCC	CCCGGGCCGCGCCGGTGTGCTCCTTAACCCGCGGCGACACATGGTT	CTCCTTAAC	1.94954	1.82924	2.61871	0.698525	0.484849		0.0138889	0	-0.0138889	-	-	-	-	-
chr16	3483598	3484698	+	NM_001083600.2,NM_001083601.2,NM_001317093.1,NM_001317095.1,NM_024845.3	79903	NAA60	AT_AC	0.904932	1	GGACGATTTTATATCCTTAACTTCT	TGGTCAGGGCAAGTCGGAATCTTCCTTAACAGAGCCCCACGGACTA	TTCCTTAAC	161.3	2.67339	0.730136	3.6615			0.133589	0.440352	0.306763	-	AA	-	-	-
chr17	17995112	17997459	+	NM_001130090.1,NM_001130091.1,NM_001130092.1,NM_031294.3,XM_011524018.2,XM_011524019.2,XM_011524020.2,XM_011524021.2,XM_011524022.2,XM_011524023.2,XM_011524025.2,XM_011524026.2	83450	DRC3	AT_AC	0.932069	1	TCCTTGAGACATATCCTTCTGAGTT	GCTCCTGAAACAGCTGTGGGCTTCCTTAACAGCCACTCACCTACAA	TTCCTTAAC	1.00102	-4.16282	3.0878	-1.34815	0.17761		0.125	0.03125	-0.09375	-	-	-	-	-
chr17	40181695	40184213	+	NM_001303533.1,NM_001303534.1,NM_016339.4,XM_006721935.3,XM_006721937.3	51195	RAPGEFL1	AT_AG	0.95243	0.941831	TACACCAGTAATATCCTTTTGTGGA	GGTCTGCTTGCGTAGGGATTTTTCTTAACTTAAGGGTCAGCTTTGT	TTTCTTAAC	46.6108	5.21662	1.8616	2.80223			0.285828	0.229911	-0.0559173	-	-	-	-	-
chr17	45120455	45120901	-	NM_133373.4,XM_011524253.2	113026	PLCD3	AT_AC	0.889719	0.837677	GGCTAGACCAATATCCTGCCGGGGC	GCAGCCTGGCGTGTTGCTGTTATTTCCTGAGCACCCACACCTGGAT	TTCCTGAGC	62.8461	5.09216	2.63744	1.93072			0.044284	0.174107	0.129823	-	-	-	-	-
chr17	50561702	50568869	+	NM_001256324.1,NM_001256325.1,NM_001256326.1,NM_001256327.1,NM_001256328.1,NM_001256329.1,NM_001256330.1,NM_001256331.1,NM_001256332.1,NM_001256333.1,NM_001256334.1,NM_001256359.1,NM_001256360.1,NM_001256361.1,NM_018896.4,NM_198376.2,NM_198377.2,NM_198378.2,NM_198379.2,NM_198380.2,NM_198382.2,NM_198383.2,NM_198384.2,NM_198385.2,NM_198386.2,NM_198387.2,NM_198388.2,NM_198396.2,NR_046054.1,NR_046055…	8913	CACNA1G	AT_AC	0.917153	0.97329	TCTGTAACCCATATCCTTCGGGGCA	AGCTCCAGCCTTGGCCAGCTGTTTCCTTGACTGCCAGTACCTGGTT	TTCCTTGAC	1.231	-3.28862	3.6872	-0.891903	0.372445		0	0	0	-	-	-	-	-
chr18	79966679	79968088	+	NM_001136180.1	440498	HSBP1L1	AT_AC	0.948759	0.903604	AACCTCAGAAATATCCTTTTCTACC	TCTGGACTCCAGCTCTACGCAGAGCGCCTTAACACTGTACTGGAAG	CGCCTTAAC	123.524	2.01719	1.11395	1.81084			0.46025	0.653093	0.192843	-	-	-	-	-
chr19	13455213	13505931	-	NM_000068.3,NM_001127221.1,NM_001127222.1,NM_001174080.1,NM_023035.2	773	CACNA1A	AT_AC	0.926432	0.959964	CCGAATGGCCATATCCTTTTGCCCG	TCTTTTCTTTGAACAAGATTTTTCCTTAATTCCCCAATACTCCCTT	TTCCTTAAT	0.871261	0.556875	5.12882	0.108578	0.913538		0	0	0	-	-	-	-	-
chr19	49803377	49805452	+	NM_014203.2,NM_130787.2,XM_011526556.2,XM_011526557.2	160	AP2A1	AT_AC	0.901912	0.97329	CTCCAGACTCATATCCTCTCAGGCC	CCACCTCCTCTGTCTGGCTTCCTTGACTCCTGGCGGGCACAGCTGG	TTCCTTGAC	179.281	1.70744	0.658188	2.59416			0.0951512	0.192559	0.0974077	-	-	-	-	-
chr2	19993167	19994298	-	NM_002381.4	4148	MATN3	AT_AC	0.948739	0.893147	AACACTAAACATATCCTTTCTGGAA	TGTGTAAAAATAAATGGTGTTGGCCTTAACAACTTGCCACTTGATG	GGCCTTAAC	0.2401	0.61246	6.11618	0.100138	0.920235		0.125	0.125	0	-	-	-	-	-
chr2	38582169	38583840	-	NM_001142650.1,NM_138394.3,XM_005264639.3,XM_005264640.3,XM_011533165.2,XM_011533166.2	92906	HNRNPLL	AT_AT	0.928337	0.959964	CAATGGTTGAATATCCTTTATTTGT	TATCAGATACCTTAAACCGAATTTCCTTAATAGAGCTTATGTTTGA	TTCCTTAAT	84.6451	2.12629	0.778614	2.73086			0.104289	0.249213	0.144923	-	-	-	-	-
chr2	127631364	127631599	+	NM_001080527.1,XM_006712539.3,XM_011511218.2,XM_017004169.1,XR_001738748.1	4648	MYO7B	AT_AC	0.905836	0.941516	ATCTTTGTCGATATCCTTCCCCACC	CGTGGGGCTGCCCCAGCACTGTGCTCCTTGACAGCCACACCCATCC	CTCCTTGAC	22.3057	3.58403	2.17105	1.65083			0.0942513	0.244792	0.15054	-	-	-	-	-
chr2	165168826	165170429	-	NM_001081676.1,NM_001081677.1,NM_006922.3,XM_011511610.2,XM_011511613.2,XM_017004660.1,XM_017004661.1,XM_017004662.1,XM_017004663.1,XM_017004664.1,XM_017004665.1,XM_017004666.1	6328	SCN3A	AT_AC	0.945109	1	TGGTACATTCATATCCTTTTAATGT	ATGGTAACCTACTAACATTTATTCCTTAACTATAATCTACTTTATT	TTCCTTAAC	3.2029	1.98679	1.56518	1.26937	0.20431		0.0785714	0.260417	0.181845	-	-	-	-	-
chr2	165297136	165307847	+	NM_001040142.1,NM_001040143.1,NM_021007.2,XM_005246753.3,XM_017004656.1,XM_017004657.1,XM_017004658.1	6326	SCN2A	AT_AC	0.942105	0.97329	TGGTACATTCATATCCTTTTTCAAA	ATTTTTCCATTGAACTTTGTCTTCCTTGACGATATTCTACTTTATT	TTCCTTGAC	2.69285	2.87567	2.70755	1.06209	0.288193		0	0.125	0.125	-	-	-	-	-
chr2	166056501	166058569	-	NM_001165963.1,NM_001165964.1,NM_001202435.1,NM_006920.4,XR_001738883.1,XR_001738884.1	6323	SCN1A	AT_AC	0.944126	1	TGGTACATTCATATCCTTTTTCAAG	ATTTTGATTTTCTTTTGTGTGTTCCTTAACAATAACCTACATTATT	TTCCTTAAC	1.69545	4.43992	4.12376	1.07667	0.281629		0	0.125	0.125	-	-	-	-	-
chr2	166306600	166306955	-	NM_002977.3,XM_005246757.2,XM_011511616.2,XM_011511617.2,XM_011511618.2,XM_011511619.2,XR_001738886.1	6335	SCN9A	AT_AC	0.942582	0.933254	TAGTACACTCATATCCTTTTAAAAA	TTCCCACTGTCGTCTCTTTTGTTCCTTGATTCTAAGCTACCTTATT	TTCCTTGAT	0						0.125	0	-0.125	-	-	-	-	-
chr22	38597357	38599763	-	NM_001013647.1,NM_001291030.1,XM_006724291.2,XM_006724292.2,XM_006724293.2,XM_006724294.2,XM_006724295.2,XM_011530308.2,XM_011530309.2,XM_011530310.1,XM_011530311.1,XM_011530312.1,XM_011530313.2,XM_011530314.1,XR_937892.1	646851	FAM227A	AT_AC	0.908662	0.97329	CGAGCACCCCATATCCTTGTCACTG	AGTTCCACAGTACGGGGATTTCCTTGACAGCGGAAGCCACTGACTG	TTCCTTGAC	3.8771	2.85605	1.56221	1.82821	0.0675177		0.225	0.2875	0.0625	-	-	-	-	-
chr22	39570989	39598150	+	NM_001003406.1,NM_021096.3	8911	CACNA1I	AT_AC	0.882757	0.931059	TGTGCAACCCATATCCTCCGCAGCC	GCGATCCCACCTGCTGCTTTGTCCTTGACTTGGTGTGCACGTGGTT	GTCCTTGAC	0.372124	-1.77966	6.07785	-0.292811	0.769667		0	0	0	-	-	-	-	-
chr3	38622490	38630310	-	NM_000335.4,NM_001099404.1,NM_001099405.1,NM_001160160.1,NM_001160161.1,NM_198056.2,XM_011533991.2,XM_017007017.1	6331	SCN5A	AT_AC	0.943248	0.97329	TGGTTCACTCATATCCTTTGCAGTT	GGCCGGCCCATGCTGCTCAGCTTTCCTTGACCCCACGCACGCTCTT	TTCCTTGAC	0.314504	0.84361	6.11023	0.138065	0.890189		0	0	0	-	-	-	-	-
chr3	38945513	38946788	-	NM_001287223.1,NM_014139.2,XM_017005647.1,XM_017005648.1,XM_017005650.1,XM_017005651.1,XM_017005652.1	11280	SCN11A	AT_AC	0.933284	0.895342	CAGTCCATTCATATCCTTTCATTGC	GCCATCCTGCAACATATCTGCCTTAATGGATGCTGGCCACATTGTT	TGCCTTAAT	2.21734	-1.15611	2.02104	-0.572034	0.567299		0.125	0.322917	0.197917	-	-	-	-	-
chr3	55073558	55073776	+	NM_018398.2,XM_005265318.2,XM_011533946.2,XM_011533954.2,XM_011533955.1,XM_017006850.1,XM_017006851.1,XM_017006853.1,XM_017006854.1,XR_001740203.1,XR_001740204.1,XR_001740205.1	55799	CACNA2D3	AT_AC	0.958933	0.935378	GAAATCAGGTATATCCTTTTGTGTG	AAAAAGCAATCCTTGGAAACATGCCTTAACTACAGTCAACATAATG	TGCCTTAAC	0.197586	0	6.06765	0	1		0	0	0	-	-	-	-	-
chr3	55073558	55073780	+	XR_427281.2	55799	CACNA2D3	AT_AA	0.958933	0.935378	GAAATCAGGTATATCCTTTTGTGTG	AGCAATCCTTGGAAACATGCCTTAACTACAGTCAACATAATGAATC	TGCCTTAAC	0.197586	0	6.06765	0	1		0.0806452	0	-0.0806452	-	-	-	-	-
chr3	184242958	184243553	-	NM_001006941.2,NM_005787.5,NR_024533.1,NR_024534.1,XM_011512322.1,XM_011512323.2	10195	ALG3	AT_AC	0.939559	0.866438	ACACCCAACCATATCCTTTAAATTG	CCCACACACACTCCTGCCCTTGGCCTTGACCACCGCATACAGATCG	GGCCTTGAC	91.6866	2.37951	0.718401	3.31223			0.0782193	0.257053	0.178834	-	AD	-	-	-
chr5	34863055	34864436	+	NM_001317949.1,NM_144725.3,XM_011513984.2,XM_011513985.2,XM_011513987.2,XM_017009119.1,XM_017009120.1,XM_017009121.1,XM_017009122.1,XM_017009123.1,XM_017009124.1,XM_017009125.1,XM_017009126.1,XR_925592.1	153657	TTC23L	AT_AC	0.917665	0.97329	TGCAGAACCGATATCCTTCCATTCC	TGTTAGTTTGAGTGCTTGCCATTTTCCTTGACTATTTCACTGGCAG	TTCCTTGAC	0.361222	1.19432	6.09562	0.195931	0.844664		0	0	0	-	-	-	-	-
chr5	73051407	73052331	+	NM_001146032.1,NM_138782.2,XM_017009016.1,XM_017009017.1,XM_017009018.1,XM_017009019.1,XM_017009020.1,XM_017009021.1,XM_017009022.1,XM_017009023.1,XR_001741993.1	115548	FCHO2	AT_AC	0.935789	0.939193	AATCAGAATGATATCCTTTCATCAT	TCTAAGGTAATTTAAAAACAATTCTTTAACTGAAACTCACATACCA	TTCTTTAAC	9.2269	3.6609	1.97265	1.85583			0.0559343	0.186012	0.130078	-	-	-	-	-
chr6	158628491	158629729	+	NM_020823.1,XM_005267074.3,XM_011535999.1,XM_011536001.2,XM_011536002.2	57583	TMEM181	AT_AC	0.969915	0.920367	TACCAGAATTATATCCTTTTCACTG	ATGTGTCCAGATGCCGCGTTCCTTCCCTTGACAGCACCACCAGCCG	TCCCTTGAC	135.03	2.27419	0.701187	3.24334			0.198069	0.410149	0.212079	-	-	-	-	-
chr8	98033660	98035656	+	NM_001317748.1,NM_002380.4,NM_030583.3,XM_005250920.1,XM_017013417.1,XM_017013418.1	4147	MATN2	AT_AC	0.95573	0.959964	ACACAGCGCTATATCCTTTTCTTGC	AAAATAGACAATTCTTCATCTTCCTTAATTTGAGATTTACTAGAAG	TTCCTTAAT	58.6047	5.72857	2.37304	2.41402			0.69621	0.622971	-0.0732396	-	-	-	-	-
chr8	139885970	139910146	-	NM_001160372.3,NM_001321646.1,NM_031466.7,XM_011517326.2,XM_011517328.2,XM_011517330.2,XM_017013894.1,XR_928355.2	83696	TRAPPC9	AT_AC	0.945993	0.97329	CTGGAGAATCATATCCTTTTCCAGG	GGGCTCCGCAGGAGTTGCGTTTTCCTTGACCAAGGCTCACCCCTCC	TTCCTTGAC	363.772	3.45629	1.24816	2.76911			0.114184	0.580272	0.466088	-	-	-	-	-
chr8	144084876	144085042	+	NM_003801.3	8733	GPAA1	AT_AC	0.869255	0.891023	TGGTCTCAAGATATCCTCTGCCCCT	ATCCCGTTACACCTCTTGTTGGGGTCCTTGATTGGGCTACGCTCTG	GTCCTTGAT	104.969	2.41944	0.780381	3.10034			0.0861014	0.249961	0.163859	-	-	-	-	-
chr9	137878218	137879053	+	NM_000718.3,NM_001243812.1	774	CACNA1B	AT_AC	0.867154	0.957769	CCGAGTGGCCATATCCTGCCGGGCG	CTCCGTGCGGCGTCTGCCGGCCAGTCCTTAACTCACGCACTCCATT	GTCCTTAAC	0.304904	1.25218	5.25864	0.238119	0.811789		0.0625	0	-0.0625	-	-	-	-	-
chrX	106985244	106985982	-	NM_001085354.2,NM_024657.4,XM_005262190.3,XM_017029844.1	79710	MORC4	AT_AC	0.958182	0.912483	CAGCAAAACAATATCCTTTCTGGAA	CCTAAGATATTATTTTTTCTTTGACTATATTTGATTTTACAAAAAA	TTCTTTGAC	1.468	1.68574	2.91862	0.577582	0.563546		0.1875	0.025	-0.1625	-	-	-	-	-

## Sheet: U12 G-type
chr	begin	end	strand	transcript_id	entrez_id	gene_symbol	don_acc_dinuc	u12_donScore	u12_bpScore	donor_seq	acceptor_seq	bp_seq	IR_baseMean	IR_log2FoldChange	IR_lfcSE	IR_stat	IR_pvalue	IR_padj	mean_PSI_healthy	mean_PSI_MVA	delta_PSI_MVA	Manual.annotation.comments	AS_MVA_up_within_intron	AS_MVA_down_within_intron	AS_MVA_up_within_flanking_region_100nuc	AS_MVA_down_within_flanking_region_100nuc
chr22	20996113	20996695	+	NM_006767.3	8216	LZTR1	GC_AG	0.773437	0.968226	AGGACTCGCTGCATCCTCACTCCCC	GGACCAGCTTCCTTTAGTCAGCTCCTTAACCAGGCCCCAGCTACTT	CTCCTTAAC	59.3291	2.1818	0.568909	3.83507	0.000125531	0.0425453	0.181775	0.474174	0.292399	GC-subtype	-	-	-	-
chr19	1120024	1122138	-	NM_001100122.1,NM_014963.2,XM_011527804.2	22904	SBNO2	GT_AG	0.885582	0.968226	CGAGGGCGTCGTATCCTGCTGGGGG	CCCGTCCTTCAGAATACTCCTTAACCCACGTGTGCCTCAGATCGTG	CTCCTTAAC	131.36	2.14038	0.430374	4.97331	6.58202e-07	0.000647153	0.06659	0.225573	0.158983	-	AA	-	-	-
chr13	51719349	51727677	+	NM_052950.3,XM_011534914.1,XM_011534915.2,XM_017020386.1,XR_001749475.1,XR_941483.1,XR_941484.2,XR_941485.2,XR_941487.1,XR_941488.1,XR_941489.1	115825	WDFY2	GT_AG	0.951528	0.91868	CAGGCCTGCAGTATCCTTTGCTGGA	ATTTAATTTTGAGAAACAATCCTTAATGCTTTCATGACAGATTTGA	ATCCTTAAT	249.654	1.22197	0.280615	4.3546	1.33308e-05	0.00807564	0.0929669	0.246482	0.153515	-	-	-	-	-
chr2	223899071	223901182	-	NM_020830.4	57590	WDFY1	GT_AG	0.923009	0.932007	CGTGTCTGCAGTATCCTTCAGAGCC	AGGTGATTTCTGTTCTACATCCTTGACTGCTTCTCCTCAGATATGA	ATCCTTGAC	1291.8	0.836241	0.130611	6.40251	1.52842e-10	2.85636e-07	0.227407	0.353069	0.125662	C-U mutation	AD,AA	-	-	-
chr10	93694938	93698135	-	NM_145246.4	118924	FRA10AC1	GT_AG	0.971972	0.91868	TATGGATGCTGTATCCTTTTTTTAT	GCTCCTAAGAGAATAAAATCCTTAATTTTTTGCATTTCAGTATCAA	ATCCTTAAT	208.754	0.860144	0.214217	4.01529	5.93734e-05	0.024584	0.114128	0.219219	0.105091	-	-	-	-	-
chr5	69113228	69114419	+	NM_022902.4,XM_005248569.3,XM_006714672.3,XM_017009749.1	64924	SLC30A5	GT_AG	0.950563	0.919382	GCTGAACACCGTATCCTTTTGGAAT	GACTTTTTGGAATTTTTTTCCTTTACTTCAACTCACTTAGCTGAAG	TTCCTTTAC	233.974	1.45002	0.23899	6.06727	1.301e-09	2.17703e-06	0.046991	0.141953	0.0949618	-	-	-	-	-
chr6	149512303	149517353	-	NM_139126.3	85313	PPIL4	GT_AG	0.915287	0.958716	CCAAACAGGAGTATCCTTACCAAGA	AGTATTATTTATCACATTTATCCTTAACTAACTACTGCAGTACAAA	ATCCTTAAC	560.308	0.706777	0.156628	4.51245	6.40818e-06	0.00431224	0.166505	0.257248	0.0907426	-	-	-	-	-
chr10	103418635	103419537	+	NM_014976.1,XM_005269647.3,XM_011539538.2,XM_011539539.2,XM_011539540.1,XR_001747065.1	22984	PDCD11	GT_AG	0.925971	0.933254	GGGGCGTGTTGTATCCTTGACTGGT	TCTGCCCTTTCTGGAACATTCCTTGATGAAGTACCACTAGCTTCTT	TTCCTTGAT	105.147	1.68087	0.389795	4.3122	1.61638e-05	0.00929585	0.0268477	0.110135	0.0832873	-	-	-	-	-
chr22	19898131	19899048	-	NM_001282512.1,NM_006440.4	10587	TXNRD2	GT_AG	0.954415	0.899792	GGGGCCAGCTGTATCCTTTGCAAGC	AAATTGGGATCTACAGTGCTCCTTAGCTGGCACCCCACAGATGTGG	CTCCTTAGC	62.5232	1.56305	0.400425	3.90347	9.48249e-05	0.0341256	0.0577845	0.140632	0.0828476	-	-	-	-	-
chr18	198133	199201	+	NM_001037334.1,NM_005151.3	9097	USP14	GT_AG	0.905632	0.883164	TTGAAACTACGTATCCTTATGAGCC	TGAATACCCGTTGGCATATTCCTTATCTTAGTTTACAAAGCATGAA	TTCCTTATC	256.334	0.917656	0.205545	4.46451	8.02529e-06	0.00530608	0.0582851	0.120761	0.0624761	-	-	-	-	-
chr16	46681501	46682078	-	NM_018206.5,XM_011523227.2	55737	VPS35	GT_AG	0.90498	0.917733	TATGAACTTTGTATCTTTTGAATGT	TGGCTTATTTTTATTTTTAGTCCTTAATCATAATTAAAAGATATGG	GTCCTTAAT	350.287	1.31562	0.216245	6.08393	1.17273e-09	1.97672e-06	0.0529062	0.111188	0.0582816	-	-	-	-	-
chr3	196937649	196939250	-	NM_001308036.1,NM_007362.3,XM_011512556.2,XM_011512557.2,XM_011512558.2	22916	NCBP2	GT_AG	0.940268	0.959964	GTTTTGTGGAGTATCCTTCCCATGG	GAAATGTTTGGAAAAATGCTAGTGTTCCTTAATACTTAAGATATTA	TTCCTTAAT	356.653	0.767039	0.184613	4.15484	3.25515e-05	0.0163359	0.0981608	0.142885	0.0447247	-	-	-	-	-
chr8	26361152	26362683	+	NM_001177591.1,NM_002717.3,XM_005273559.1,XM_005273560.1,XM_011544565.1,XM_011544566.1,XM_011544567.2,XM_011544568.1,XM_011544569.1,XR_949430.2	5520	PPP2R2A	GT_AG	0.892139	0.959964	AGGAGTTTTAGTATCCATTTGGTTT	TTTTTTCTAAGTGGAAATTCCTTAATAAAATGTTATCTAGACATTG	TTCCTTAAT	345.923	0.632486	0.160602	3.93823	8.20851e-05	0.0304435	0.0769468	0.116689	0.0397421	-	-	-	-	-
chr19	45634472	45638504	-	NM_001193268.1,NM_001193269.1,NM_012155.2,XM_011526694.2,XM_011526695.2,XM_017026550.1,XM_017026551.1,XR_001753642.1,XR_001753644.1,XR_001753645.1,XR_001753648.1,XR_001753650.1,XR_001753652.1,XR_935786.1	24139	EML2	GT_AG	0.946599	1	TGGAGTGGGTGTATCCTTTTGCTGG	AACAAAACACATTCCTTAACCAGCCCCTGGGTGGCTCCAGCTATGG	TTCCTTAAC	202.562	1.18784	0.284364	4.17718	2.95148e-05	0.0150698	0.0720467	0.102848	0.0308015	-	-	-	-	-
chr19	39980455	39980661	+	NM_006503.3,NM_153001.2	5704	PSMC4	GT_AG	0.907111	1	TTGGAAGACTGTATCCTGCTCCAGA	ACCCCATCACACAGGGAATAGTTTCCTTAACTCGCTGCAGATGTGG	TTCCTTAAC	225.505	1.53965	0.304307	5.05953	4.20296e-07	0.000438524	0.0179621	0.0425542	0.0245921	-	-	-	-	-
chr19	16203616	16206340	+	NM_001130524.1,NM_032493.3	8907	AP1M1	GT_AG	0.891476	0.968226	AACCTGTATCGTATCCCTTTGCTGG	CCCAGCCTCTGAATGCTCCTTAACTGTGGCCGCCATGCAGTGGTTG	CTCCTTAAC	101.015	1.0516	0.282135	3.72728	0.000193559	0.0581772	0.033479	0.0782956	0.0448166	-	-	-	-	-
chr8	41506013	41507053	+	NM_001174124.1	51125	GOLGA7	GT_TG	0.909714	0.941831	ACTGCGAGTTGTATCTTTTTAGTTC	GTGTTGTGTCCTGTAGTGTGTTTTCTTAACAGCCATGCTGTTTAGA	TTTCTTAAC	187.252	1.21992	0.334585	3.64608	0.000266275	0.0711471	0.0465447	0.109363	0.0628184	-	-	-	-	-
chr8	41506013	41507058	+	NM_001002296.1,NM_016099.2	51125	GOLGA7	GT_AG	0.909714	0.941831	ACTGCGAGTTGTATCTTTTTAGTTC	GTGTCCTGTAGTGTGTTTTCTTAACAGCCATGCTGTTTAGATTGAA	TTTCTTAAC	188.149	1.21888	0.334247	3.64664	0.000265687	0.0711471	0.0994768	0.144804	0.0453267	-	-	-	-	-
chr17	9545283	9557433	-	NM_004853.2,XR_934120.2	9482	STX8	GT_AG	0.879849	0.900822	CACATCAGATGTATCCATGTAAACA	GTCATTTATTCACCATTGAACCTTAACAAGATATCTGCAGAACACA	AACCTTAAC	351.023	0.612305	0.16863	3.63105	0.000282275	0.0735383	0.0582636	0.0918765	0.0336129	-	AD	-	-	-
chr16	88858792	88859662	+	NM_001318524.1,NM_001318525.1,NM_001318528.1,NM_001318530.1,NM_016209.4	51693	TRAPPC2L	GT_AG	0.874156	0.905876	ACTACAAGGTGTATCTTTCAGGGCA	GTCCCTGTGTTACGAGTGCCTTCCCTAACCAGCTGTGCAGATACGG	TTCCCTAAC	190.08	0.740109	0.214835	3.44501	0.000571028	0.114432	0.0578379	0.0808348	0.0229969	-	-	-	-	-
chr17	81906547	81906759	-	NM_001184917.2,NM_001256433.2,NM_001256434.2,NM_001256435.2,NM_001282203.1,NM_001282204.1,NM_002861.4,XM_005256386.3,XM_005256387.3,XM_006722287.3,XM_017024911.1,XM_017024912.1	5833	PCYT2	GT_AG	0.904883	0.910057	GACCTGTTCCGTATCCTCTGGGCCT	CTGTCATCCCCATCCCGACTGCTTCTTAACCTGGGTGCAGACATCG	CTTCTTAAC	106.5	1.53185	0.445744	3.43662	0.000589028	0.117017	0.0196956	0.0549355	0.0352399	-	-	-	-	-
chr18	10532796	10533535	+	NM_003826.2,XM_011525754.2	8774	NAPG	GT_AG	0.895526	1	ATAATAGGGCGTATCTTTTTCAACT	TTCTTTTTTCCTTAACTTTGACTTCGTTACTTCCATTCAGTCTTTT	TTCCTTAAC	198.08	1.05152	0.306052	3.43574	0.000590939	0.117353	0.161615	0.265864	0.10425	-	-	-	-	-
chr18	10532796	10533521	+	XM_011525756.2	8774	NAPG	GT_CG	0.895526	1	ATAATAGGGCGTATCTTTTTCAACT	AACTATTGATTTTTTTCTTTTTTCCTTAACTTTGACTTCGTTACTT	TTCCTTAAC	197.909	1.03478	0.301736	3.42941	0.000604904	0.11898	0.146905	0.259177	0.112272	-	-	-	-	-
chr17	5481390	5482808	-	NM_001304777.1,NM_016041.4,XR_001752523.1	51009	DERL2	GT_AG	0.961294	0.941831	TGATTTTTCTGTATCCTTTATTAAA	ATATTCGTGTGCTTAATATTTTCTTAACTTGGAACTTAAGATATCG	TTTCTTAAC	211.044	1.20207	0.353163	3.40371	0.000664775	0.124743	0.0824296	0.171317	0.0888877	-	-	-	-	-
chr13	102667884	102674282	+	XM_005254070.1,XM_005254071.1,XR_001749654.1	7174	TPP2	GT_AG	0.832008	0.840988	TCAGACACAGGTATCCAGTGAAAGA	TTTTACTGATATCTGAAATATTTTTTAATTTGCTGTACAGTGACAT	TTTTTTAAT	828.526	-0.648481	0.196092	-3.30703	0.000942914	0.147801	0.0857165	0.0650991	-0.0206173	-	-	-	-	-
chr19	9828875	9829964	+	NM_001048241.2,NM_024292.3	59286	UBL5	GT_AG	0.954924	1	CTGGGGGACTGTATCCTTTGTGTGA	CGGAAGTCAGAGTCAGGATTCCTTAACACCTTTCCTTCAGATGAAA	TTCCTTAAC	662.226	0.826295	0.250096	3.30392	0.000953446	0.148782	0.00677389	0.016682	0.00990807	-	-	-	-	-
chr1	246631925	246633923	+	NM_001139459.1,NM_152609.2,XM_005273081.3,XM_005273083.4,XM_011544110.2,XM_011544111.1,XM_011544112.1,XM_011544113.1,XM_011544114.2,XM_017000487.1,XM_017000488.1,XM_017000489.1	163882	CNST	GT_AG	0.977875	0.900522	GAGGAGGACTGTATCCTTTTCTTAA	AATAGTGTGGATTTCTATTTTCCTTAAATGTTCTATTCAGATGAGA	TTCCTTAAA	329.763	0.817525	0.250402	3.26485	0.00109521	0.161986	0.153404	0.214422	0.0610172	-	-	-	-	-
chr1	156015070	156018269	-	NM_003145.3	6746	SSR2	GT_AG	0.905627	1	GGATTGCCCCGTATCCTCTTGGCAC	TTTAGCTTCATCTCTTTCCGTTCCTTAACTCTTGAGCCAGTGCTAG	TTCCTTAAC	752.344	0.840003	0.26336	3.18956	0.00142491	0.184449	0.023446	0.0300375	0.00659154	-	-	-	-	-
chr8	94876286	94876445	+	NM_017864.3,NR_073444.1,NR_073445.1,XM_017013616.1,XM_017013617.1,XM_017013618.1,XM_017013619.1	55656	INTS8	GT_AG	0.964808	1	TACTTGACTTGTATCCTTTCATCCA	TTAATACTATCAGATTTATTTTCCTTAACTGATTCATTAGATCTTC	TTCCTTAAC	111.101	1.13636	0.357239	3.18096	0.00146786	0.187768	0.0364459	0.0711462	0.0347003	-	-	-	-	-
chr1	224356994	224360494	+	NM_001277197.1,NM_001277198.1,NM_001277200.1,NM_014184.3	29097	CNIH4	GT_AG	0.93121	0.883164	GGTCTACTTCGTATCCTTGCCTGAG	TTATAAAAGAAATATAATAATTCCTTATCTTGATCATCAGATAATT	TTCCTTATC	479.653	1.23124	0.387682	3.17589	0.00149377	0.188897	0.0473851	0.102387	0.0550022	-	AA	-	-	-
chr16	67877407	67877508	+	NM_014329.4	23644	EDC4	GT_AG	0.902133	0.904846	GCAAAATTCAGTATCCATTCCTTCC	CCTCTTCATTCATCTATCTAGCCCTTAACACCCTGCTCAGAGAAGA	GCCCTTAAC	86.4644	1.21093	0.383128	3.16063	0.00157428	0.195722	0.0240709	0.0550535	0.0309826	-	-	-	-	-
chr11	116784449	116784854	-	NM_001317086.1,NM_003904.4	8882	ZPR1	GT_AG	0.89003	1	AAGCTAGTACGTATCTTTTGCCAAG	TGTTCGCCTGGAAGTAGATTTCCTTAACTCCGTTTTCCAGAAATCC	TTCCTTAAC	169.118	0.983183	0.313793	3.13322	0.001729	0.204575	0.0420801	0.0859642	0.0438841	-	-	-	-	-
chr11	9288543	9295258	-	XR_001747881.1,XR_930870.1	440026	TMEM41B	GT_AG	0.96663	0.958716	CATATATTTTGTATCCTTTTAACTG	AAAATTCTACTTAATTATATTCTAATCCTTAACTTAAAAGTTACCA	ATCCTTAAC	430.658	1.07717	0.353575	3.04651	0.00231517	0.236364	0.12456	0.288749	0.164189	-	AD	-	-	-
chrX	21992713	21994311	+	NM_001258423.1,NM_004595.4,XM_005274582.2,XM_011545568.2	6611	SMS	GT_AG	0.946113	0.97329	ACTTGGAATTGTATCCTTTGACCGT	CCTTGAATTACCTGCTTTTATTCCTTGACTCCCTGTCCAGGTGGGT	TTCCTTGAC	391.032	-0.819603	0.269693	-3.03903	0.00237343	0.237385	0.0194439	0.0181646	-0.00127931	-	-	-	-	-
chr15	44657297	44659078	-	NM_001160227.1,NM_025137.3,XM_006720700.1,XM_006720701.3,XM_017022634.1,XM_017022635.1,XR_001751402.1,XR_931917.2	80208	SPG11	GT_AG	0.941393	0.828101	GGCTGGATCTGTATCCTTGGTGGTA	ACTTACAAAACTGGCATTTTCTTTTAACTCTAACTAAAAGACATTT	TCTTTTAAC	323.86	0.725837	0.239349	3.03254	0.00242501	0.238235	0.229496	0.352377	0.122881	Manually added U12-type intron	-	-	-	-
chr11	9288536	9295258	-	NM_015012.3,NR_028491.2	440026	TMEM41B	GT_AG	0.96663	0.958716	CATATATTTTGTATCCTTTTAACTG	TACTTAATTATATTCTAATCCTTAACTTAAAAGTTACCAGCTTGCA	ATCCTTAAC	430.86	1.06978	0.353199	3.02884	0.00245496	0.239483	0.137344	0.294444	0.1571	-	AD	-	-	-
chr19	18853351	18854600	+	NM_001297549.1,NM_002911.3	5976	UPF1	GT_AG	0.936339	0.79634	GTCCCTGATAGTATCCTTCATGTGA	CCGGCTTTTGACAAGGATGCAAACTTAACTCAGCACACAGATTATG	AAACTTAAC	166.141	1.01299	0.336725	3.00836	0.00262664	0.245502	0.0514492	0.0887357	0.0372864	Manually added U12-type intron	-	-	-	-
chr3	12585800	12587590	-	NM_002880.3,XM_011533974.2,XM_017006966.1	5894	RAF1	GT_AG	0.956135	0.957769	AAATCCAACAGTATCCTTTGGTTGT	GACCATTCTTTTGAAACCAGAGTCCTTAACAAGCATTGAGATATAT	GTCCTTAAC	823.438	0.958091	0.320632	2.98813	0.0028069	0.25234	0.244323	0.354936	0.110612	-	-	-	-	-
chr3	49728279	49732790	-	NM_001006115.2,NM_001242829.1,NM_153273.3	9807	IP6K1	GT_AG	0.885918	0.941516	AAGCTCTACAGTATCCTCGTTGCCC	ATGGTGAGTGTGGTTGTCATTCTCCTTGACCGTGGCCCAGAGTTCC	CTCCTTGAC	139.387	0.97371	0.332885	2.92506	0.00344386	0.269378	0.0532117	0.118064	0.0648524	-	-	-	-	-
chr18	62287468	62291542	+	NM_020854.3,XM_011526111.1,XM_011526112.1,XM_011526117.2,XR_001753249.1,XR_935240.1	57614	RELCH	GT_AG	0.936996	0.947077	TCCTGTTGTTGTATCCTTGTTTTAT	ATTTGGTTTTGTTTAATTCCCTTAACTACCTTGTCCCAAGTCATTT	TCCCTTAAC	664.59	0.774724	0.266073	2.9117	0.00359473	0.272416	0.182315	0.289667	0.107352	-	-	-	-	-
chr17	81237078	81237386	-	XM_006721709.3,XM_011524355.1,XM_011524356.1,XM_011524357.1,XM_011524358.2,XM_017024202.1,XM_017024203.1,XM_017024204.1	146705	TEPSIN	GT_TG	0.94661	0.905876	GAGATTGCTAGTATCCTTCCTTGAT	CGCAGCCCTCATCATCTCGCCCTTCCCTAACCCGAGCGTGCCGCAG	TTCCCTAAC	33.4079	1.53731	0.533931	2.87923	0.00398651	0.280378	0.32651	0.511346	0.184836	-	-	-	-	-
chr4	75799733	75800350	+	NM_001290049.1,NM_003715.3,XM_006714396.3,XM_006714397.3	8615	USO1	GT_AG	0.960519	0.968226	TGTTCCATTTGTATCCTTTATGTTT	AGATATTTTCAATCCTTAGCCTCCTTAACAAAGATTTCAGCTTACA	CTCCTTAAC	375.002	0.504496	0.178863	2.82057	0.00479382	0.300403	0.113136	0.152752	0.0396165	-	-	-	-	-
chr14	35549235	35570616	-	NM_001283043.1,NM_001283044.1,NM_014990.1,NM_194301.2,XM_005267492.3,XM_005267498.4,XM_006720098.2,XM_006720099.2,XM_006720100.3,XM_006720101.2,XM_011536615.2,XM_017021146.1,XM_017021147.1	253959	RALGAPA1	GT_AG	0.98282	0.958716	ATCAAAACTTGTATCCTTTTTTTAA	TAAGCTGCACTTAAGTTTATCCTTAACCAAAGGAAATCAGCTATGA	ATCCTTAAC	990.469	0.915529	0.325565	2.81212	0.00492158	0.301974	0.114973	0.182628	0.0676549	-	-	-	-	-
chr19	11553811	11554010	-	NM_032377.3,XM_017027356.1,XM_017027357.1,XM_017027358.1,XM_017027359.1	84337	ELOF1	GT_AG	0.916109	0.878136	CCCATAACGTGTATCCTTGGAAACC	GTTCCAATGCCAATGATCGCCCTTGACCTAAGTGGCCCAGATCTGT	GCCCTTGAC	165.807	0.982032	0.350276	2.80359	0.00505365	0.304832	0.024043	0.0366148	0.0125718	-	-	-	-	-
chr11	73677963	73679653	-	NM_001243718.1,NM_001243719.1,NM_002869.4,NM_198896.1	5870	RAB6A	GT_AG	0.968655	0.910057	AGAGAAGATAGTATCCTTTTTATTT	TTGTACTTTCCCATTTATGGCTTCTTAACTTTTGTTTCAGTGATTG	CTTCTTAAC	182.679	1.31348	0.474963	2.76542	0.00568487	0.318707	0.034717	0.0684512	0.0337342	-	-	-	-	-
chr17	81237072	81237386	-	NM_144679.2,XM_005257066.2,XM_005257067.2,XM_006721712.2	146705	TEPSIN	GT_AG	0.94661	0.905876	GAGATTGCTAGTATCCTTCCTTGAT	CCTCATCATCTCGCCCTTCCCTAACCCGAGCGTGCCGCAGAAATCT	TTCCCTAAC	33.3191	1.46776	0.53927	2.72175	0.00649371	0.338307	0.328663	0.507526	0.178863	-	-	-	-	-
chr10	97452924	97453529	+	NM_001287803.1,NM_032327.3,NM_198043.2,NM_198045.2,NM_198046.2,NR_109895.1,XM_006718021.1,XM_006718022.1,XM_006718023.1,XM_006718024.1,XM_017016766.1,XM_017016767.1,XM_017016770.1,XM_017016772.1,XM_017016773.1,XM_017016774.1	84287	ZDHHC16	GT_AG	0.95825	0.917733	CACCACTGCCGTATCCTTTTGCTTT	AATTGTGTTTGATTCTAGTCCTTAATCATTTCCCAACCAGCCTGGC	GTCCTTAAT	146.832	0.898395	0.331487	2.7102	0.00672433	0.34282	0.166278	0.235013	0.0687344	-	-	-	-	-
chr20	20412149	20472828	-	NM_020343.3,XM_005260768.2,XM_006723598.1,XM_006723599.1,XM_011529310.2,XM_011529311.2,XM_017027973.1,XM_017027974.1,XM_017027975.1,XM_017027976.1,XR_001754352.1,XR_937111.2	57186	RALGAPA2	GT_AG	0.904728	1	ACCAGAGCTTGTATCTTTTTGCTTT	ACTTTGCACGTGCACTTGTTTCCTTAACCGATTACCGCAGCTATGA	TTCCTTAAC	2234.18	0.866969	0.320619	2.70405	0.00684999	0.34511	0.125087	0.181502	0.0564151	-	AA	-	-	-
chr8	143613296	143613523	-	NM_001317783.1,NM_003313.3,XM_005251051.3,XM_011517269.1	7264	TSTA3	GT_AG	0.897256	0.866438	GGAAGTCACCGTATCCTCTGGCTCC	GGAGGTGCTCTTCTCGCTGTGGCCTTGACAAAGCCTCCAGTTTGAT	GGCCTTGAC	143.212	1.3919	0.515041	2.70251	0.00688185	0.345811	0.0122537	0.0258628	0.0136091	-	-	-	-	-
chr14	24265764	24266429	-	NM_004581.5,NM_182836.2	5875	RABGGTA	GT_AG	0.957159	0.97329	TGCAACAACCGTATCCTTCCTTCTG	GGAGGAACCTGCCAAGCTTTCCTTGACTCTCCTGAACAAGGCCTCC	TTCCTTGAC	35.52	1.67544	0.620994	2.69799	0.00697588	0.34731	0.0969322	0.243015	0.146083	-	-	-	-	-
chr7	105160614	105167376	-	NM_001278273.1,NM_182691.2,NM_182692.2,XM_006716098.2,XM_011516536.2,XM_011516538.2,XM_017012561.1,XR_001744859.1,XR_001744860.1,XR_001744861.1,XR_001744862.1,XR_001744863.1	6733	SRPK2	GT_AG	0.940744	0.958716	AATGGGATACGTATCCTTTACTTCC	CAGGCAGTGCATCCACAAACGATCCTTAACTGTGTCCCAGATGTCT	ATCCTTAAC	506.4	0.714738	0.265043	2.69669	0.00700334	0.347685	0.0576536	0.116517	0.058863	-	-	-	-	-
chr11	78119250	78121064	-	NM_001007027.2,NM_024079.4,XM_005274247.3,XM_011545252.2,XM_017018274.1,XR_001747956.1,XR_428923.3,XR_950044.2,XR_950045.2	79053	ALG8	GT_AG	0.922377	0.97329	ATTGTGGACCGTATCCTTGATATTC	ATTTGGTGTCCTCTGTTGTCTTTCCTTGACCTAAGTCCAGATATTC	TTCCTTGAC	165.36	0.804313	0.298743	2.69232	0.00709566	0.348834	0.0569725	0.0945074	0.0375349	-	-	-	-	-
chr11	57690204	57690334	+	NM_015457.2,XM_011544899.1,XM_011544900.1,XM_011544901.1,XM_017017498.1,XR_001747825.1	25921	ZDHHC5	GT_AG	0.91637	0.90148	CGGCTGTCACGTATCCTTCAAGGCC	AGGTCATGTTGCTCTGTTCTCCTTGATTGTTTGGCATCAGAATGGC	CTCCTTGAT	149.554	1.10251	0.416054	2.64991	0.0080513	0.363586	0.0618634	0.102371	0.0405081	-	-	-	-	-
chr9	97653909	97654879	+	NM_002486.4,XM_011518715.2,XR_001746305.1,XR_001746306.1,XR_001746307.1	4686	NCBP1	GT_AG	0.977851	0.883164	ACCCCAAGTTGTATCCTTTTCTTTA	ATAAAAGTGGAGAATAGTTTTCCTTATCCTAAATTCACAGCTTGCA	TTCCTTATC	264.239	0.72268	0.274132	2.63625	0.00838286	0.368438	0.0706978	0.107478	0.0367798	-	-	-	-	-
chr17	5480583	5482808	-	NR_130905.1,NR_130906.1	51009	DERL2	GT_AG	0.961294	0.959964	TGATTTTTCTGTATCCTTTATTAAA	AACTTTTAATGTTGATATTTTCCTTAATGCCATCTGCTAGCTTTTT	TTCCTTAAT	412.006	0.846609	0.321492	2.63338	0.00845409	0.369661	0.0569642	0.117627	0.0606629	-	-	-	-	-
chr16	88647176	88648044	-	NM_000101.3,XM_011522905.2	1535	CYBA	GT_AG	0.927368	1	CCTACTCCATGTATCCTTCCACCTG	TCAGGCTGAGCTGGGCTGTTCCTTAACCACATGGCTTCAGTGTGGC	TTCCTTAAC	803.694	0.854127	0.325517	2.62391	0.00869272	0.376302	0.011009	0.0172026	0.00619362	-	-	-	-	-
chr12	122848095	122848465	+	NM_001303097.1,NM_001303099.1,NM_003959.2,XM_011538963.1	9026	HIP1R	GT_AG	0.899092	0.866438	CACGCCCGGCGTATCCTTGGCCGGC	GCTCCAGTCTCTGCTTCCACACTTGGCCTTGACATTGCAGGCATCA	GGCCTTGAC	16.9658	1.91276	0.729847	2.62077	0.00877306	0.377066	0.116984	0.400437	0.283453	-	-	-	-	-
chr19	8466389	8467534	+	NM_001297418.1,NM_005968.4,NM_031203.3,XM_005272478.2,XM_005272479.2,XM_005272480.2,XM_005272481.1,XM_005272483.2,XM_017026823.1,XM_017026824.1,XM_017026825.1,XM_017026826.1,XM_017026827.1,XM_017026828.1,XM_017026829.1,XM_017026830.1	4670	HNRNPM	GT_AG	0.937015	0.854058	CAAGCTATATGTATCCTTCTGCAGG	TTTTTAGAATTGCAAGAAATAGCCTTAATTGTAATACCAGCTATGT	AGCCTTAAT	407.978	0.738306	0.282319	2.61514	0.00891901	0.37841	0.0384583	0.0567389	0.0182807	-	-	-	-	-
chr5	140694281	140695507	+	NM_001278731.1,NM_012208.3,XM_011537619.1,XM_017009288.1,XM_017009289.1,XM_017009290.1,XM_017009291.1,XM_017009292.1	23438	HARS2	GT_AG	0.968854	1	TGACCTTACTGTATCCTTTTGAGTA	TTGGATGCAGTATCCCTCTTCCTTAACCCATTTATGTGAGGTTCCC	TTCCTTAAC	142.803	0.752545	0.287676	2.61595	0.00889809	0.37841	0.101162	0.110224	0.00906171	-	-	-	-	-
chr8	15730730	15743537	+	NM_006765.3,NM_178234.2,XM_011544651.2,XM_017013861.1	7991	TUSC3	GT_AG	0.943862	0.97329	CTGGTACTGAGTATCCTTTTAAGAT	TTCACATCTATGTCTACGGCTTCCTTGACAACTACTGCAGATGCCG	TTCCTTGAC	33.1983	1.90866	0.731293	2.60998	0.00905472	0.381044	0.0295516	0.0844052	0.0548536	-	-	-	-	-
chr11	77921474	77922355	-	NM_033547.3,XM_011545352.2,XM_017018560.1,XR_001748036.1,XR_001748037.1,XR_001748039.1,XR_001748040.1,XR_001748041.1	92105	INTS4	GT_AG	0.917002	0.895518	GATCCAGCTTGTATCCTCTGTGCTT	TTTTATACTTCCAAGTTTACTTAACCCAGTCATCTATCAGATATTG	TTACTTAAC	74.9377	0.877059	0.337439	2.59916	0.00934518	0.384742	0.0279685	0.0690823	0.0411138	-	-	-	-	-
chr11	47804619	47806152	-	NM_015231.2,NR_134636.1	23279	NUP160	GT_AG	0.968261	0.958716	TGCAGCTTTTGTATCCTTTTATTTA	TGCCAACAAAAATTAAGAAATATCCTTAACCAATGACTAGATGGCC	ATCCTTAAC	261.509	0.74106	0.286868	2.58328	0.00978672	0.391741	0.045868	0.0845509	0.0386829	-	-	-	-	-
chr14	71050761	71051882	+	NM_001308160.1,NM_014982.2,XM_005267420.4,XM_005267421.4,XM_005267422.4,XM_005267423.4,XM_005267424.3,XM_005267425.4,XM_005267427.4,XM_006720082.3,XM_017021096.1,XM_017021097.1	22990	PCNX1	GT_AG	0.937816	0.957769	GCAGTGCCTCGTATCCTTCTAATTA	CTCAGATGAATGTCAGTGTCCTTAACTAGTTTTCCCATAGATTCAG	GTCCTTAAC	201.59	0.724988	0.284181	2.55115	0.0107369	0.401547	0.0776963	0.114797	0.0371011	-	-	-	-	-
chr22	36320897	36321757	-	NM_002473.5,XM_011530197.2,XM_017028803.1,XM_017028804.1,XM_017028805.1,XM_017028806.1	4627	MYH9	GT_AG	0.934153	0.928189	ATTGAGACTTGTATCCTTGTGGTTC	CCTTCTCCCCAGCTTGTGTTGCTCCTTAATATTTGCAAAGATCTTT	CTCCTTAAT	583.993	0.684331	0.270606	2.52888	0.0114426	0.409533	0.013128	0.0254561	0.0123281	-	-	-	-	-
chr8	144243943	144244221	+	NM_001288814.1,NM_032450.2,XM_011517270.2,XM_011517271.2,XM_011517273.2,XM_011517274.2,XM_011517285.1,XM_017013802.1,XM_017013803.1,XR_001745587.1,XR_928348.2,XR_928349.2,XR_928350.2	727957	MROH1	GT_AG	0.949698	0.904846	CTTACTTGGTGTATCCTTTCCTGCC	CCTTAGGATCATTGTCTGGGGCCCTTAACTTGCCTCTCAGCTCCGT	GCCCTTAAC	13.9688	3.52686	1.39483	2.52853	0.0114542	0.409533	0.00385254	0.0305011	0.0266486	-	-	-	-	-
chr11	65628704	65628818	+	NM_032223.3,XM_005273987.4,XM_006718549.3,XM_011545024.2,XM_011545025.2,XM_011545026.2,XM_011545027.1	399909	PCNX3	GT_AG	0.834355	0.941516	GCCGTGCCACGTATCCAGCCTGTGT	GGAGGTCCTGTTGCCCGCCGCCTCCTTGACTGTGGCTCAGACTCGG	CTCCTTGAC	26.7461	2.03374	0.80842	2.51569	0.0118799	0.413775	0.0586843	0.133042	0.0743577	-	-	-	-	-
chr8	30177215	30179407	+	NM_006571.3	10671	DCTN6	GT_AG	0.950182	0.801395	GTTGGCTGTTGTATCCTTTACAATA	ATGAACATATTTGTAGTATTTACCTAACTCTGGCTTACAGATTCCC	TTACCTAAC	222.482	0.53932	0.214776	2.51108	0.0120363	0.415665	0.0254957	0.0327721	0.00727637	Manually added U12-type intron	-	-	-	-
chr22	29260865	29263834	-	NM_012265.1	25807	RHBDD3	GT_AG	0.96531	0.97329	GGCCTGGCCTGTATCCTTTGCCTGA	TTGGTTTTCCTTGACCGGCCGCCCTGCCCCGGGCAGACAGATGCAG	TTCCTTGAC	147.893	1.75885	0.704813	2.49548	0.0125787	0.421708	0.457772	0.684835	0.227063	-	AA	-	-	-
chrX	77841321	77853900	-	NM_032121.5	84061	MAGT1	GT_AG	0.950808	0.868747	CTTCTGTTTAGTATCCTTTTACAAT	TTTTGTCTGTGCGAATTTCTCCTTAAACAATTTTTCTTAGATGGTG	CTCCTTAAA	1091.08	0.48958	0.196479	2.49177	0.0127109	0.423731	0.0694236	0.112257	0.0428338	-	-	-	-	-
chr1	169972599	169978084	-	NM_001204514.1,NM_001204516.1,NM_001204517.1,NM_014970.3,XM_005244970.1,XM_011509307.2	22920	KIFAP3	GT_AG	0.951561	0.939193	AAGGAAACACGTATCCTTTCAGTGT	ATATCAAATGTAGTTTGTTTCTTTAACCATTTTTATTCAGAGGCTC	TTCTTTAAC	435.362	0.775681	0.321555	2.41228	0.0158531	0.458221	0.0542128	0.0950475	0.0408347	-	-	-	-	-
chr21	36344708	36344911	+	NM_001320445.1,NM_001320446.1,NM_015358.2,XM_011529518.2,XM_017028311.1,XM_017028312.1	23515	MORC3	GT_AG	0.962128	0.90207	AAAATTTTTAGTATCCTTTTTCTGA	AGTGAGGTGTTGTGTTCAAAATTTACCTTAATATTTTAAGTCTAAA	TACCTTAAT	101.479	-0.619675	0.25706	-2.41062	0.0159253	0.458859	0.157773	0.107842	-0.0499317	-	-	-	-	-
chr9	97668975	97669592	+	NM_002486.4,XR_001746305.1,XR_001746306.1,XR_001746307.1	4686	NCBP1	GT_AG	0.82946	0.942106	TATATTTCAGGTATCTTGGCTTGGG	TCTGTCTGTAGTACTACCTTAACTTCTTCTCCCTTTCCAGCGGTTT	TACCTTAAC	246.239	0.481747	0.200803	2.39911	0.016435	0.463924	0.0231413	0.0319472	0.00880596	-	-	-	-	-
chr12	53296276	53297849	+	NM_002624.3	5204	PFDN5	GT_AG	0.968021	0.90704	GACGAGTTCTGTATCCTTTCCACAG	GCTGGGCTGGCTAGTTTTTCCCTTAATTCTTGCTTCTCAGATGTAT	TCCCTTAAT	1187.58	0.559264	0.234075	2.38925	0.0168827	0.46787	0.0175904	0.0257619	0.00817156	-	-	-	-	-
chr1	58690418	58692860	-	NM_001085487.2,XM_006710314.3,XM_011540573.2,XM_011540574.2,XR_246231.4,XR_946533.2	114803	MYSM1	GT_AG	0.953624	0.933254	TGGAAGAAGAGTATCCTTTAATGAT	CTGTAATATTGTTTAAAAAGTTTCCTTGATAGTTACACAGATATTA	TTCCTTGAT	297.106	0.764236	0.326601	2.33997	0.0192853	0.486327	0.376847	0.510451	0.133604	-	-	-	-	-
chr8	100151917	100153293	+	NM_005034.3	5440	POLR2K	GT_AG	0.963249	0.957769	ACTAAAAGATGTATCCTTTTAACGA	GTTTAAGTACCGTTTTTGTCCTTAACTCAAATTAATACAGTGGTCG	GTCCTTAAC	309.948	0.531751	0.227833	2.33394	0.0195986	0.488736	0.0353108	0.0399317	0.00462082	-	-	-	-	-
chr1	44644795	44644994	+	NM_001319956.1,NM_001319957.1,NM_018150.3,XM_005270992.1,XM_005270993.1,XM_005270996.1,XM_011541698.1,XM_011541699.1,XM_011541700.1,XM_017001623.1,XM_017001624.1,XM_017001625.1,XM_017001626.1,XR_001737278.1	55182	RNF220	GT_AG	0.907177	0.931059	GGAAGCCACAGTATCCTTGGAGCAC	GCTGCAAACTAGGATCCATTGTCCTTGACCACCATGCCAGATACAC	GTCCTTGAC	75.9068	1.33845	0.574701	2.32895	0.0198619	0.489895	0.0486059	0.0833284	0.0347225	-	-	-	-	-
chr1	63407127	63411145	+	NM_013339.3	29929	ALG6	GT_AT	0.960526	0.97329	GACATTTTCAGTATCCTTTACTAAT	TTAAAAGATTATTGAGATAATTTCCTTGACACAGGAACATATATAA	TTCCTTGAC	232.786	0.758251	0.327933	2.31221	0.0207661	0.497004	0.184231	0.292953	0.108722	-	-	-	-	-
chr3	143493765	143495334	-	NM_173653.3,XM_011512703.2,XM_017006202.1,XM_017006203.1	285195	SLC9A9	GT_AG	0.946193	0.838085	TGGAGCCTTTGTATCCTTTGAAATA	AGCAACACTTTCCTCAATGTTTCCCTGTGCTTATCTACAGCTAGCA	TTCCTCAAT	84.6192	0.83365	0.362246	2.30133	0.0213727	0.499286	0.200031	0.35938	0.159349	-	-	-	-	-
chr10	131944146	131945294	+	NM_001291310.1,NM_018461.4,NR_033191.2,XM_006717914.3	55844	PPP2R2D	GT_AG	0.929591	0.935378	AGAAGCTTTAGTATCCTTCCTCAGA	CAGCTGAGCTGAGCACTGTGCCTTAACCATGCACTCCCAGACATCG	TGCCTTAAC	150.306	0.431454	0.190079	2.26986	0.023216	0.508593	0.109547	0.118565	0.0090177	-	-	-	-	-
chr16	1655301	1655876	+	NM_020825.3	57585	CRAMP1	GT_AG	0.961132	0.97329	GGTGCGAGTTGTATCCTTTTCCAGC	CAGTGCTAGCCAGTGTGGGCCTTCCTTGACGGGCACTCAGCGGAAG	TTCCTTGAC	12.9612	1.61198	0.717351	2.24712	0.0246321	0.516503	0.12155	0.215295	0.093745	-	-	-	-	-
chr4	106095642	106116202	-	NM_001163435.2,NM_001163436.2,NM_001163437.2,NM_001290768.1,NM_033115.4,XM_011532417.2,XM_017008846.1,XM_017008847.1,XM_017008848.1,XM_017008849.1	93627	TBCK	GT_AG	0.952873	0.900522	ATAGTGAAGAGTATCCTTTGCATAT	TGCACACAAATAAATGTTTTCCTTAAACTTTCCTTCTCAGCTTTAT	TTCCTTAAA	1991.17	0.391674	0.174579	2.24354	0.0248622	0.516503	0.230019	0.309068	0.0790488	-	-	-	-	-
chr14	105256550	105272720	-	NM_001242786.1,NM_001242787.1,NM_001242788.1,NM_001242790.1,NM_001519.3,XM_005267561.3,XM_011536672.2,XM_011536673.1	2972	BRF1	GT_AG	0.942948	0.932007	GGCACGCCGCGTATCCTTTGGTTTG	GCTTGCAGCCACTCGACAGGATCCTTGACTCCTGCTGCAGACATGC	ATCCTTGAC	247.939	0.894801	0.412168	2.17096	0.029934	0.534785	0.0563564	0.155151	0.0987942	-	-	-	-	-
chr5	37363985	37364246	-	NM_001278312.1,NM_004298.3,NM_153485.2,XM_011514165.2,XR_001742368.1,XR_001742369.1	9631	NUP155	GT_AG	0.89687	0.719064	CAGTTTGGACGTATCCTATTACTTT	AAGATTCACCTCTGTCTGCCTTACATCCACACTACCTCAGATATGC	TGCCTTACA	124.56	0.961711	0.444836	2.16194	0.0306226	0.539452	0.0456006	0.0819119	0.0363112	Manually added U12-type intron	-	-	-	-
chr7	100688719	100689301	-	XM_017012527.1	64599	GIGYF1	GT_AG	0.84847	0.868747	TTCCCAGCTGGTATCCTGAGATCCT	ATGTCCTGAACCCTCCCTCCTCCCCCCTGCTCTCCTTAAGGGTCTT	CTCCTTAAG	24.7606	1.12612	0.523796	2.14993	0.0315609	0.54362	0.505427	0.64232	0.136893	-	AD	-	-	-
chr22	23837855	23838351	-	NM_001002862.2,NM_001135751.1,NM_198440.3,XM_011530505.2,XM_011530506.2,XM_017029082.1	91319	DERL3	GT_AG	0.934867	0.883622	CCTTATGACCGTATCCTTCCCGCAG	GGGCTGAGGCCTGCACCGGAGCACCTTGACTCTGGCCCAGCTGCTG	CACCTTGAC	24.5582	1.6438	0.770554	2.13327	0.0329024	0.548097	0.119622	0.230237	0.110615	-	AD	-	-	-
chr1	89117774	89120178	-	NM_004120.4	2634	GBP2	GT_AG	0.975197	0.901795	ACCAACTTCAGTATCCTTTTTTGTG	GAGTGGCATTTTCTGTAGTTTTCTTAATTTAGCATCTCAGCTATGT	TTTCTTAAT	285.347	0.804101	0.379008	2.12159	0.0338719	0.54983	0.0294177	0.0384879	0.00907014	-	-	-	-	-
chr10	95683196	95683521	-	NM_001143973.1,NM_015631.5,XM_005269690.1,XM_011539628.1	26123	TCTN3	GT_GG	0.966625	0.891023	AAGTTACTCAGTATCCTTTTTAGAG	TTCTGTTATGATGTCCTTGATCATCACTTTTCCACCTTGGATGACC	GTCCTTGAT	103.481	1.22041	0.574288	2.12508	0.0335799	0.54983	0.0747646	0.103305	0.0285406	-	-	-	-	-
chr1	21089214	21097188	-	XM_017002672.1	8672	EIF4G3	GT_AG	0.920617	0.958716	GAAAGATCGTGTATCCTTGATAGAA	TCCATTTTTGAATTCTCTTATCCTTAACTCGCTCTTCTAGAATTCC	ATCCTTAAC	358.141	0.598971	0.283319	2.11412	0.0345046	0.551181	0.161907	0.221278	0.0593703	-	-	-	-	-
chr2	113632945	113634152	+	NM_001306158.1,NM_001306159.1,NM_001306160.1,NM_001306161.1,NM_007082.4,NM_013412.3,XM_006712208.3,XM_006712209.3,XM_011510509.2,XM_017003203.1,XM_017003204.1,XM_017003205.1,XM_017003207.1,XM_017003210.1,XM_017003211.1,XM_017003212.1,XM_017003213.1,XM_017003214.1,XM_017003215.1,XM_017003216.1,XM_017003220.1,XM_017003222.1,XM_017003223.1,XM_017003226.1,XM_017003230.1	11159	RABL2A	GT_AG	0.940577	0.968226	TGGATGGCTTGTATCCTTCAAGGTT	CCTCCCCTTTTATTGATTTTGCTCCTTAACCTGAGTGCAGTCAGCC	CTCCTTAAC	47.6963	1.20306	0.570107	2.11024	0.0348376	0.552338	0.273194	0.46041	0.187216	-	-	-	-	-
chr1	19327413	19328571	+	NM_001040125.1,NM_001040126.1,NM_001287531.1,NM_017765.2,NR_109848.1,XM_005245916.2,XM_006710710.2,XM_006710711.2,XR_001737253.1	54896	PQLC2	GT_AG	0.923328	0.893147	CGACACCATCGTATCCTTCAGGGCG	CAGTCTCTGCTCAGCTTGGCCTTAACGGCGGCACCCCCAGATCTCC	GGCCTTAAC	10.7852	2.68157	1.27573	2.10198	0.0355546	0.554677	0.14374	0.289505	0.145765	-	-	-	-	-
chr1	89267154	89267416	-	NM_001134486.2,NM_052942.3	115362	GBP5	GT_AG	0.961564	0.899156	ACCTACTGCAGTATCCTTTTGTGGT	GTGGTCCTATTTCTGCCAGTTTTCTTTAATTGCATCTCAGCAATGT	TTCTTTAAT	47.7082	0.989926	0.474152	2.08778	0.0368177	0.559538	0.036664	0.0770242	0.0403602	-	-	-	-	-
chr19	36143129	36145805	+	NM_001003962.2,NM_001302632.1,NM_001302633.1,NM_001749.3,XM_005259295.1,XM_005259296.1,XM_011527359.1	826	CAPNS1	GT_AG	0.915569	0.910057	CGTGATGGATGTATCCTTGGGGGCA	CTGGGTGTAGCTGTCACTCTTCTTAACACCCTCCCACCAGAGCGAC	CTTCTTAAC	629.483	1.07613	0.525346	2.04843	0.0405181	0.572385	0.00429579	0.00742647	0.00313068	-	-	-	-	-
chr4	3238979	3239845	+	NM_002111.7	3064	HTT	GT_AG	0.915347	1	TCGCGGCGATGTATCCTCTCTGGGT	CCCCTCATTTGCCGGCCTTTTTCCTTAACTCCTGCACCAGCCTCCC	TTCCTTAAC	136.963	0.673779	0.33275	2.02488	0.0428796	0.580247	0.0211893	0.0342161	0.0130268	-	-	-	-	-
chr3	133828853	133834574	-	NM_016577.3,XM_011512893.2	51560	RAB6B	GT_AG	0.954831	0.931566	AAAGAAGGGAGTATCCTTTTCCTTT	TGTCCAGGAGAGTCATCTTCCTTAGCCCGTCCCCCTGCAGTGATCG	TTCCTTAGC	11.3983	4.95356	2.46275	2.01139	0.044284	0.584687	0.0684289	0.3125	0.244071	-	-	-	-	-
chr3	113012812	113013271	-	NM_001319111.1,NM_001319112.1,NM_001319114.1,NM_001319115.1,NM_015412.3,XM_005247276.2,XM_011512635.2,XM_011512636.2,XM_011512638.2,XM_017006102.1,XM_017006103.1,XR_241481.3	25871	NEPRO	GT_AG	0.92639	0.842628	AAACTTTTCTGTATCCTTGAATATC	TTACTTTGATTTTGTTTTCTACCTTAAATTGATTTTCCAGTTTGAC	TACCTTAAA	143.588	-0.51148	0.255027	-2.00559	0.0448997	0.58571	0.250007	0.20567	-0.0443366	-	-	-	CE	AD
chr4	86067956	86098523	-	NM_001318069.1,NM_002753.4,NM_138980.3,NM_138982.3,XM_005263129.2,XM_005263130.2,XM_005263135.3,XM_006714268.2,XM_011532117.2,XM_011532118.2,XM_011532120.2,XM_011532121.2,XM_017008420.1,XM_017008423.1,XM_017008429.1,XM_017008430.1,XM_017008432.1,XM_017008434.1,XM_017008435.1,XM_017008436.1,XM_017008437.1,XM_017008445.1,XM_017008447.1,XM_017008448.1,XM_017008451.1,XM_017008452.1,XR_001741289.1	5602	MAPK10	GT_AG	0.931108	0.947077	GGAAGGGACTGTATCCTTGTACCTT	GGTCTGCTCTTCTTTTTTCCCTTAACTGTTCAATTCTCAGATATTG	TCCCTTAAC	115.652	1.77371	0.893042	1.98614	0.0470175	0.593751	0.00657895	0.414263	0.407684	-	-	-	AA	CE
chr4	41939384	41943746	+	NM_018126.2,XM_005248116.3,XM_005248117.2	55161	TMEM33	GT_AG	0.952061	0.959964	CCAGTTACAAGTATCCTTTTCTACC	TTGATGACTTTTAAATGTTTTCCTTAATTGTTTTCTTTAGTGAGTA	TTCCTTAAT	495.225	0.758842	0.384251	1.97486	0.0482842	0.596543	0.09736	0.116058	0.0186981	-	-	-	-	-
chr1	32224122	32224409	+	NM_003757.3	8668	EIF3I	GT_AG	0.943211	0.941831	GACGCTGACTGTATCCTTATTTTGG	GCTCGGGTGAACTTCGTCATATTTCTTAACAACTCTTCAGGGGACA	TTTCTTAAC	558.201	0.574457	0.291823	1.96851	0.0490095	0.59734	0.0160941	0.0234433	0.00734927	-	-	-	-	-
chr3	113420180	113426123	-	NM_001164496.1,NM_018338.3	55779	CFAP44	GT_AG	0.840913	0.931566	TCACACTTGTGTATCCACCCTGGCT	TAGTGTTTTTCACTTCTTTTCCTTAGCAACTTTCCCTCAGACATTC	TTCCTTAGC	175.936	-0.625508	0.318272	-1.96533	0.0493763	0.59734	0.400379	0.313446	-0.0869333	-	-	-	-	-
chr6	36076609	36083037	+	XR_926065.1	1432	MAPK14	GT_AG	0.948734	0.839365	GGTACAGACCGTATCCTTTAAAAAG	TGGTTGTTAGTAATTCCTGGATTTCCTTTAAAGATATAAGAAATAC	TTCCTGGAT	1200.65	0.408675	0.20775	1.96715	0.0491662	0.59734	0.181497	0.239285	0.0577873	-	-	-	-	-
chr11	119090266	119091412	+	NM_000190.3,NM_001024382.1,NM_001258208.1,NM_001258209.1,XM_005271531.1,XM_005271532.1,XM_005271533.3,XM_011542796.1,XM_017017629.1	3145	HMBS	GT_AG	0.963811	0.889335	CAGGAGTATTGTATCCTTTTAGAAG	CAGATTGCCCGACACTGTGGTCCTTAGCAACTCTCCACAGCGGGGA	GTCCTTAGC	76.8526	0.850574	0.434357	1.95824	0.0502022	0.600166	0.0761776	0.101343	0.0251653	-	-	-	-	-
chr6	87665834	87677713	+	XM_017010632.1,XM_017010633.1	23595	ORC3	GT_AG	0.956307	0.906111	AAATTATCCAGTATCCTTTTAAAAC	GTTAATTTTCTTTCCTGAACTGAAATTTTCTCATTCTCAGAGAATA	TTCCTGAAC	470.24	-0.286112	0.14685	-1.94832	0.0513762	0.603815	0.138321	0.123283	-0.0150381	-	-	-	-	-
chr3	48689714	48691306	-	NM_001005909.2,NM_016291.3,XM_006713199.3,XM_006713200.1,XM_006713201.1,XM_006713202.1,XM_011533816.1,XM_011533817.1,XM_011533818.1,XM_017006583.1,XM_017006584.1,XM_017006585.1,XM_017006587.1	51447	IP6K2	GT_AG	0.957915	0.900547	AACCAGTACAGTATCCTTTGTTCAC	GTAGCACTTCCTTTTGGGGGTATTATTCTTAACTACTCAGAATTTA	ATTCTTAAC	261.347	0.536173	0.278534	1.92499	0.0542312	0.612934	0.0859814	0.121871	0.0358897	-	-	-	-	-
chr3	143268981	143363483	-	NM_173653.3,XM_011512703.2,XM_017006203.1	285195	SLC9A9	GT_AG	0.944343	1	TTGACCACAAGTATCCTTTGATAAT	TAACTCCCTGTTGACAAGTATTCCTTAACAGGCCTCCCAGGTATCT	TTCCTTAAC	1307.16	0.40806	0.21305	1.91532	0.0554516	0.615913	0.159015	0.202849	0.0438337	-	-	-	-	-
chr16	2561909	2565552	+	NM_001261816.1,NM_002613.4,XM_011522521.2,XM_017023271.1,XM_017023272.1,XM_017023273.1,XM_017023274.1	5170	PDPK1	GT_AG	0.955074	1	GAGAAGCTGTGTATCCTTTGCGTGG	ACAAGAGATTTTTACACTTCCTTAACTGCACGATATTCAGATTTCG	TTCCTTAAC	321.591	0.467189	0.244309	1.91228	0.0558397	0.616642	0.19238	0.258114	0.0657335	-	-	-	-	-
chr14	99492875	99493513	+	NM_001099402.1,XM_005268154.4,XM_011537275.2	8812	CCNK	GT_AG	0.87545	0.957769	GTTTGGGGCTGTATCCTGACTCTCC	TGTAAAAGTTATTGGTTAGAGTCCTTAACCAGAACAACAGACACTA	GTCCTTAAC	217.471	0.414323	0.217847	1.9019	0.0571848	0.620519	0.0623903	0.074703	0.0123127	-	-	-	-	-
chr12	95980864	95983910	-	NM_001258333.1,NM_001258334.1,NM_002108.3,XM_011538249.2,XM_017019246.1	3034	HAL	GT_AG	0.912356	0.894094	AGATAATCCTGTATCTTTTGATTGT	CCAGCAAACATTATCTTCAAGCCTTAACCTCTTTTGAAAGATGGTC	AGCCTTAAC	6.74834	-3.04103	1.60503	-1.89469	0.0581332	0.622992	0.455357	0.163462	-0.291896	-	-	-	-	-
chr16	70695624	70697138	-	NM_018052.3,XM_005256038.3	55697	VAC14	GT_AG	0.947328	0.97329	TCCAGAAGTTGTATCCTTCCTCTCA	GCTGGCCCAGCAGACAGACTTTCCTTGACTGCACACCCAGTGGGGA	TTCCTTGAC	59.5579	1.08815	0.575342	1.89132	0.058582	0.623889	0.0512717	0.0356427	-0.015629	-	-	-	-	-
chr1	37683442	37686272	-	XM_005270980.1,XM_011541637.1,XM_011541638.1,XM_011541639.1,XM_011541641.1,XM_011541642.1,XM_011541643.1	54955	C1orf109	GT_AG	0.946554	0.957769	ATCGAAAGTCGTATCCTTTGCACAC	AGCATACTGCATTTTCTTTTGAGCAGTCCTTAACTTCCAGAAAGGT	GTCCTTAAC	132.389	0.48702	0.262663	1.85416	0.0637158	0.634971	0.086312	0.174834	0.0885217	-	-	-	AA	AD
chr1	145836867	145837535	+	NM_001303456.1,NM_006468.7,XM_005272927.3,XM_005272928.3,XR_921722.2	10623	POLR3C	GT_AG	0.933951	0.859839	TATGTCATCAGTATCCTTACCAGTT	GCCAAAACATTACTGAGTGACCTTAATTCTCTACATAAAGACCTCC	GACCTTAAT	100.434	0.598171	0.324468	1.84354	0.0652498	0.639531	0.065902	0.0934295	0.0275275	-	-	-	-	-
chr16	2206215	2206360	+	NM_001199175.1	64223	MLST8	GT_AG	0.87621	0.968226	CCAGGACTCCGTATCCTCCACCCGG	AGGGCTACCTTCCCGTCATCCTCCTTAACAGTCCCAGCAGGTGAAT	CTCCTTAAC	32.738	1.4883	0.810037	1.83733	0.0661615	0.64221	0.349426	0.344294	-0.0051316	-	-	-	-	-
chr10	90895918	90896312	+	NM_001104546.1,NM_006413.4	10556	RPP30	GT_AG	0.983693	0.857873	TGGCAAATCTGTATCCTTTTCTGAG	TTGGGTGACTCTGGGTTGAAATCTTTAATGCTCCCCCAAGAGGCTT	ATCTTTAAT	126.789	0.604115	0.329082	1.83576	0.0663934	0.64341	0.0496051	0.0711842	0.021579	-	-	-	-	-
chr6	36076609	36095986	+	NM_139012.2,NM_139013.2,NM_139014.2,XM_006714998.3,XM_011514310.2,XM_017010299.1,XM_017010301.1,XM_017010304.1	1432	MAPK14	GT_AG	0.948734	0.879345	GGTACAGACCGTATCCTTTAAAAAG	TTATTTTGTCCCAACATTTTCCTTTATGGTCCACCATTAGATATTG	TTCCTTTAT	2513.86	0.355268	0.194341	1.82807	0.0675397	0.646248	0.178118	0.23153	0.0534121	-	-	-	-	-
chr16	2206215	2206357	+	NM_001199173.1,NM_001199174.1,NM_022372.4,XM_005255475.3,XM_005255479.2,XM_017023548.1,XM_017023549.1,XM_017023550.1,XM_017023551.1,XM_017023552.1,XR_001751962.1,XR_243294.3	64223	MLST8	GT_AG	0.87621	0.968226	CCAGGACTCCGTATCCTCCACCCGG	CTCAGGGCTACCTTCCCGTCATCCTCCTTAACAGTCCCAGCAGGTG	CTCCTTAAC	33.1003	1.47603	0.809504	1.82338	0.0682461	0.647228	0.0383869	0.0720904	0.0337035	-	-	-	-	-
chr1	37683438	37686272	-	NM_001303030.1,NM_001303031.1,NM_017850.2,XM_017001556.1	54955	C1orf109	GT_AG	0.946554	0.957769	ATCGAAAGTCGTATCCTTTGCACAC	TACTGCATTTTCTTTTGAGCAGTCCTTAACTTCCAGAAAGGTACCT	GTCCTTAAC	132.753	0.480497	0.264449	1.81698	0.0692208	0.648013	0.137069	0.234594	0.0975249	-	AA	-	-	-
chr10	97437276	97437699	-	NM_001318362.1,NM_001318364.1,NM_001318365.1,NM_001318366.1,NM_016046.4,NR_134586.1,NR_134587.1,XM_011539847.2,XM_017016304.1	51013	EXOSC1	GT_AG	0.940982	0.901568	GGCCAAAGTGGTATCCTTTATTCCC	TCTAACTCCTCATTTTCCTTCACCGGTGTTATGTGACTAGATCTCC	TTCCTTCAC	232.706	0.367741	0.202846	1.81291	0.0698462	0.649491	0.047064	0.0671454	0.0200814	-	-	-	-	-
chr11	119011312	119011938	+	NR_104049.1,NR_104050.1,NR_104051.1,XR_246429.3,XR_246430.4	338657	CCDC84	GT_AG	0.81875	0.866075	ATCCAGACCAGTATCCAAATCCACT	AGCATCCCAGACACATTTATTTTTCCTGAATCAAACTCAGCCTCAG	TTCCTGAAT	50.0763	0.781874	0.439613	1.77855	0.0753132	0.656679	0.10598	0.179302	0.0733222	-	-	-	-	-
chr12	123651057	123652531	+	NM_001271866.1,NM_001271867.1,NM_001271868.1,NM_001516.4,XR_001748675.1	2967	GTF2H3	GT_AG	0.933318	0.959964	GCCCTTTGCTGTATCCTTGGTGTCT	AAAATAATATTTTTGTATTCCTTAATGTTAAGAAATTAAGACATTC	TTCCTTAAT	181.485	-0.524512	0.293814	-1.78518	0.0742319	0.656679	0.0482111	0.0472979	-0.000913162	-	-	-	-	-
chr22	29804831	29806215	-	NM_001242906.1,NM_032204.4,XM_005261775.2,XM_011530442.2,XM_011530443.2,XM_011530444.2,XM_011530445.2,XM_011530446.2,XM_011530448.2,XM_011530449.2,XM_011530450.2,XM_011530451.2,XM_011530452.2,XM_011530453.2,XM_011530454.2,XM_011530455.2,XM_017028992.1,XM_017028996.1,XM_017028998.1,XM_017028999.1,XM_017029000.1,XM_017029001.1,XM_017029002.1,XM_017029003.1,XM_017029004.1,XM_017029005.1,XM_017029006…	84164	ASCC2	GT_AG	0.940053	0.915302	CATCAGTCTTGTATCCTTCTACCAT	GCTAGGAGCTTAAGACAGACCCCTTAACAAGTCCTCACAGGGACGA	CCCCTTAAC	111.12	0.970572	0.545973	1.77769	0.0754545	0.656679	0.0384267	0.0777922	0.0393655	-	-	-	-	-
chr12	123651057	123652523	+	XM_017019228.1	2967	GTF2H3	GT_AG	0.933318	0.959964	GCCCTTTGCTGTATCCTTGGTGTCT	TATGAAGCAAAATAATATTTTTGTATTCCTTAATGTTAAGAAATTA	TTCCTTAAT	181.351	-0.522819	0.295049	-1.77197	0.0763995	0.658057	0.0309332	0.0349442	0.004011	-	-	-	-	-
chr3	45714080	45719499	+	NM_001319072.1,NM_001319073.1,NM_014016.4,XM_011533500.2,XR_940392.2	22908	SACM1L	GT_AG	0.93137	0.901795	TTACATGGCTGTATCCTTACATGAT	GATTTCTATTATATGTTATATTTTTCTTAATGTGGTTAAGTTATTA	TTTCTTAAT	375.121	0.590769	0.33704	1.75282	0.0796335	0.662909	0.122077	0.174676	0.0525989	-	-	-	-	-
chr2	213284620	213285885	+	NR_047659.1	79582	SPAG16	GT_AG	0.946575	0.907418	TACCTGGAACGTATCCTTCCCGTGG	ATATTCCTCTTTAACAACGATTTTCATAATTCTTCCTAAGCTTATC	CTCTTTAAC	29.8987	0.836083	0.477686	1.75028	0.0800707	0.662964	0.127505	0.167955	0.0404493	-	-	-	-	-
chr7	100854755	100855705	+	NM_001267812.1,NM_020246.3,XM_006716055.2	56996	SLC12A9	GT_AG	0.893266	0.90704	GGAGCCTACTGTATCCTCCAACATC	AGTCTTTTCCCTTAATGCTCACCCCTGCTTCCACTTTCAGTCATGA	TCCCTTAAT	58.4461	1.12949	0.64976	1.73831	0.0821558	0.668362	0.403635	0.507586	0.103951	-	-	-	-	-
chr12	122483345	122483459	-	NM_017612.4,XM_017019606.1,XR_944614.2	55596	ZCCHC8	GT_AG	0.884032	0.959964	AAATACCCAAGTATCCTACATAGTG	GCAGACCATGATAACTATTCCTTAATAAAATTCACTAAAGGTACCA	TTCCTTAAT	98.3661	0.465635	0.26953	1.72758	0.084063	0.671595	0.253553	0.311613	0.0580607	-	-	-	-	-
chr20	2861705	2861804	+	NM_022575.3	64601	VPS16	GT_AG	0.912833	0.894094	AGAGCATCCAGTATCCTTGGAGGGC	CCCATCTGTAGGTGCTCTTAGGAGCCTTAACCAAGCTCAGGTTTGT	AGCCTTAAC	37.5246	0.88313	0.514535	1.71637	0.0860952	0.674227	0.0685132	0.110519	0.0420054	-	-	-	-	-
chr11	65267569	65268671	+	NM_002689.3,XM_011544877.2,XM_011544878.2,XM_011544879.1,XM_011544881.2,XM_017017452.1	23649	POLA2	GT_AG	0.9856	0.941831	TTCAAGAGCTGTATCCTTTTCTGCT	GTGCCCAGCCATTATTGTTTTTCTTAACCAGTGTTCTTAGAATTGA	TTTCTTAAC	142.302	0.586833	0.343881	1.7065	0.087915	0.677679	0.0250298	0.0384361	0.0134063	-	-	-	-	-
chr3	51414044	51414623	-	NM_001171904.1,NM_014703.2,XM_005276753.4,XM_005276755.4,XM_011534273.2,XM_011534275.2,XM_017007546.1,XM_017007547.1,XM_017007549.1,XM_017007550.1,XR_001740385.1,XR_001740387.1	9730	DCAF1	GT_AG	0.952312	0.97329	TACTGAGATTGTATCCTTTATACTC	TTTTGTGTAAAATAGTTTTCCTTGACCATTCCCCTCCTAGTGGGAC	TTCCTTGAC	107.754	0.480326	0.281473	1.70647	0.0879205	0.677679	0.0369309	0.0580182	0.0210872	-	-	-	-	-
chr5	10402140	10402383	+	NM_001270660.1,NM_001270661.1,NM_005885.3,XM_011513932.2,XM_011513934.1,XM_011513936.2,XM_017008944.1,XR_925576.2,XR_925577.1	10299	MARCH6	GT_AG	0.956684	0.97329	AATTTGTCATGTATCCTTTAATGAA	ACCTTTAAATACTCAGTTTTTCCTTGACCTGATGCTGTAGGGCTTG	TTCCTTGAC	203.872	0.505936	0.297261	1.70199	0.088757	0.678552	0.098097	0.129196	0.0310993	-	-	-	-	-
chr22	49907945	49909243	-	NM_024105.3,XM_011530371.2,XM_017028936.1,XM_017028937.1	79087	ALG12	GT_AG	0.911334	0.968226	CAACTGGGGGGTATCCTTCAGTGTC	TGCGTGGACAGGTGCGTGGCCTCCTTAACCCAGCCCGCAGACCTCC	CTCCTTAAC	50.7914	1.26779	0.746679	1.69791	0.089525	0.679998	0.117127	0.169518	0.0523919	-	-	-	-	-
chr19	17274186	17275800	+	NM_001033549.2,NM_001288756.1,NM_014173.3	29086	BABAM1	GT_AG	0.939018	0.899792	TCCACCTTCAGTATCCTTCCTGGCA	ACTCGTGCTCTACTAGCCTTCTCCTTAGCACCCCCACCAGATCTGG	CTCCTTAGC	263.313	0.532479	0.315453	1.68798	0.0914144	0.683938	0.0307183	0.0376874	0.00696908	-	-	-	-	-
chr12	6577918	6578028	-	NM_001273.3,NM_001297553.1,XM_005253668.3,XM_006718958.1,XM_006718959.1,XM_006718960.1,XM_006718961.2,XM_006718962.1,XM_017018725.1,XM_017018726.1,XM_017018727.1,XM_017018728.1,XM_017018729.1,XM_017018730.1,XM_017018731.1,XM_017018732.1,XM_017018733.1,XM_017018734.1	1108	CHD4	GT_AG	0.95131	0.837677	GCATTATAAAGTATCCTTTGCCTGA	ACTTTCCTTGTTTTGTTTTTCCTGAGCACTTTTCCAATAGCCATGG	TTCCTGAGC	280.949	0.394668	0.235636	1.6749	0.0939533	0.685961	0.0402248	0.0509671	0.0107423	-	-	-	-	-
chr12	68689054	68689532	+	NM_020401.2,XM_005269037.3	57122	NUP107	GT_AG	0.943471	0.941831	AGAGTTTTACGTATCCTTTGCGATT	TCTTTTCTACATGGAAAACTTTTCTTAACTCGTTGTACAGTTCAGG	TTTCTTAAC	112.226	0.663692	0.396135	1.67542	0.0938518	0.685961	0.0247377	0.0383201	0.0135824	-	-	-	-	-
chr16	67401133	67406199	-	NM_001323627.1,NM_013304.2,XM_006721185.1	29800	ZDHHC1	GT_AG	0.924377	0.896962	TGGCTACGCTGTATCCTTGGGAAAG	AGCCGGCAGAGTGGAGTGAGTCTTTAACCTGCTGGGCCAGTGCATG	GTCTTTAAC	14.1394	3.69911	2.21948	1.66666	0.0955829	0.688592	0.320199	0.611111	0.290912	-	-	-	-	-
chr16	67401137	67406199	-	XM_011523060.1	29800	ZDHHC1	GT_GG	0.924377	0.896962	TGGCTACGCTGTATCCTTGGGAAAG	TCCCAGCCGGCAGAGTGGAGTGAGTCTTTAACCTGCTGGGCCAGTG	GTCTTTAAC	14.1394	3.69911	2.21948	1.66666	0.0955829	0.688592	0.320199	0.611111	0.290912	-	-	-	-	-
chr3	113781179	113784223	+	NM_001690.3	523	ATP6V1A	GT_AG	0.974364	0.931566	GAAGAAACTTGTATCCTTTTTGGCT	TAAACCTTCATAGTAGGTTTTCCTTAGCTGCTGTTTTTAGCTGGTG	TTCCTTAGC	287.913	0.410637	0.246387	1.66664	0.0955863	0.688608	0.0360402	0.0451122	0.00907194	-	-	-	-	-
chr6	36076609	36100187	+	NM_001315.2,XM_017010300.1	1432	MAPK14	GT_AG	0.948734	0.878136	GGTACAGACCGTATCCTTTAAAAAG	GCACTGTATGTTTAACAATGCCCTTGACTAGGCATCTAAGATATTA	GCCCTTGAC	2974.84	0.332421	0.199486	1.66639	0.0956366	0.688683	0.154464	0.19463	0.0401657	-	-	-	-	-
chrX	136016759	136022585	+	NM_001042537.1,NM_001177651.1,NM_006359.2,XM_006724726.3,XM_017029223.1,XM_017029224.1,XM_017029225.1	10479	SLC9A6	GT_AG	0.959775	0.958716	AGGAGCATTTGTATCCTTTATTATG	TAGTAAAATGAAATGATCCTTAACCTATTAATAATTTTAGGTTGCT	ATCCTTAAC	138.331	0.410119	0.246444	1.66414	0.0960838	0.689711	0.0414531	0.0615484	0.0200953	-	-	-	-	-
chr17	5480583	5481295	-	NM_001304777.1,NM_016041.4,XR_001752523.1	51009	DERL2	GT_AG	0.927225	0.959964	CTTAATGACCGTATCCTTCAACAAA	AACTTTTAATGTTGATATTTTCCTTAATGCCATCTGCTAGCTTTTT	TTCCTTAAT	245.602	0.617387	0.37175	1.66076	0.0967618	0.690765	0.120412	0.185166	0.0647536	-	-	-	-	-
chr11	117411918	117412071	+	NM_001271933.1,NM_014956.4,XM_005271453.1,XM_005271456.1,XM_005271457.1,XM_006718788.1,XM_006718794.1,XM_011542674.1,XM_017017364.1,XM_017017365.1,XM_017017366.1,XM_017017367.1,XM_017017368.1,XM_017017369.1,XM_017017370.1,XM_017017371.1,XM_017017372.1,XM_017017373.1,XM_017017374.1,XM_017017375.1,XM_017017376.1,XM_017017377.1,XM_017017378.1,XM_017017379.1,XM_017017380.1,XM_017017381.1,XM_017017382…	22897	CEP164	GT_AG	0.955369	0.901568	ACCCCAGGTTGTATCCTTTTACCTG	TATGCCCAGCGACTGCAGTTTTCCTTCACCTTGTGGCCAGACCTCT	TTCCTTCAC	19.0955	1.29676	0.78221	1.65782	0.0973538	0.691091	0.0547305	0.134977	0.0802469	-	-	-	-	-
chr2	42280974	42282822	+	NM_001145076.2,NM_019063.4,XM_005264267.1,XM_005264268.3,XM_006711991.1,XM_006711992.2,XR_001738708.1,XR_001738709.1,XR_001738710.1	27436	EML4	GT_AG	0.921297	0.874113	TGGAGTGGGCGTATCCTTCTCTACC	AACTGTGTTTATTTAAAACCTTGACTCTTTTTCTGTTAAGATATGG	AACCTTGAC	278.657	0.353379	0.21374	1.65331	0.0982676	0.691091	0.0578495	0.067947	0.0100975	-	-	-	-	-
chr16	67881846	67881953	+	NM_014329.4	23644	EDC4	GT_AG	0.911239	0.931566	GAGCAGGAACGTATCCTTGAGACTG	ACACGACCTGCTCCAGGCCCGTTCCTTAGCTATGGCGCAGAGCGGC	TTCCTTAGC	101.05	0.798744	0.489665	1.6312	0.102847	0.695528	0.176271	0.27562	0.0993493	-	-	-	-	-
chr22	50255695	50255809	-	NM_001303252.1,NM_002969.4	6300	MAPK12	GT_AG	0.877101	0.789275	GGCAGCGACCGTATCCTCCAGCCGC	GATCTCTGGCCCCCGAGCTGTGTTCCTGACCTCGGTGCAGACCTGG	TTCCTGACC	47.6963	0.907	0.557689	1.62636	0.103874	0.696712	0.0630531	0.113148	0.0500946	Manually added U12-type intron	-	-	-	-
chr10	87864549	87894024	+	NM_000314.6,NM_001304717.2,NM_001304718.1	5728	PTEN	GT_AG	0.929832	1	GACTTGACCTGTATCCATTTCTGCG	GCATATTTCAGATATTTCTTTCCTTAACTAAAGTACTCAGATATTT	TTCCTTAAC	17866.4	-0.255161	0.160437	-1.59041	0.111742	0.706199	0.18606	0.174899	-0.0111611	-	-	AA	-	-
chr2	162356482	162360745	+	XM_017003769.1	25801	GCA	GT_AG	0.91991	0.933254	CATGTTGGATGTATCCTTGAATAGA	CATGTTTGTAATATAGTTTGTTCCTTGATCAAATAATCAGAGAAAA	TTCCTTGAT	338.907	0.388311	0.244763	1.58647	0.112632	0.707618	0.247499	0.308267	0.0607682	-	-	-	-	-
chr4	86067956	86089205	-	NM_001318067.1,NM_001318068.1,XM_005263131.2,XM_006714269.2,XM_017008427.1,XM_017008428.1,XM_017008440.1,XM_017008449.1,XM_017008450.1	5602	MAPK10	GT_AG	0.945379	0.947077	GGCACTGATCGTATCCTTCTTAGCA	GGTCTGCTCTTCTTTTTTCCCTTAACTGTTCAATTCTCAGATATTG	TCCCTTAAC	75.5375	1.42456	0.898153	1.5861	0.112718	0.707737	0.131579	0.324675	0.193096	-	-	-	-	-
chr9	127336237	127338115	+	NM_001286779.1,NM_032293.4,NR_104591.1,XM_005252267.3,XM_005252268.2,XM_011519086.2,XM_011519087.2,XM_011519089.2,XM_011519090.2,XM_017015202.1,XR_001746389.1	84253	GARNL3	GT_AG	0.882861	0.947077	CACTTTACACGTATCCTGGGCCTTT	GCATCAGTGTTGTGATTAGTTCCCTTAACCATCACCACAGATATTT	TCCCTTAAC	32.7153	-0.90256	0.569475	-1.5849	0.112989	0.707737	0.288961	0.26699	-0.0219711	-	-	-	-	-
chr4	1336995	1338421	+	NM_001017405.2,NM_001297430.1,NM_001297432.1,NM_001297433.1,NM_005882.4,NR_123716.1,XM_006713849.3,XM_006713850.2,XM_011513376.1,XM_011513377.1,XM_017007636.1,XM_017007637.1,XR_924910.1	10296	MAEA	GT_AG	0.874199	0.97329	TCAAGACACCGTATCCTACCTCCCG	CCCTGAGTGGCCCCCAACCCTTCCTTGACCCGATGCTCAGACAGTG	TTCCTTGAC	148.236	0.774511	0.491845	1.57471	0.115324	0.709668	0.0439735	0.055966	0.0119925	-	-	-	-	-
chr4	1336995	1338425	+	NM_001297431.1	10296	MAEA	GT_AG	0.874199	0.97329	TCAAGACACCGTATCCTACCTCCCG	GAGTGGCCCCCAACCCTTCCTTGACCCGATGCTCAGACAGTGCTAC	TTCCTTGAC	148.095	0.774954	0.492041	1.57498	0.115261	0.709668	0.353961	0.348822	-0.00513872	-	-	-	-	-
chr14	22999403	23010100	-	NM_001282968.1,NM_001282970.1,NM_021944.3	60686	C14orf93	GT_AG	0.925321	0.959964	CGACCTTCGGGTATCCTTTTTCCAT	CAGATCTACATTTTCTTCCTTAATCTTCTAATCTTTCCAGATGCCG	TTCCTTAAT	155.233	-0.579375	0.371112	-1.56119	0.11848	0.713286	0.45904	0.398446	-0.0605946	-	-	-	-	-
chr11	65919853	65919947	+	NM_006442.3	10589	DRAP1	GT_AG	0.913274	0.941516	GTCATCATCTGTATCCTGCCGGGGG	CGCCCTCTCCTGCCCCGGAGTTCTCCTTGACGCTCCTCAGCCCGGG	CTCCTTGAC	250.679	0.470523	0.302066	1.55768	0.119309	0.714975	0.015966	0.0217589	0.00579285	-	-	-	-	-
chr9	27060652	27061995	+	XM_017015164.1	80173	IFT74	GT_AG	0.952705	0.912483	ATGAAAGAATGTATCCTTTAAAAAG	TTAAAAGTTGTTTCCTATTCCCTTCTTTGACCCATTCAAGGATGTC	TTCTTTGAC	67.4008	0.753712	0.488241	1.54373	0.122654	0.718176	0.0617016	0.0862783	0.0245767	-	-	-	AA	NA
chr9	27060652	27062617	+	NM_001099222.1,NM_001099223.1,NM_025103.2,XM_011518036.2,XM_017015163.1	80173	IFT74	GT_AG	0.952705	0.915302	ATGAAAGAATGTATCCTTTAAAAAG	TTTTATTGACATTGTTTTCCCCCTTAACTCATGTAATTAGTCATAG	CCCCTTAAC	67.4008	0.753712	0.488241	1.54373	0.122654	0.718176	0.0739678	0.12909	0.0551227	-	AA	-	-	-
chr10	48424586	48425887	+	NM_001278547.1,NM_001323321.1,NM_001323322.1,NM_001323323.1,NM_001323325.1,NM_001323330.1,NM_139046.3,NR_136585.1	5599	MAPK8	GT_AG	0.933481	0.873397	GGTACAGATCGTATCCTTATCTTTG	CATTAGTTATGGAGTATTTTTCTTAGCTACTTGATATTAGATATTG	TTTCTTAGC	189.63	0.736653	0.477397	1.54306	0.122815	0.718375	0.199163	0.24236	0.0431965	-	-	-	-	-
chr22	41808994	41809878	+	NM_001304797.1,NM_024821.3,XM_005261748.3	79879	CCDC134	GT_AG	0.959674	0.915302	CTGGAGATCTGTATCCTTTGGGGTT	AGGGCTATTGATGCCAGCCCCTTAACTTAATTCTGCCCAGACAAGA	CCCCTTAAC	91.1219	0.680006	0.443027	1.53491	0.124806	0.720494	0.0439004	0.0692642	0.0253638	-	-	-	-	-
chr1	89059044	89059316	-	NM_002053.2	2633	GBP1	GT_AG	0.955455	0.89153	ACCAACTGTAGTATCCTTTTGTGAC	CCCTGTTCATTTTGTCACATTTCCTTAGTTAGCTACTCAGCTATGT	TTCCTTAGT	189.598	0.45672	0.299493	1.52497	0.127265	0.723732	0.0778889	0.106795	0.0289058	-	-	-	-	-
chr4	16186879	16188219	-	NM_153365.2,XM_005248139.2,XM_005248140.3,XM_011513816.2,XM_011513817.2,XM_017007876.1,XR_241676.3	202018	TAPT1	GT_AG	0.92079	0.97329	CTCTATGTCTGTATCCTTATAGACC	ATGAAAGCAAATTTAAGTTTTTTCCTTGACCTTCTATTAGTTTTGC	TTCCTTGAC	93.5656	0.840798	0.556626	1.51053	0.130909	0.728663	0.212515	0.305348	0.0928329	-	-	-	-	-
chr17	28615247	28615663	-	NM_014680.3,XM_017025423.1	9703	KIAA0100	GT_AG	0.799851	0.858575	GGTTGCCCAGGTATCCCGCCAGGGC	TAATATTTACATTTTCTTTTACTCCTCTCCAATCTGCCAGGTAATC	TTCTTTTAC	402.05	0.422002	0.280489	1.50452	0.132447	0.730422	0.0215789	0.0317704	0.0101915	-	-	-	-	-
chr1	84490473	84495372	+	NM_025065.6	80135	RPF1	GT_AG	0.960223	0.941831	AAAACCCCAAGTATCCTTTTTTTTT	TTACAGAGTTCAATGTGTTTTTCTTAACTTTTATGAACAGATGGAC	TTTCTTAAC	382.739	0.250361	0.167901	1.49112	0.13593	0.733784	0.0398764	0.0509079	0.0110315	-	-	-	-	-
chr22	50776750	50777951	-	NM_001003789.1,NM_001130919.1,NM_001130920.1,NM_001130921.1,NM_001130922.1,NM_001130923.1,NM_007081.2,XM_017028543.1,XM_017028544.1,XM_017028546.1,XM_017028547.1,XM_017028551.1,XM_017028552.1,XM_017028555.1,XM_017028556.1,XM_017028559.1	11158	RABL2B	GT_AG	0.940577	0.968226	TGGATGGCTTGTATCCTTCAAGGTT	CCTCCCCTTTTATTGATTTTGCTCCTTAACCTGAGTGCAGTCAGCC	CTCCTTAAC	46.8698	0.669272	0.449821	1.48786	0.136787	0.734316	0.0990716	0.192222	0.09315	-	-	-	-	-
chrX	48917832	48918535	-	NM_006875.3	11040	PIM2	GT_AG	0.840517	0.85139	TCGACTCCAGGTATCCGTCATGAGG	GATCACCTGCTGGCCTCCTTATCACGGCCTTCTTCTCCAGGTGGCC	CTCCTTATC	151.887	-0.420875	0.283531	-1.48441	0.137701	0.735171	0.0680598	0.0513057	-0.0167541	-	-	-	-	-
chr17	55771186	55773723	+	NM_001102402.2,NM_021213.3,XM_017024913.1,XR_001752576.1,XR_243677.4	58488	PCTP	GT_AG	0.95396	0.935378	CAACAGAGACGTATCCTTTCCACAA	CAATGCTGGCGTTGGTGTCTTGCCTTAACTGGCTATGCAGTATGTC	TGCCTTAAC	77.934	0.825556	0.564795	1.46169	0.143826	0.74192	0.0519764	0.0515027	-0.00047371	-	-	-	-	-
chr2	118103322	118106736	+	NM_001321329.1,NM_001321330.1,NM_001321331.1,NM_001321332.1,NM_001321333.1,NM_016133.3	51141	INSIG2	GT_AG	0.968589	0.910057	TGCCAGTGCTGTATCCTTTACTCTG	GGTTACAACTTTTAAGATGACTTCTTAACACTGATCTCAGAAAGTG	CTTCTTAAC	949.501	0.426118	0.292566	1.45648	0.145259	0.743722	0.323995	0.407178	0.0831831	-	-	-	-	-
chrX	129540479	129540743	+	NM_000276.3,NM_001587.3,XM_017029554.1	4952	OCRL	GT_AT	0.823498	0.879083	GCCGCTTGCCGTATCCGCCGGAGAG	CACCGCGCTTCCGAAGGAGACCCTTGACTAGCGCCCGCATACTGTC	ACCCTTGAC	7.69064	2.41743	1.66503	1.45188	0.146534	0.745834	0.0682512	0.253593	0.185342	-	-	-	-	-
chrX	129540479	129540740	+	NM_001318784.1	4952	OCRL	GT_CG	0.823498	0.879083	GCCGCTTGCCGTATCCGCCGGAGAG	CCCCACCGCGCTTCCGAAGGAGACCCTTGACTAGCGCCCGCATACT	ACCCTTGAC	7.57173	2.46769	1.71383	1.43987	0.149903	0.749356	0.0733178	0.242121	0.168803	-	-	-	-	-
chr22	21806040	21807663	-	NM_002745.4,NM_138957.3	5594	MAPK1	GT_AG	0.968349	0.942106	TGAAAGATGTGTATCCTTTTTAGGC	GACCAGCTAATTGGTGTTTTACCTTAACCTGTGCAAACAGATATAT	TACCTTAAC	191.778	0.408574	0.288009	1.41862	0.156011	0.754543	0.039005	0.0453737	0.0063687	-	-	-	-	-
chr1	21089214	21176174	-	NM_001198801.1,NM_001198802.1,XM_011542356.2,XM_011542361.2,XM_011542370.1,XM_017002673.1,XM_017002674.1,XM_017002675.1,XM_017002676.1,XM_017002678.1,XM_017002679.1,XM_017002681.1,XM_017002682.1,XM_017002683.1,XM_017002685.1,XM_017002686.1,XM_017002687.1,XM_017002689.1,XM_017002690.1,XM_017002691.1,XM_017002692.1,XM_017002693.1,XM_017002694.1,XM_017002695.1,XM_017002696.1,XM_017002697.1,XM_017002…	8672	EIF4G3	GT_AG	0.961278	0.958716	CGCCCCAACAGTATCCTTTTCACCT	TCCATTTTTGAATTCTCTTATCCTTAACTCGCTCTTCTAGAATTCC	ATCCTTAAC	5241.7	0.362603	0.255834	1.41734	0.156385	0.754682	0.109822	0.151597	0.0417757	-	-	-	-	-
chr3	32534647	32537010	-	NM_016141.3	51143	DYNC1LI1	GT_AG	0.961205	0.939193	TGTTTACAGTGTATCCTTTTAAATA	TGACATTTGTCCAGAATTTTTCTTTAACCATATTATTCAGATGGTG	TTCTTTAAC	279.711	0.315649	0.224716	1.40466	0.160122	0.757262	0.0336276	0.0600348	0.0264071	-	-	-	-	-
chr3	49700710	49701490	+	NM_022064.4,NR_135218.1,XM_006713285.1,XM_011533995.1,XM_017007018.1,XR_001740230.1	63891	RNF123	GT_AG	0.968569	0.908669	GCAATGTCCTGTATCCTTTCCTTGC	TGCCCTTTGGCAAGCAGAGCCCTGCCTTGACACCCGCCAGCTTCGA	TGCCTTGAC	43.3514	0.837123	0.596253	1.40397	0.160327	0.757403	0.103722	0.164242	0.0605203	-	-	-	-	-
chr1	111119960	111120515	-	NM_178454.4,XM_011540708.1	128338	DRAM2	GT_AG	0.950572	0.97329	GCACTTAGCAGTATCCTTCACTGTA	GATCGTCTCTGAGATTCTTCCTTGACTTATGTTTTTATAGTGCTGA	TTCCTTGAC	313.389	0.493262	0.355184	1.38875	0.164909	0.760244	0.0920034	0.116367	0.0243639	-	-	-	-	-
chr22	41530889	41532093	-	NM_001018050.3,NM_001018052.3,NM_001282884.1,NM_001282885.1,NM_138338.4,XM_011529993.1,XM_017028641.1,XR_244356.2	171568	POLR3H	GT_AG	0.901947	0.908669	CAGCCAAGTTGTATCCTCCAAGGGT	CCCACTATCTGGTTGCTGCCTTGACCCTGGACCCCCTCAGCGACGA	TGCCTTGAC	156.806	-0.83425	0.600879	-1.38838	0.16502	0.760244	0.11196	0.0794698	-0.0324903	-	-	-	-	-
chr1	155172629	155172737	-	NM_173852.3	200185	KRTCAP2	GT_AG	0.904728	0.968226	CTCGCTCACTGTATCCTCCCTGCAG	GTCCCCGTTGCACACCCTACTCCTTAACTCCCTCAACCAGGCCTTC	CTCCTTAAC	164.949	0.821573	0.592555	1.38649	0.165597	0.760908	0.0352903	0.0544539	0.0191636	-	-	-	-	-
chr2	60945109	60948042	-	NM_001322123.1,NM_001322124.1,NM_001322127.1,NM_144709.3,XM_011532568.2,XM_011532570.1,XM_011532571.1,XM_011532573.2,XM_011532574.2,XM_011532576.2,XM_011532578.1,XM_017003428.1,XM_017003429.1	150962	PUS10	GT_AG	0.924374	0.900522	AGGCTGGCACGTATCCTTCCACCTG	ACAGCATGCTGTCTTCATTTTTTCCTTAAACAAACCCCAGCTACAT	TTCCTTAAA	132.174	0.449292	0.32592	1.37853	0.168039	0.763528	0.194685	0.206315	0.0116303	-	-	-	-	-
chr10	48424160	48425887	+	NM_001323302.1,NM_001323324.1,NM_001323326.1,NM_001323327.1,NM_001323328.1,NM_001323329.1,NM_001323331.1,NM_139049.3,NR_136583.1,NR_136584.1	5599	MAPK8	GT_AG	0.928532	0.873397	GGAAGGGACTGTATCCTTGTGCTGC	CATTAGTTATGGAGTATTTTTCTTAGCTACTTGATATTAGATATTG	TTTCTTAGC	235.485	0.647171	0.471106	1.37373	0.169527	0.765287	0.176992	0.22301	0.0460181	-	-	-	-	-
chr19	45642042	45642133	-	NM_001193268.1,NM_001193269.1,XM_011526694.2,XM_011526695.2,XM_011526700.2,XM_017026551.1,XR_001753642.1,XR_001753644.1,XR_001753645.1,XR_001753648.1,XR_001753650.1,XR_935786.1	24139	EML2	GT_AG	0.793121	0.852953	ACTGCCTCGGGTATCCCCGTTAGAC	TATACTCACCCTCTTCTGTCCCCTAACCCCATCCCTCCAGTGTGTC	TCCCCTAAC	15.4532	1.15072	0.838431	1.37247	0.169917	0.765287	0.40106	0.549622	0.148562	-	-	-	-	-
chr18	62085265	62088755	-	NM_012327.5,NM_176787.4,XM_011525889.1,XM_011525890.1,XM_011525891.1,XM_011525892.1,XM_011525893.1,XM_011525894.1,XM_011525895.1,XM_011525896.1,XM_011525898.1,XM_017025685.1,XM_017025686.1	23556	PIGN	GT_AG	0.958009	0.97329	CTTTTTCCTTGTATCCTTTGTGGAG	GAAATCTGAGTTGTTTTGCCATTTCCTTGACTCCCTTTAGGTTTTC	TTCCTTGAC	204.497	0.332522	0.243213	1.36721	0.17156	0.766307	0.081843	0.110511	0.0286679	-	-	-	-	-
chr4	56490646	56491430	+	NM_001267722.1,NM_006947.3	6731	SRP72	GT_AG	0.953981	0.906111	AAGCCAAAGCGTATCCTTTTGATTG	TTTGTGTATATTATGTTCCTGAACTCCTGTTCTATCACAGTCTTAG	TTCCTGAAC	397.022	0.286425	0.210227	1.36245	0.173055	0.766913	0.0508808	0.0613614	0.0104806	-	-	-	-	-
chr5	88207181	88220562	-	NM_001289007.1,NM_001289008.1,NM_153354.4,NR_110266.1,XM_006714553.1,XM_017009093.1,XM_017009094.1,XM_017009097.1,XM_017009100.1,XM_017009104.1,XR_001742013.1,XR_001742014.1	153396	TMEM161B	GT_AG	0.930618	0.906111	CTTTTGCAATGTATCCTTCAAAACA	TAAATTTATTGTGGTTTTTCCTGAACTTTTCCTTCTGCAGCAAAGT	TTCCTGAAC	1217.01	-0.206435	0.155273	-1.3295	0.183685	0.773568	0.198451	0.195982	-0.00246896	-	-	-	-	-
chr17	18100660	18101492	+	NM_001388.4,XM_005256499.2,XM_005256500.2,XM_011523704.1,XM_011523706.1,XM_011523707.1,XM_017024296.1,XM_017024297.1	1819	DRG2	GT_AG	0.955487	0.864809	CACGAATACAGTATCCTTCCCTGAA	GCAGCTGGTGCACAGGTTGCCCTTAATCGGAGCCCCTCAGAGATCT	GCCCTTAAT	86.9978	0.468267	0.352888	1.32695	0.184524	0.774224	0.0434247	0.0611514	0.0177267	-	-	-	-	-
chr5	88207143	88220562	-	XM_011543204.2,XM_017009102.1	153396	TMEM161B	GT_AG	0.930618	0.875023	CTTTTGCAATGTATCCTTCAAAACA	AGCAAAGTTCTATTTTCATTAACTACACACTATTTTAAAGTAGAAG	TTCATTAAC	1214.1	-0.217568	0.164738	-1.32069	0.186604	0.775508	0.429827	0.443481	0.0136533	-	-	-	-	-
chr6	35874340	35886723	-	NM_003137.4,NR_034069.1	6732	SRPK1	GT_AG	0.949007	0.928189	AATGGAACACGTATCCTTTTAAAAA	TTCTTTTGTGCCGTTTTTTCCCTCCTTAATGAATTCCTAGATATCT	CTCCTTAAT	795.048	-0.31534	0.240248	-1.31256	0.189331	0.778584	0.109276	0.0959736	-0.0133021	-	-	-	-	-
chr15	43737009	43744394	-	NR_002318.2	440278	CATSPER2P1	GT_AG	0.961351	1	GTCCTTGAGTGTATCCTTTCATGTC	CTTCCTTAACTTTTATTCCTCCTTTGCTCTATCCTCACAGAATTGC	TTCCTTAAC	108.088	0.82222	0.628126	1.30901	0.190533	0.779353	0.424891	0.610417	0.185525	-	-	-	-	-
chr3	11817338	11826717	-	XR_001740021.1	132001	TAMM41	GT_AG	0.807868	0.816402	CTTTCTAAAGGTATCTTGAACCTTT	TTCTTAATGGAAGATGTGTTTATCTCTTTGTTTTAACTAGGTGACT	TGTTTTAAC	184.366	-0.307251	0.23595	-1.30219	0.192852	0.781722	0.065949	0.0645697	-0.00137928	-	-	-	-	-
chr14	60153179	60153951	-	NM_001322281.1	51635	DHRS7	GC_AG	0.7586	0.834711	AGAGTAAGTAGCATCTTATATTGAT	ACATCCCCCAAACACCCCTTTTCTGATTTTATTTAACTAGATCGAC	TTATTTAAC	159.121	0.89343	0.689415	1.29593	0.195001	0.783428	0.0291514	0.0285382	-0.000613184	-	-	-	-	-
chr4	911788	912734	-	NM_005255.3,XM_005272268.2,XM_005272270.2,XM_011513425.2,XM_011513426.2,XM_011513427.2,XM_011513428.2,XM_011513431.2,XM_011513432.2,XM_017007991.1,XM_017007994.1,XM_017007995.1	2580	GAK	GT_AG	0.947729	0.886269	TTGCTTCATGGTATCCTTTTCCTGG	ACATGGTTATGTACGTTCTCCTTTAACAAGACAACTGCAGAAAAAG	TCCTTTAAC	52.5255	0.799647	0.620302	1.28913	0.197354	0.784621	0.0849495	0.092155	0.00720557	-	-	-	-	-
chr1	75219345	75219799	-	NM_001130058.1,NM_001320283.1,NM_001320285.1,NM_001320287.1,NM_152697.4,XM_006710445.3,XM_011540987.2,XM_017000607.1,XM_017000608.1,XM_017000609.1,XM_017000610.1,XM_017000611.1	204962	SLC44A5	GT_AG	0.948039	0.91868	TGACAGCAGTGTATCCTTTGGTAAT	TCTACCAGCAAATGGTTTATCCTTAATGGAGTTTATTCAGTTTCTT	ATCCTTAAT	9.14965	1.41044	1.10541	1.27595	0.201973	0.78862	0.0715909	0.127418	0.0558268	-	-	-	-	-
chr6	33269558	33269743	-	NM_001289174.1,NM_001289175.1,NM_001289176.1,NM_022553.5,XM_011514797.1,XM_011514798.2,XM_011514799.1,XM_017011177.1,XM_017011178.1,XM_017011179.1	6293	VPS52	GT_AG	0.887708	0.888593	ATTCGGGATTGTATCCTCCAGCAGA	CCATCTTCACCATGAGGCCCCTTGACTTTTTGTGGATCAGATATTC	CCCCTTGAC	52.0453	0.625321	0.493825	1.26628	0.205413	0.791749	0.153602	0.17244	0.0188379	-	-	-	-	-
chrX	136033494	136040075	+	NM_001042537.1,NM_001177651.1,NM_006359.2,XM_006724726.3,XM_017029223.1,XM_017029224.1,XM_017029225.1	10479	SLC9A6	GT_AG	0.921715	1	TTGATCATAAGTATCCTTAATTGAG	TTGTAAAGAAAGGACCACAGCTCTTCCTTAACCACCGCAGCTATCT	TTCCTTAAC	178.63	0.244931	0.193664	1.26472	0.205971	0.79193	0.0590224	0.0572081	-0.00181435	-	-	-	-	-
chr2	216116843	216117745	+	NM_021141.3	7520	XRCC5	GT_AG	0.959354	0.958716	CAGGCTGACTGTATCCTTTTTCTGC	AGAGACTGTTTGGTGATATCCCTATCCTTAACTAGCTGAGTCCTGG	ATCCTTAAC	2095.19	0.305333	0.242157	1.26089	0.207349	0.792396	0.0451457	0.0552922	0.0101465	-	-	-	-	-
chr2	11160695	11164203	+	NM_001282710.1,NM_001282711.1,NM_152391.4,NR_104231.1,XM_011510315.1,XR_001738632.1	130814	PQLC3	GT_AG	0.942867	0.878643	ACATCGCTGTGTATCCTTTCTGAAT	TGTGGGTGACCCACTGCTGTGTCCCTTAGCACTTGGTAAGATTGGT	TCCCTTAGC	43.4775	0.935597	0.746605	1.25314	0.210156	0.794409	0.0816461	0.129808	0.0481624	-	-	-	-	-
chrX	40711302	40712185	-	NM_004229.3,XM_005272701.2,XM_011544000.2,XM_017029962.1	9282	MED14	GT_AG	0.922676	0.895518	AACTGCCTACGTATCCTTCTGAAAT	TTGGTGTAATGTATTAATTTTACTTAACAACATCTATCAGATTCTT	TTACTTAAC	90.9264	-0.434764	0.353879	-1.22857	0.219235	0.79977	0.0621537	0.033254	-0.0288997	-	-	-	-	-
chr2	134919013	134919809	+	NM_001241.3,NM_001320748.1,NM_001320749.1,NM_058241.2,NR_037649.1,NR_135468.1,XM_017005227.1,XM_017005228.1,XM_017005229.1,XM_017005230.1,XM_017005231.1,XM_017005232.1,XR_001739026.1,XR_001739027.1	905	CCNT2	GT_AG	0.972102	0.841962	GTCTCAATGTGTATCCTTTTCTGTT	TCTTGCTTTTGTCAGATATTTCCTAAATATTACGTTCCAGCTCTCA	TTCCTAAAT	141.159	0.300252	0.247587	1.21271	0.225239	0.804354	0.177756	0.267095	0.089339	-	-	-	-	-
chr14	72947192	72951797	+	NM_001163508.1,NM_001163509.1,NM_015604.3,NM_181340.2,NM_181341.2,XM_017021201.1,XM_017021202.1,XM_017021203.1,XM_017021205.1,XM_017021206.1,XM_017021207.1,XM_017021208.1,XM_017021209.1,XM_017021212.1,XM_017021213.1,XM_017021214.1,XM_017021215.1	26094	DCAF4	GT_AG	0.946418	0.957769	CCCACATTCTGTATCCTTTGGCAGA	GGGAGCCTTGTGCCTAACTGTCCTTAACAGCTTTTTCCAGGCTATG	GTCCTTAAC	56.176	-0.470813	0.39064	-1.20524	0.228113	0.804551	0.0578241	0.0470761	-0.010748	-	-	-	-	-
chr22	19465275	19467872	-	NM_001035247.2,NM_005659.6,XM_011530361.2	7353	UFD1	GT_AG	0.903389	0.908669	CCAAAGCCGTGTATCTTTTTCAAAT	ATCCATCTTGCCATGTTGCCTTGACAGAATGTGTCTGCAGATTAGA	TGCCTTGAC	384.902	0.318086	0.264811	1.20118	0.229682	0.805052	0.0364469	0.0351591	-0.00128779	-	-	-	-	-
chr1	155725491	155725926	+	NM_001199849.1,NM_001199850.1,NM_001199851.1,NM_004632.3,NM_033657.2,XM_005245480.2,XM_005245481.2,XM_017002289.1,XM_017002290.1,XM_017002291.1,XM_017002292.1,XM_017002293.1,XM_017002294.1,XM_017002295.1	7818	DAP3	GT_AG	0.953568	0.939193	TATCTTCTGTGTATCCTTTCCTGCC	ATCCTTCCAGTCATGTTTTCTTTAACAACATATACTTTAGATGGAG	TTCTTTAAC	242.227	0.465253	0.389346	1.19496	0.232102	0.806157	0.031121	0.0329044	0.00178348	-	-	-	-	-
chr5	41803164	41805566	-	NM_000436.3,XM_017009494.1,XR_001742081.1,XR_427658.3	5019	OXCT1	GT_AG	0.942181	0.899875	GGCATGTATGGTATCCTTTATCCTT	TACCTTTTATATGCTGGACCTTAACATCTTTTTTTTCCAGCTAATT	GACCTTAAC	398.993	-0.365928	0.309496	-1.18234	0.237072	0.809499	0.0578134	0.0606242	0.00281072	-	-	-	-	-
chr17	76070445	76072307	-	NM_001260502.1,NM_014230.3	6730	SRP68	GT_AG	0.85614	0.959964	AGTTTGGAGAGTATCCTAGAGTAAT	ATTCTTGCTATGGTAAGATTTTCCTTAATCTCGACTCTAGTTCTTC	TTCCTTAAT	55.2971	0.489451	0.416214	1.17596	0.239612	0.811454	0.0817557	0.0804724	-0.00128337	-	-	-	-	-
chr6	109738454	109741443	+	NM_014845.5,XM_011536281.2,XM_017011591.1,XM_017011592.1	9896	FIG4	GT_AG	0.955239	0.900822	GGGCAGTCAAGTATCCTTTCTGAAG	ACAGTCATGAATGCTAAACAACCTTAACTTGATTTCCAAGAGCTGT	AACCTTAAC	226.09	0.243131	0.208993	1.16335	0.244688	0.813685	0.191396	0.192121	0.000724336	-	-	-	-	-
chr17	44679044	44680584	-	NM_144609.2	124808	CCDC43	GT_AG	0.936253	0.947077	TCTGACAAACGTATCCTTCTGGGTC	TCTGTGTGACCTGTACCCTAATCCCTTAACTCACCTGTAGTTCTGT	TCCCTTAAC	178.899	0.324426	0.281667	1.15181	0.249401	0.816992	0.0706946	0.104375	0.0336808	-	-	-	-	-
chr11	34131532	34132124	+	NM_001144030.1,NM_024662.2	55226	NAT10	GT_AG	0.932319	0.941831	CTTGTGAACTGTATCCTCCTCTGGG	GGCTATTTGTTTTGTTTTGGTTTCTTAACTCCAGACCCAGGTACTA	TTTCTTAAC	124.403	-0.391499	0.340823	-1.14869	0.250686	0.817396	0.0322317	0.0310069	-0.00122478	-	-	-	-	-
chr17	18230039	18232494	+	NM_004140.3,XM_011523849.2,XM_011523850.2,XM_011523851.2,XM_011523852.2,XM_011523853.2,XM_011523854.2,XM_011523855.2,XM_011523856.1	3996	LLGL1	GT_AG	0.957573	0.883622	CTGTCAAGATGTATCCTTTGCAGGA	CTGGTCTATGCCTATTTCCACCTTGACCTGCCACCCTCAGCTATGG	CACCTTGAC	12.3098	0.889791	0.776705	1.1456	0.251962	0.818067	0.0407863	0.0526316	0.0118453	-	-	-	-	-
chr9	37495277	37495889	+	NM_001282766.1,NM_022490.2,XM_005251547.2	64425	POLR1E	GT_AG	0.939494	0.873838	TTTGAAGATCGTATCCTTCTTGCAG	TTTCTATTTTGGTTGGATTATATTCTTGACCTGTAACTAGTTCTTT	ATTCTTGAC	103.597	0.440931	0.385386	1.14413	0.25257	0.818475	0.0599202	0.0873394	0.0274192	-	-	-	-	-
chr1	211966499	211967877	-	NM_001199809.1,NM_001199811.1,NM_001199812.1,NM_015434.3,NR_037667.1,XM_011509396.2	25896	INTS7	GT_AG	0.812311	0.900822	ATGTTGAACTGTATCCCAAGCTTGC	TTCTTCTCTATTTTCGTATGTAACCTTAACATCAATCCAGACAGCA	AACCTTAAC	261.572	-0.203168	0.17778	-1.14281	0.253118	0.818844	0.235897	0.226461	-0.0094361	-	-	-	-	-
chr19	40743976	40744066	-	NM_198476.3,XM_005258776.4,XM_006723152.2,XM_006723153.2,XM_011526774.2,XM_011526775.1,XM_011526776.2,XM_011526778.2,XM_011526779.2,XM_011526782.2,XM_011526784.2,XM_011526786.2,XM_017026620.1,XM_017026622.1,XM_017026625.1,XR_001753666.1	284325	C19orf54	GT_AG	0.789485	0.90207	TGCTCATCCCGTATCCCAGGGCCTG	CAGGGCCACACCATCGTTTTTACCTTAATGCCAGCACCAGCTACGA	TACCTTAAT	10.805	1.15153	1.00882	1.14146	0.253679	0.819086	0.320604	0.35816	0.0375558	-	-	-	-	-
chr1	145643979	145646183	+	NM_001097612.1,NM_001097613.2,NR_036541.1,XM_006711492.3,XM_006711493.3,XM_011509908.2,XM_011509909.2	653519	GPR89A	GT_AG	0.937248	0.834076	GGAAGTGAAAGTATCCTTTGTCCCT	TTCCTATGTGATTAAAACCTTGATGCCCATTCTGTGCCAGATCTTA	AACCTTGAT	471.817	-0.217881	0.191279	-1.13907	0.254673	0.819279	0.311184	0.286999	-0.0241848	-	-	-	-	-
chr14	23001038	23010100	-	NM_001130706.2,XM_006720232.2,XM_017021573.1,XM_017021576.1	60686	C14orf93	GT_AG	0.925321	0.886269	CGACCTTCGGGTATCCTTTTTCCAT	TTTCCTTTAACCTTTAGTTTTAATTTGGTTTAACCTTTAGTTTCAG	TCCTTTAAC	142.814	-0.337674	0.297207	-1.13616	0.25589	0.819569	0.379988	0.33273	-0.0472587	-	-	-	-	-
chrX	130371645	130372908	+	NM_001282195.1,NM_001282196.1,NM_001282197.1,NM_001282198.1,NR_104107.1,XM_005262489.4,XM_011531402.2,XM_017029943.1	9016	SLC25A14	GT_AG	0.956708	0.97329	GAACATCATTGTATCCTTTGAGAGA	TCGATATCAACCTGGTGATCTTCCTTGACTTACTCCTCAGTTTTTT	TTCCTTGAC	21.5321	0.706013	0.623003	1.13324	0.257113	0.820107	0.0318309	0.0760227	0.0441918	-	-	-	-	-
chr12	48660620	48667692	-	NM_017822.3	54934	KANSL2	GT_AG	0.910192	0.920367	TGCCTTACCCGTATCTTTTTACTCT	GATAGATTGTGTTTTATTTCCCTTGACCATTTTTCTACAGATATTT	TCCCTTGAC	625.82	0.223213	0.197827	1.12832	0.259183	0.821588	0.172585	0.182801	0.010216	-	-	-	-	-
chr11	71995552	71996194	+	NM_001300926.1,NM_018320.4,NR_024147.1,NR_024148.1,XM_006718629.1,XM_006718630.1,XM_006718632.1,XM_011545150.1	55298	RNF121	GT_AG	0.954977	0.939193	TCAGCAATCCGTATCCTTTATTGGG	AGCTCTTGCACAGAGTCTCTTTTCTTTAACACACTGACAGCTGGGA	TTCTTTAAC	110.922	0.342481	0.305851	1.11977	0.262813	0.823345	0.0683933	0.0953294	0.0269361	-	-	-	-	-
chrX	120608359	120611010	+	NM_001137554.1,NM_014060.2,XR_938549.2	28985	MCTS1	GT_AG	0.952247	0.873397	TACCATTGTTGTATCCTTCCCAGGC	GGCATTTTGATAAATAGTTTTCTTAGCTGTGTTCTTTCAGGCTATC	TTTCTTAGC	304.397	0.275139	0.245922	1.11881	0.263223	0.823574	0.0636472	0.0810874	0.0174401	-	-	-	-	-
chr1	89193101	89193302	-	NM_052941.4	115361	GBP4	GT_AG	0.93956	0.931566	AGCAGCTGCAGTATCCTTCTGGGAA	GATGGTGTAGGGTGCTATCCTTCCTTAGCTGAGATCCCAGCTATGT	TTCCTTAGC	17.0405	0.926696	0.841326	1.10147	0.270692	0.827424	0.071651	0.0880737	0.0164227	-	-	-	-	-
chr12	118027019	118027961	+	NM_001206801.1	5985	RFC5	GT_AG	0.961798	0.935378	GCCTACAGAAGTATCCTTTCTCATG	CTTGTTCCCTTTGCCTTAACTGCTCCTCTAGATATTACAGAGTTGA	TGCCTTAAC	144.21	-0.300754	0.274365	-1.09618	0.272999	0.828426	0.358081	0.348672	-0.00940876	-	-	-	-	-
chr12	118027019	118027952	+	NM_001130112.2,NM_007370.5,NM_181578.3,XM_011538643.2,XM_011538645.2,XM_017019779.1	5985	RFC5	GT_AG	0.961798	0.935378	GCCTACAGAAGTATCCTTTCTCATG	GTTCTGGAACTTGTTCCCTTTGCCTTAACTGCTCCTCTAGATATTA	TGCCTTAAC	145.394	-0.303421	0.277006	-1.09536	0.27336	0.828492	0.0417156	0.0221885	-0.0195271	-	-	-	-	-
chr19	19130308	19132351	-	NM_017814.2,XM_017026916.1	54929	TMEM161A	GT_AG	0.929587	0.899792	CCTTCTCCATGTATCCTTCCTCTCT	GGGCAGTGGCACCTGAGGCCTCCTTAGCTCCAGCCTCCAGCAAGAT	CTCCTTAGC	38.1804	0.610961	0.561017	1.08902	0.276143	0.830239	0.0399629	0.0822825	0.0423196	-	-	-	-	-
chr19	38624198	38626027	+	NM_001300992.1,NM_001308393.1,NM_013234.3	27335	EIF3K	GT_AG	0.92124	0.959964	CCAGGCACATGTATCCTTCCAGCAC	CGCTCCGAGGCCAGTTTTCCTTAATGCTTCCTCCTCCCAGCAAGAA	TTCCTTAAT	788.737	0.591931	0.549016	1.07817	0.28096	0.831106	0.00300925	0.00321678	0.000207522	-	-	-	-	-
chrX	123638124	123638933	-	NM_001081550.1,XM_017029662.1,XM_017029663.1,XM_017029664.1,XM_017029665.1,XM_017029667.1,XM_017029668.1,XM_017029672.1,XM_017029675.1,XM_017029676.1,XM_017029679.1,XR_001755714.1,XR_001755715.1	57187	THOC2	GT_AG	0.973577	0.901795	GTCTTGGCCTGTATCCTTTCAAGTG	TAGAGATGTAATGACTTAGTTTTTTCTTAATGTATGAAAGATTGTA	TTTCTTAAT	242.245	-0.28092	0.262082	-1.07188	0.283774	0.832316	0.0538311	0.0495009	-0.00433012	-	-	-	-	-
chr2	27631067	27631833	+	NM_001145047.1,NM_001145048.1,NM_007266.3	11321	GPN1	GT_AG	0.963752	0.83589	TAATGAAACAGTATCCTTTTCCATC	CTAATCTATAAGCGATTTCAGTCCTCAACTTGGTGTCTAGATATGG	GTCCTCAAC	91.8104	0.377009	0.352633	1.06913	0.285013	0.832644	0.0737072	0.0923342	0.0186271	-	-	-	-	-
chr10	35063063	35071198	-	NM_001198777.1,NM_001198778.1,NM_001198779.1,NM_001324375.1,NM_001324376.1,NM_003591.3,XM_011519743.1,XM_011519744.1,XM_011519745.1,XM_011519747.1	8453	CUL2	GT_AG	0.955087	0.860786	ACCGTTTCTCGTATCCTTTTAATGG	TTGTCTCCAATAAATATGAAAACCTTAATAATTTAACTAGAGATAT	AACCTTAAT	408.944	0.254469	0.241419	1.05406	0.291857	0.837561	0.0537296	0.0711857	0.0174561	-	-	-	-	-
chr6	147206069	147235249	+	NM_001127715.2,NM_139244.4,XM_006715339.2,XM_011535453.1,XM_017010268.1,XR_001743163.1,XR_245502.2,XR_245504.2	134957	STXBP5	GT_AG	0.971835	0.928189	CTTTAAGGCTGTATCCTTTCTTTAA	CGAACAAATACCATAAACTCCTTAATGGAATTAATTACAGCTTTGG	CTCCTTAAT	1286.6	0.267045	0.254166	1.05067	0.29341	0.838023	0.167836	0.223123	0.0552875	-	-	-	-	-
chr10	91996571	91997602	+	NM_003972.2,XM_011540326.1,XM_011540327.2,XM_011540328.2,XM_017016877.1,XM_017016878.1,XM_017016879.1,XM_017016880.1,XM_017016881.1	9044	BTAF1	GT_AG	0.96662	0.959964	GCACTTGCCTGTATCCTTTTTCATT	TCTTGGAACCATTTCAAAATTTCCTTAATCACTTACTCAGGTGTAA	TTCCTTAAT	342.252	0.340691	0.32644	1.04366	0.296644	0.839438	0.142949	0.154691	0.0117421	-	-	-	-	-
chr12	49100647	49101249	-	NM_001300750.1,NM_001300751.1,NM_018113.3,XM_017019626.1,XM_017019627.1,XM_017019630.1,XM_017019631.1	55716	LMBR1L	GT_AG	0.941717	0.959964	TACTCATCTTGTATCCTTCTGGAAA	ATTCTTGGAGCCAGCCAGTTCTTCCTTAATGCAGTGGCAGTTACCT	TTCCTTAAT	25.9787	0.942464	0.903224	1.04344	0.296742	0.839438	0.185826	0.172121	-0.0137048	-	-	-	-	-
chr12	71657302	71663012	-	NM_144982.4	196441	ZFC3H1	GT_AG	0.933772	0.959964	CGGAAGAGCTGTATCCTTAACGTGG	GAAAATTTTTGGAAACTGGTTTCCTTAATATGCTGTTCAGCCAAAA	TTCCTTAAT	1007.13	-0.325075	0.318456	-1.02078	0.307356	0.844158	0.42439	0.427508	0.00311862	-	-	CE,AD	-	-
chr21	44079705	44080014	+	NM_003274.4,XM_005261168.4,XM_011529714.2,XM_011529715.2,XM_011529716.2,XM_011529717.2,XM_011529718.2,XM_011529719.2,XM_011529720.2,XM_011529721.2,XM_011529722.2,XM_011529723.2,XM_011529725.2,XM_011529726.2,XM_011529727.2,XM_011529728.2,XM_011529729.2,XM_011529730.2,XM_017028454.1,XR_001754893.1,XR_001754895.1,XR_001754896.1,XR_937558.2	7109	TRAPPC10	GT_AG	0.962124	0.85139	AAATTGAAAAGTATCCTTTAATGTT	AAGTATGAGCCTCTCCACGCTCCTTACCTCTCCGCTCCAGCTACCT	CTCCTTACC	132.394	0.283266	0.277612	1.02036	0.307555	0.844158	0.0330546	0.0569283	0.0238738	-	-	-	-	-
chr7	155301691	155302250	+	NM_005542.4	3638	INSIG1	GT_AG	0.932761	1	CGCCAGTGCTGTATCCTTAATTTTC	TAAGAGTCAGCAAACTTTTCCTTAACTTTTATATCACCAGAAATTG	TTCCTTAAC	395.209	0.180036	0.17706	1.01681	0.309243	0.845008	0.090555	0.113032	0.0224771	-	-	-	-	-
chr2	44707463	44715286	+	NM_024766.4,XM_011533111.2,XM_011533113.2,XM_017004982.1,XM_017004983.1,XR_001738949.1,XR_001738950.1,XR_939722.2,XR_939723.1	79823	CAMKMT	GT_AG	0.926446	0.941831	GCCATCAGAAGTATCCTTATTCAGA	TCACAATCAGTGCAGATGTTTTCTTAACTGTGTCCTGTAGATGTGC	TTTCTTAAC	122.023	0.292638	0.288579	1.01406	0.310552	0.845202	0.0752493	0.11231	0.0370603	-	-	-	-	-
chr5	80506077	80513603	+	XM_017009168.1	167555	FAM151B	GT_AG	0.894253	0.873397	TTTTATTAAGGTATCCATTTCTGCT	TGTTTTCTTAGCATTAACTGAAGTTCTTTTATTTGGACAGGTACTG	TTTCTTAGC	8.08168	-1.19115	1.18908	-1.00174	0.316469	0.847524	0.209524	0.35	0.140476	-	-	-	-	-
chr8	93705011	93705424	+	XR_001745472.1	137392	FAM92A	GT_AG	0.952892	0.861532	ACATGTTATTGTATCCTTTGAATTT	GGAAAGAAAATTTTCCCATTTAATTTCCTTCATCTTTTAGAAATAA	TTCCTTCAT	53.0422	0.445123	0.45023	0.988656	0.322831	0.851032	0.0634583	0.0940137	0.0305554	-	-	-	-	-
chr11	61789922	61790492	-	NM_014206.3	746	TMEM258	GT_AG	0.946538	0.935378	GGTTCTTCGTGTATCCTTTCACTGA	ACAGTCCACCCCTTCGCTTTGCCTTAACTGCTGTGCCCAGTTACGA	TGCCTTAAC	461.017	0.244022	0.251771	0.969223	0.332434	0.855051	0.0438464	0.0519809	0.00813449	-	-	-	-	-
chr17	42773879	42774645	+	NM_032353.3	84313	VPS25	GT_AG	0.891889	0.947077	AAGCTACAGCGTATCCTCCCTCAGG	CCCAACTCATGTGTATGCCGTTCCCTTAACCTTAAACCAGGAAAGC	TCCCTTAAC	275.195	0.286198	0.29796	0.960523	0.336792	0.856491	0.0180691	0.0221843	0.0041152	-	-	-	-	-
chr3	194615698	194617098	-	NM_001011655.2,NM_001166305.1,NM_001166306.1,NM_138399.4,XM_005269371.4,XM_011513318.2,XM_011513319.2,XM_011513320.2,XM_011513321.2,XM_011513322.2,XM_017007517.1,XM_017007518.1	93109	TMEM44	GT_AG	0.850591	0.942106	GGACCTCGCTGTATCCACCCCAGGC	TGGAATATTCTGCTTCCTACCTTAACTTACACCATCTCAGATTATT	TACCTTAAC	28.1126	1.00862	1.05277	0.958065	0.33803	0.857035	0.181541	0.2075	0.0259592	-	-	-	-	-
chr1	147294518	147295430	+	NM_001256336.1,NM_001256337.1,NM_001256338.1,NM_004284.4,NM_024568.2,NR_046070.1,XR_001737550.1	9557	CHD1L	GT_AG	0.968022	0.97329	CAACTTACATGTATCCTTTTGTGAT	TAAAGTGATGACATGTATCTTCCTTGACCATCCTTATCAGATATTA	TTCCTTGAC	142.895	-0.222317	0.232357	-0.956791	0.338673	0.857341	0.0570621	0.0497755	-0.00728665	-	-	-	-	-
chr6	72292047	72390597	+	NM_001168408.1,NM_001168409.1,NM_001168410.1	22999	RIMS1	GT_AG	0.813958	0.858575	ATAGAACAAGGTATCCGATAAAGAG	CTAAATAAAACTTAGAGTTTCTTTTACTCTCTCCTGTCAGAGTCGG	TTCTTTTAC	19.4011	-1.29768	1.35751	-0.955926	0.33911	0.857372	0	0	0	-	-	-	-	-
chr4	48543998	48544782	-	NM_015030.1,XM_005248090.4,XM_005248093.4,XM_011513680.2,XM_011513681.2,XM_011513682.2,XM_011513683.2,XM_011513684.2,XM_017008046.1	285527	FRYL	GT_AG	0.867619	0.850948	TCAAGCTCAGGTATCTTTTAAGAAA	AAGAACAAGAACAACCTACTCGTTTCCTTTGCATTCACAGAAGGAA	TTCCTTTGC	159.987	-0.231473	0.24451	-0.946678	0.343803	0.85854	0.0448415	0.0322914	-0.0125501	-	-	-	-	-
chr3	120955038	121041699	+	NM_001308330.1,NM_014980.2,XM_006713825.3,XM_011513331.2,XM_011513333.2,XM_017007534.1,XM_017007535.1,XR_001740373.1,XR_924217.2	9515	STXBP5L	GT_AG	0.92047	0.932007	CTATACGAATGTATCCTTAAATTTT	CTAATTAAAATGTTAGAATCCTTGACTTTTATTATATTAGACTCGG	ATCCTTGAC	23.9174	-1.42905	1.51187	-0.945216	0.344549	0.858671	0	0.125	0.125	-	-	-	-	-
chr8	119788905	119789591	-	NM_003184.3,XM_006716621.3,XM_011517259.2,XM_017013779.1,XM_017013780.1,XM_017013781.1,XM_017013782.1,XM_017013783.1,XM_017013785.1,XM_017013786.1,XM_017013790.1,XM_017013791.1	6873	TAF2	GT_AG	0.959075	0.919382	AGCAGTGGGTGTATCCTTTTCAATA	ATTCGTTTCAGTATGTAAACTTTCCTTTACAATTCTTCAGAGATCA	TTCCTTTAC	141.699	0.33711	0.360055	0.936273	0.349132	0.861256	0.0548844	0.0709036	0.0160192	-	-	-	-	-
chr18	36829197	36834319	+	NM_001322327.1,NM_020776.1,NR_136303.1,NR_136304.1,NR_136305.1,XM_005258315.4,XM_011526100.2	57536	KIAA1328	GT_AG	0.948951	0.861532	AGCCGGGACTGTATCCTTTGCCCGC	GATAATATTATTGTATTTTCCTTCATGTTCTCCTGCGTAGTTTCTG	TTCCTTCAT	180.141	0.305713	0.336854	0.907552	0.364115	0.868629	0.142829	0.145967	0.00313779	-	-	-	-	-
chr15	34233973	34235180	-	NM_001042494.1,NM_001042495.1,NM_001042496.1,NM_001042497.1,NM_005135.2,NM_133647.1,XM_006720793.3	9990	SLC12A6	GT_AG	0.977951	0.941516	GATGAAAACTGTATCCTTTCCAAGA	TGTGCTCTTCTTTTGCCTGTCTCCTTGACAAGTTTTGAAGACATGG	CTCCTTGAC	138.023	0.207927	0.233046	0.892216	0.372277	0.871763	0.159921	0.181815	0.0218937	-	-	-	-	-
chr6	138788389	138792748	+	NM_015439.2	25901	CCDC28A	GT_AG	0.947981	0.910057	ATTCTTCCATGTATCCTTTGTCTGC	CCCCTTATAGAATGAAAATCTTCTTAACTGATTAATTCAGACAAAA	CTTCTTAAC	300.191	0.486465	0.54581	0.891271	0.372784	0.871779	0.159704	0.183015	0.0233113	-	-	-	-	-
chrX	155236368	155238771	+	NM_001303543.1,NM_001303544.1,NM_001303545.1,NM_003372.6	7411	VBP1	GT_AG	0.956769	0.912483	ACAGAAGTCAGTATCCTTTCTTAAA	TTTAGAATTGCATTTGCATTTTCTTTGACAATTCTTGCAGATATGG	TTCTTTGAC	436.922	-0.182316	0.205208	-0.888443	0.374303	0.871839	0.0256105	0.0258505	0.000240032	-	-	-	-	-
chr6	143432612	143433830	-	NM_001286259.1,NM_182503.2,XM_011535439.2,XM_011535444.2,XM_017010260.1,XM_017010262.1,XM_017010263.1	134637	ADAT2	GT_AT	0.946178	0.859839	CGCCTGATGAGTATCCTTTGACTTC	TGAAATGTACATTCTATGCAGGACCTTAATTCTGTCTTATAAATCC	GACCTTAAT	84.9219	0.323519	0.366749	0.882125	0.377709	0.872099	0.0947974	0.123845	0.0290475	-	-	-	-	-
chr1	145643979	145645646	+	XR_001737373.1	653519	GPR89A	GT_AG	0.937248	0.834711	GGAAGTGAAAGTATCCTTTGTCCCT	TTAATTGTGTGACTTTGAGCAAGTTATTTAACTCTCTGAGCTTCAC	TTATTTAAC	393.953	-0.17403	0.198301	-0.877605	0.380158	0.872726	0.313743	0.294758	-0.0189848	-	-	-	-	-
chr5	170050398	170055304	+	NM_004946.2	1794	DOCK2	GT_AG	0.90124	0.957769	CCAGGCCAGTGTATCCTTGGAGAAT	GCAGCCAACAGATATAAGTCCTTAACTACAGGGATTCCAGATATCC	GTCCTTAAC	600.669	-0.261161	0.29986	-0.870943	0.383785	0.874021	0.0590807	0.0520295	-0.00705129	-	-	-	-	-
chr12	48714525	48716514	-	NM_001240.3,NM_001277842.1	904	CCNT1	GT_AG	0.922693	0.841706	GTCTTAACGTGTATCCTTGTGGCCT	TATACCTGCCTGTTTTTGGATCTTAACTTGAACACTTCAGCTCACA	GATCTTAAC	134.774	-0.300979	0.345874	-0.870199	0.384191	0.874199	0.0589667	0.0500435	-0.00892311	-	-	-	-	-
chr7	148730263	148753975	+	NM_003592.2,XM_005250060.4,XM_011516629.2,XM_011516630.2,XM_011516631.2,XM_011516632.2	8454	CUL1	GT_AG	0.891226	1	AGCTCTACACGTATCCTCCTGCCTA	CGTCTGTGATATATGTTGGTTTCCTTAACTTTTCTCCAAGTCATGT	TTCCTTAAC	1425.27	-0.159826	0.184472	-0.866398	0.386272	0.875047	0.0738789	0.079708	0.00582911	-	-	-	-	-
chr9	130699395	130701097	+	XR_001746262.1	23404	EXOSC2	GT_AG	0.89973	0.900522	CCTTATCAGTGTATCCTGCGCTTTG	CATCCCACAAACTGATCGTGTTCCTTAAACGTAACATCAGGACGGT	TTCCTTAAA	261.447	0.198521	0.229404	0.865376	0.386832	0.875316	0.124651	0.12984	0.00518889	-	-	-	-	-
chr9	130699395	130701558	+	NR_104230.1	23404	EXOSC2	GT_AG	0.89973	0.90704	CCTTATCAGTGTATCCTGCGCTTTG	AGTGGAACAAAAACCTCTTCCCTTAATGGAGTGGCTGCAGACAGCC	TCCCTTAAT	261.447	0.198521	0.229404	0.865376	0.386832	0.875316	0.137449	0.123674	-0.0137758	-	-	-	-	-
chr1	145643979	145645661	+	XM_017002150.1	653519	GPR89A	GT_AT	0.937248	0.834711	GGAAGTGAAAGTATCCTTTGTCCCT	TGAGCAAGTTATTTAACTCTCTGAGCTTCACTTTCCTTATGTGCAA	TTATTTAAC	393.889	-0.171409	0.199669	-0.858466	0.390635	0.877079	0.335309	0.322437	-0.0128721	-	-	-	-	-
chr1	235419562	235427139	+	NM_001079515.2,NM_001287801.1,NM_001287802.1,NM_003193.4	6905	TBCE	GT_AG	0.944087	0.941831	GCATGTCCTAGTATCCTTTTCACCG	GAATCTTTTGAAATTACTGTTTCTTAACATGTGCTTTTAGATATCA	TTTCTTAAC	99.5687	-0.332437	0.387405	-0.858111	0.390831	0.877143	0.0452965	0.0417984	-0.00349803	-	-	-	-	-
chr11	66338786	66340120	-	NM_001024957.1,NM_015399.3	25855	BRMS1	GT_AG	0.921689	0.97329	CTGGTTTCTGGTATCCTTTCACCCA	ACCTGCCACCTCCACTAGGCTTCCTTGACCCCCACCACAGGCCCAT	TTCCTTGAC	189.179	0.38077	0.445467	0.854767	0.39268	0.878291	0.0542446	0.0528581	-0.00138652	-	-	-	-	-
chr9	130699395	130702142	+	NM_001282708.1	23404	EXOSC2	GT_AG	0.89973	0.870759	CCTTATCAGTGTATCCTGCGCTTTG	AGTGACCTAGCTTCGTGATATATTTCTTTAGCTAGGTCAGGGGGTT	TTCTTTAGC	261.531	0.195664	0.229399	0.852941	0.393692	0.878294	0.430749	0.458123	0.0273735	-	-	-	-	-
chr15	90913375	90913613	+	NR_135502.1,NR_135503.1,XR_931829.1	4122	MAN2A2	GT_AG	0.849268	0.8381	GACAGCCAGGGTATCTTCTTCACAG	GTGCCCGGGTGCCCTTGATCTGCTGGCCTTGCCCCCACAGGTGCAG	GCCCTTGAT	40.881	0.452985	0.53195	0.851555	0.394461	0.878667	0.49012	0.488031	-0.00208925	-	-	-	-	-
chr17	30520022	30522253	+	NM_001007024.1,NM_001007025.1,NM_004871.2,XM_005258070.4,XM_005258071.4,XM_005258072.2,XM_017025374.1,XM_017025375.1,XM_017025376.1	9527	GOSR1	GT_AG	0.958755	0.859839	ACTTTGGCCAGTATCCTTTTTGAAT	GGCTTCTTCCAAATATGACCTTAATAAAGATTTCCCAAAGATCGTT	GACCTTAAT	194.782	0.184757	0.2199	0.840185	0.400805	0.881384	0.100633	0.109056	0.00842311	-	-	-	-	-
chr1	103551074	103551720	+	NM_017619.3	55599	RNPC3	GT_AG	0.93967	0.860786	CATGGTGGTTGTATCCTTTAAATCC	TTGCATATTCATGAAGGAAACCTTAATTTTAAATTATTAGCAGTTT	AACCTTAAT	114.967	0.190601	0.2274	0.838178	0.401931	0.881776	0.196678	0.229031	0.0323527	-	-	-	-	-
chr12	68759240	68764703	+	NM_018656.2	55508	SLC35E3	GT_AG	0.961006	0.84188	CACCTGTCACGTATCCTTTTCATAT	TATCTTGTTATTCCTTTTTATCCTTATCCAAAAACCTCAGCTATAA	ATCCTTATC	246.972	0.224085	0.268076	0.835901	0.403211	0.882071	0.163456	0.228729	0.0652733	-	-	-	-	-
chr22	45807023	45842990	+	NM_001167621.1,NM_013236.3	25814	ATXN10	GT_AG	0.941706	0.901568	AGTAACCCCTGTATCCTTGCATGTG	CAGGAAAGTACGTTGTCACATTCCTTCACTCTGGCTCCAGTTCTGA	TTCCTTCAC	2293.08	-0.105945	0.127672	-0.829819	0.406641	0.882281	0.0305484	0.0319478	0.00139942	-	-	-	-	-
chr11	74028399	74033350	-	NM_001286577.1,XM_011544904.1,XM_017017510.1,XM_017017511.1,XM_017017512.1,XM_017017513.1,XM_017017515.1,XM_017017516.1,XR_001747826.1,XR_001747828.1,XR_949871.1	26005	C2CD3	GT_AG	0.948119	0.947077	GCCTCCTGCTGTATCCTTTGGCATT	TGGACTTCTAGGTATTTTTGTCCCTTAACTACCATTGTAGCCCAGG	TCCCTTAAC	101.595	0.311765	0.375758	0.829696	0.40671	0.882305	0.0863306	0.108588	0.0222574	-	AD	-	-	-
chr12	122977167	122978324	+	NM_001304835.1	79676	OGFOD2	GT_AG	0.823642	0.900522	CATGAGCCTGGTATCTTCATTCTTT	CCCCTGCTCCTCATGTTACTTCCTTAAGTCATCACAATAGCCCTGA	TTCCTTAAG	160.827	0.746525	0.90412	0.825692	0.408979	0.882883	0.948242	0.955217	0.00697467	-	-	-	-	-
chr6	159784848	159785385	-	NM_001008897.1,NM_030752.2	6950	TCP1	GT_AG	0.934923	0.957769	TCATTGGAATGTATCCTTGTGGTTG	TCCATTCCAAACCTGTTACTGTCCTTAACTTTTGGCGTAGAAATGG	GTCCTTAAC	783.057	0.185346	0.225988	0.820158	0.412126	0.88442	0.0122931	0.0136259	0.00133283	-	-	-	-	-
chr8	93705011	93708010	+	NM_001283034.1,NM_145269.4,NR_104267.1,NR_104268.1,XM_005250787.2	137392	FAM92A	GT_AG	0.952892	0.879345	ACATGTTATTGTATCCTTTGAATTT	TCTCTTTGAAATGTATTTTTTCCTTTATGAAAAATTTCAGTCACAG	TTCCTTTAT	105.088	0.309218	0.377361	0.819422	0.412546	0.884514	0.0525891	0.0703219	0.0177329	-	-	-	-	-
chrX	53083306	53084544	+	NM_022117.3,XM_006724592.3,XM_017029726.1,XM_017029727.1,XR_001755719.1	64061	TSPYL2	GT_AG	0.956724	0.932007	GGTCAAAGCAGTATCCTTCTAATCG	GGAATAGTCAATCCTTGACCTAAACTGCTCCACTCATCAGTTCCTC	ATCCTTGAC	48.5791	0.361734	0.442656	0.81719	0.41382	0.884676	0.23064	0.283983	0.0533435	-	-	-	-	-
chr3	69064112	69067927	-	NM_003968.3,NM_198195.1,XM_011534210.1,XM_011534211.1	9039	UBA3	GT_AG	0.945383	0.919382	ATGTAGTTCCGTATCCTTTTGACAA	ATTAAAACTTAGCTGCTTAAGTTCCTTTACTTGTATTCAGACATTT	TTCCTTTAC	358.266	-0.183561	0.225775	-0.813023	0.416205	0.885459	0.0348844	0.0457452	0.0108608	-	-	-	-	-
chr19	19335736	19336121	+	NM_015329.3,XM_005259837.3,XM_006722711.3,XM_011527844.2,XR_430132.2	23383	MAU2	GT_AG	0.953419	1	ATCACAGCAAGTATCCTTTCCGTGT	TTTTCGCAGTGTCTGTACTTCCTTAACTGGACGTCACTAGATCCCG	TTCCTTAAC	29.2899	0.420714	0.517618	0.812788	0.416339	0.885461	0.17765	0.238221	0.0605711	-	-	-	-	-
chrX	46613395	46620976	-	NM_001257291.1,NM_032591.2,XM_005272681.4,XM_005272682.4,XM_006724564.3,XM_011543990.2,XM_017029905.1,XM_017029906.1	84679	SLC9A7	GT_AG	0.963509	0.959964	TTGATCACAAGTATCCTTTTAAGTA	TTTTCTTTGCAGCCATTTTTCCTTAATTCACATTTTAAAGTTACCT	TTCCTTAAT	576.898	-0.301806	0.375843	-0.803011	0.421968	0.88736	0.0549408	0.0486618	-0.00627895	-	-	AD	-	-
chr13	41318911	41320666	+	NM_001110798.1,NM_018527.3,NM_024561.4,XM_006719866.2,XM_011535227.2,XM_011535228.1,XM_017020745.1,XM_017020746.1,XR_001749669.1,XR_001749670.1,XR_001749671.1,XR_001749673.1,XR_001749675.1	79612	NAA16	GT_AG	0.957873	1	AGTCATGTCTGTATCCTTTTGCAGT	TCTAGTGTCTGTGTATGTCTTTGTTTCCTTAACTTAATAGGTTGGC	TTCCTTAAC	180.217	0.302064	0.377315	0.800563	0.423385	0.888009	0.341499	0.423522	0.0820229	-	AD	-	-	-
chr11	62609133	62609353	-	NM_001300793.1,NM_001300794.1,NM_153265.2,XM_005273878.3,XM_006718489.3,XM_006718490.3,XM_006718491.3,XM_011544896.2,XM_011544897.2,XM_017017480.1,XM_017017481.1,XM_017017482.1	256364	EML3	GT_AG	0.887877	0.97329	TTGACTGGGTGTATCCTGCCCCTTC	CTTGATCTAACCCTTTCCTTGACCGTGATCTCCACCCCAGTTATGG	TTCCTTGAC	72.0076	0.307599	0.384915	0.799134	0.424213	0.888282	0.0673784	0.0916856	0.0243072	-	-	-	-	-
chr2	48714055	48721620	-	XM_011532831.1	3973	LHCGR	GT_AG	0.905579	0.881998	CTAAAAATTGGTATCCTTGGTGCAC	AGTTTCTTCCCATTCCTAAACCCTCTCCTCCCTCCTTCAGCAAACT	TTCCTAAAC	39.1394	0.801344	1.00595	0.796608	0.425679	0.888842	0.404762	0.518651	0.113889	-	-	-	-	-
chr11	71994853	71995449	+	NM_018320.4,NR_024147.1,NR_024148.1,XM_006718629.1,XM_006718630.1,XM_006718632.1,XM_011545150.1	55298	RNF121	GT_AG	0.901988	0.920367	GCAATCATGTGTATCCTGCCTCGAG	GCCCTGGCTCTCACCATTTCCCTTGACCAGCGGTGCTCAGCTTCCA	TCCCTTGAC	124.154	0.223123	0.283746	0.786346	0.431665	0.890432	0.140155	0.130764	-0.00939122	-	-	-	-	-
chr7	111758791	111760180	-	NM_014705.3,XM_006716188.2,XM_006716189.2,XM_017012819.1,XM_017012820.1,XM_017012821.1,XM_017012822.1,XM_017012823.1,XM_017012824.1,XM_017012825.1	9732	DOCK4	GT_AG	0.809843	0.941516	GAAGCTCAGTGTATCCGCACCTACA	TTTGCCAAGTCAGGTTCTCTCCTTGACTCTTGAATCCTAGATTTGC	CTCCTTGAC	14.4185	0.514115	0.658509	0.780726	0.434964	0.891363	0.103242	0.132894	0.0296519	-	-	-	-	-
chr21	33581501	33581950	-	NM_017613.3	29980	DONSON	GT_AG	0.969483	0.933254	CTATCAAGCTGTATCCTTTCAGTTG	TGAGATTTGCTTTTGCAATTTCCTTGATTGTCATCTTCAGGCGTAA	TTCCTTGAT	109.053	-0.236604	0.306056	-0.773076	0.439477	0.892908	0.132242	0.110475	-0.0217676	-	-	-	-	-
chr6	70755066	70773349	+	NM_001044305.2,NM_001281439.1,NM_001281440.1,NM_021940.4,XM_005248760.4,XM_011536045.2,XM_011536046.2,XM_011536047.2,XM_011536048.2,XM_017011170.1	60682	SMAP1	GT_AG	0.951931	0.900522	AGACAGATCAGTATCCTTTAAAACT	TCACTGAATTCATGCTTTTCCTTAAGTTATCTGTTTTCAGAGCAGT	TTCCTTAAG	770.084	0.242641	0.316989	0.765457	0.444	0.89358	0.0559809	0.0724872	0.0165063	-	-	-	-	-
chr7	105547334	105548553	+	NM_021930.4	60561	RINT1	GT_AG	0.877658	0.97329	TACAAACCTCGTATCTTTGTTGCAG	GTATGCTTTTGATTCTTTTTCCTTGACTTGATTATGTCAGAGATGA	TTCCTTGAC	88.0887	0.270392	0.353236	0.765471	0.443991	0.89358	0.0957147	0.100571	0.00485597	-	-	-	-	-
chr7	105547334	105548555	+	XM_005250524.3,XM_011516458.2	60561	RINT1	GT_AG	0.877658	0.97329	TACAAACCTCGTATCTTTGTTGCAG	ATGCTTTTGATTCTTTTTCCTTGACTTGATTATGTCAGAGATGAAT	TTCCTTGAC	88.0887	0.270392	0.353236	0.765471	0.443991	0.89358	0.367675	0.37312	0.00544558	-	-	-	-	-
chr1	241860705	241861405	+	NM_001319224.1,NM_003686.4,NM_006027.4,NM_130398.3,XM_006711840.2,XM_011544321.1,XM_011544322.1,XM_011544323.2,XM_011544324.2,XM_017002793.1	9156	EXO1	GT_AG	0.953924	0.959964	ACGCTGGGCAGTATCCTTTCTGAAA	TTGTTAATAAATACATTTTTCCTTAATCTTGCTAATCTAGATATGT	TTCCTTAAT	87.4051	-0.332063	0.434457	-0.764316	0.444679	0.893856	0.0628216	0.0502249	-0.0125967	-	-	-	-	-
chr7	32488653	32489248	-	NM_001130710.1,NM_001139499.1,NM_012322.2,NR_024466.1	23658	LSM5	GT_AG	0.964565	0.941831	GACTTTGTCAGTATCCTTTTAAAAG	GAGTAAATTCTGTATTTATTTTCTTAACACCAAATTTCAGATATGG	TTTCTTAAC	421.632	0.250678	0.329	0.76194	0.446096	0.894328	0.0187872	0.0230582	0.004271	-	-	-	-	-
chr8	93705011	93706059	+	XR_001745471.1	137392	FAM92A	GT_AG	0.952892	0.900522	ACATGTTATTGTATCCTTTGAATTT	TATGTCTCCTTCCTGCTTCCTTAAGGTTGTTACTGCCCAGCTCAGC	TTCCTTAAG	72.3307	0.304074	0.39918	0.761747	0.446211	0.894328	0.0577866	0.0747571	0.0169705	-	-	-	-	-
chr7	118184255	118185653	+	NM_016200.4	51691	LSM8	GT_AG	0.884368	0.872447	TACATCAACCGTATCCTCAAGCTGG	TGCATTCCCTAAGAAACACTTTCTTTGATTCAGTTATCAGGAACTG	TTCTTTGAT	592.995	0.170227	0.224654	0.757732	0.448612	0.895055	0.131479	0.125895	-0.00558428	-	AD,AA	-	-	-
chr13	20641399	20643454	+	NM_001318491.1,NM_001318493.1,NM_006531.4,NM_175605.4,NR_134653.1,XM_006719870.3,XM_011535243.1,XM_017020757.1,XM_017020758.1,XM_017020759.1,XM_017020762.1,XM_017020763.1,XM_017020768.1,XM_017020773.1	8100	IFT88	GT_AG	0.865547	1	TAGCAAATATGTATCTTATTTGAAA	AATTTAGAAAACATGTTTTCCTTAACTGACATTGCATAAGATATGA	TTCCTTAAC	82.5471	0.322944	0.430265	0.750569	0.452912	0.896619	0.18579	0.281122	0.0953319	-	-	-	-	-
chr17	8552145	8553954	-	NM_001256012.1,NM_001256095.1,NM_005964.3,XM_011523875.2,XM_011523878.2,XM_011523879.2,XM_011523880.2,XM_017024677.1,XM_017024678.1,XM_017024679.1,XM_017024680.1,XM_017024681.1,XM_017024682.1	4628	MYH10	GT_AG	0.967971	0.900547	ATTGAAACATGTATCCTTTTTCATA	ATTATATTAAATAATTTAATTCTTAACTGTCTTTGCTCAGACCTTC	ATTCTTAAC	91.0981	-0.332393	0.444962	-0.747014	0.455055	0.897888	0.040389	0.0456164	0.00522749	-	-	-	-	-
chr5	171205613	171206622	+	XM_017009744.1	64901	RANBP17	GT_AG	0.913621	0.85139	TTGACTGGATGTATCCTTATTACAC	TATTTCTCAGTTACTTTTTTTAAACCCTCCTTATCCAAAGTTTCCT	CTCCTTATC	21.4739	0.492666	0.667188	0.738421	0.460259	0.899374	0.225395	0.288444	0.0630493	-	-	-	-	-
chr22	17145118	17148447	-	NM_017829.5,NM_033070.2,XM_011546126.2,XM_011546127.1,XM_017028783.1	27440	HDHD5	GT_AG	0.927913	0.837677	ATGCCCAGGGGTATCCTTTTGGTCT	CCCAAGAACTGTCCAGCATTACTTCCTGAGCTTGCTCCAGACTGGG	TTCCTGAGC	139.957	0.263293	0.357911	0.735639	0.46195	0.900111	0.0678488	0.0674446	-0.000404142	-	-	-	-	-
chr22	17145170	17148447	-	XM_005261236.3,XM_017028781.1,XM_017028784.1	27440	HDHD5	GT_AG	0.927913	0.848645	ATGCCCAGGGGTATCCTTTTGGTCT	GTGGGTTGTGTTCCCTTCACTTGTGATTTGATGCATTCAGAAAGGC	TCCCTTCAC	139.737	0.2609	0.356258	0.732333	0.463966	0.900761	0.047499	0.0404968	-0.00700218	-	-	-	-	-
chr15	43647119	43647293	-	NM_001282309.1,NM_001282310.1,NM_054020.3,NM_172095.2,NR_110319.1	117155	CATSPER2	GT_AG	0.961351	0.900522	GTCCTTGAGTGTATCCTTTCATGTC	GAAAGAACTCCACTCTGTACATTTCCTTAAGAGACAACAGGTCCTC	TTCCTTAAG	15.4613	-0.616021	0.848076	-0.726375	0.467609	0.901359	0.745655	0.661422	-0.0842325	-	-	-	-	-
chr14	45116253	45118027	-	NM_002013.3,XM_011536565.2	2287	FKBP3	GT_AG	0.945623	0.915396	CTGATGCCAAGTATCCTTTTTTCCC	GAGGCACTTTTTATCAAATGTACCTTGACTTCTTCAACAGAATTCC	TACCTTGAC	438.9	0.119714	0.169917	0.704542	0.481095	0.905456	0.0403939	0.0484744	0.00808046	-	-	-	-	-
chr1	186388549	186389587	+	NM_001164245.1,NM_001164246.1,NM_017847.5,XM_011509660.1,XM_011509661.1,XM_017001543.1	54953	ODR4	GT_AG	0.906966	0.917733	CTACAAAAAAGTATCTTTTGTTCAG	TAATGCCTTTTTTGGTTATTTCTGTCCTTAATTAGTGAAGAATATT	GTCCTTAAT	250.015	0.194784	0.278211	0.70013	0.483846	0.90662	0.205054	0.28067	0.0756159	-	-	-	-	-
chr16	1460528	1460815	-	NM_001114331.2,NM_001287.5,XM_011522354.1	1186	CLCN7	GT_AG	0.956736	0.90148	ATCAAGGGCAGTATCCTTCCCAGTG	CATGACGGGGAAGCAGCCAGCCCTCCTTGATGAGCCCCAGATATCG	CTCCTTGAT	29.0324	0.432912	0.623448	0.694384	0.487441	0.907454	0.115134	0.113958	-0.0011764	-	-	-	-	-
chr5	848661	850380	-	NM_024786.2,XM_017009869.1,XM_017009870.1,XM_017009871.1,XM_017009872.1	79844	ZDHHC11	GT_AG	0.953832	0.97329	TGCCTACGTGGTATCCTTTTCATCG	CTGACCAGGCCCTGGGCCAGGTTCTTCCTTGACATGCCAGGTGACC	TTCCTTGAC	6.80591	0.867199	1.25835	0.689157	0.490724	0.908033	0.243552	0.0454545	-0.198097	-	-	-	-	-
chr18	31916447	31917577	-	NM_014939.3,XM_005258233.2,XM_005258234.2,XM_006722420.3,XM_011525884.2,XM_017025615.1,XM_017025616.1,XM_017025617.1,XR_001753167.1,XR_001753168.1,XR_001753169.1	22878	TRAPPC8	GT_AG	0.95201	0.90207	TATTTAGCATGTATCCTTTGACATT	AGTAATAAGCGATAATTACCTTAATAATATGGTTTACAAGGTATGT	TACCTTAAT	141.904	-0.171103	0.25347	-0.675045	0.499647	0.910978	0.0623819	0.0496487	-0.0127332	-	-	-	-	-
chr14	54530227	54530902	+	NM_006568.2,XM_011536362.2,XM_017020931.1,XM_017020932.1	10668	CGRRF1	GT_AG	0.96216	0.861488	AACAGTATTTGTATCCTTTCGTCTG	TATGGTTATAGTGGCAATTTACCTTTACATTTTCAAAAAGTATTAA	TACCTTTAC	97.307	0.329807	0.505169	0.652865	0.513843	0.914881	0.112132	0.151775	0.0396438	-	-	-	-	-
chr3	52688193	52689073	+	NM_014366.4,NM_206825.1,NM_206826.1	26354	GNL3	GT_AG	0.818738	0.933254	ACTTAAAAAGGTATCTTAGCCTAGG	CTCCTTGATAATGTAGTTCTGGTCATTTTTTCCTTGATAGGTGATT	TTCCTTGAT	587.662	-0.20704	0.31904	-0.648946	0.516373	0.915687	0.0794428	0.0696603	-0.00978246	-	-	-	-	-
chr19	9828394	9828591	+	NM_001048241.2,NM_024292.3	59286	UBL5	GT_AG	0.839309	0.935378	TTAAATGCAAGTATCCACTGGCAGC	GTTCTACCGCTTCCATTTGCCTTAACTGCTCTGCGCCCAGCACGGA	TGCCTTAAC	595.516	-0.194607	0.302298	-0.643759	0.519732	0.916553	0.0206845	0.0177143	-0.00297021	-	-	-	-	-
chr7	130400822	130401880	-	NM_001257158.1,NM_001257159.1,NM_018718.2,NR_046443.1,XM_011516709.2,XM_011516710.2	95681	CEP41	GT_AG	0.957259	0.900822	TCTTGAATATGTATCCTTTGTTGCA	CAGCCCAGTGCCTTGGAACCTTAACTCATCTGACTCTTAGAAAAAT	AACCTTAAC	28.16	-0.28807	0.447586	-0.643609	0.519829	0.916553	0.0612708	0.0691422	0.00787138	-	-	-	-	-
chr1	203861714	203862195	+	NM_003094.3	6635	SNRPE	GT_AG	0.873826	0.931566	GCAGCCCATCGTATCCTACGCAGGA	ATGCTGCTTTTGTATTTTTTCCTTAGCCACTGTGGTGCAGAACCTC	TTCCTTAGC	737.626	0.236622	0.37274	0.634819	0.525547	0.918162	0.0398804	0.0493498	0.00946943	-	-	-	-	-
chr16	84758808	84759362	+	NM_001272075.1,NM_005153.2,NR_073577.1,XM_006721332.1,XM_011523443.1,XM_017023863.1,XM_017023864.1,XM_017023865.1,XM_017023866.1,XM_017023867.1,XM_017023868.1,XM_017023869.1	9100	USP10	GT_AG	0.951506	0.919382	CATTAATGCTGTATCCTTCCTGGAC	CTGTTCATTTCCTTTACGCTTCCTTACTGCCACTACATAGACACTG	TTCCTTTAC	193.012	-0.1397	0.220298	-0.634142	0.525988	0.918162	0.123383	0.103539	-0.019844	-	-	-	-	-
chr16	27771653	27773098	+	NM_015202.3,XM_005255201.3,XM_005255202.3,XM_005255203.3,XM_005255208.2,XM_006721025.3,XM_011545773.2,XM_011545774.1,XM_011545775.2,XM_011545776.2,XM_011545777.2,XM_017023085.1,XM_017023086.1,XM_017023087.1,XM_017023088.1	23247	KIAA0556	GT_AG	0.938309	0.959964	CCCTGTGGCTGTATCCTTCTCCTCC	AAAAAAATTAAGCCTTCTTTTCCTTAATAAAGTGTCCCAGTCATTT	TTCCTTAAT	12.1714	0.604152	0.954403	0.633015	0.526724	0.918277	0.0439999	0.070264	0.0262641	-	-	-	-	-
chr4	109818091	109819000	+	NM_018983.3,NM_032993.2	54433	GAR1	GT_AG	0.959976	0.959964	CAGAGATTTTGTATCCTTTTTCATT	TCATCTTAATTGCTCATTTGTTCCTTAATGAAAATAATAGTATTTT	TTCCTTAAT	42.1373	0.38234	0.604547	0.63244	0.527099	0.918277	0.0913454	0.10923	0.0178851	-	-	-	-	-
chr15	30905898	30908117	+	NM_001146094.1,NM_001146095.1,NM_001146096.1,NM_014967.4,XM_005254232.4,XM_005254234.4,XM_005254235.3,XM_011521372.2,XM_017022012.1,XM_017022013.1,XR_001751149.1,XR_001751151.1	22909	FAN1	GT_AG	0.810156	0.941831	CAGTTATCAGGTATCTTACGCACGT	AATGCAGTGATTTTCAACATTTTTCTTAACTTTATTGCAGCTACTG	TTTCTTAAC	113.915	-0.144895	0.230517	-0.628567	0.529633	0.91919	0.101143	0.0769975	-0.0241452	-	-	-	-	-
chr1	35738583	35739135	-	NM_001190481.1,NM_022111.3,XM_011541938.2,XM_011541940.2,XM_011541941.2,XR_001737361.1	63967	CLSPN	GT_AG	0.835283	0.843674	AAAAACATAGGTATCTTGGTTGTTG	GAGGACTGCCGAATGCTGATTACCTTCACTCTTTGTTTAGATGATG	TACCTTCAC	75.191	-0.405247	0.649572	-0.623867	0.532715	0.9204	0.0256252	0.0183001	-0.00732514	-	-	-	-	-
chr16	67944932	67945086	-	NM_001145961.1,NM_001145962.1,NM_001145963.1,NM_001145964.1,NM_005072.4	6560	SLC12A4	GT_AG	0.915433	0.941516	GACGAGAACTGTATCCCTTTGTGGA	GTTGATTCTGTTGTTGCCTCCTTGACTTGAGGCCCTGCAGACATGG	CTCCTTGAC	25.1149	-0.31595	0.510282	-0.619168	0.535806	0.921357	0.214959	0.168204	-0.0467551	-	-	-	-	-
chr10	91996571	91997079	+	XR_246113.2	9044	BTAF1	GT_AG	0.96662	0.939193	GCACTTGCCTGTATCCTTTTTCATT	TGGCAGCAGCTAACATTCTTTAACTCAAAGTATCTGAAAGATATTT	TTCTTTAAC	211.907	0.213836	0.349358	0.612082	0.540483	0.922363	0.125116	0.134734	0.00961801	-	-	-	-	-
chr1	26879750	26884159	-	NM_018066.3	54707	GPN2	GT_AG	0.914106	0.867385	ATTTCTCTTCGTATCCTTGCCAGCT	CCTCTGCCTATGCTATCAGCCTTGACGCACCCTTCCTCAGCACACT	AGCCTTGAC	348.968	0.230396	0.380909	0.604858	0.545274	0.923194	0.158802	0.157847	-0.000955722	-	-	-	-	-
chr5	180242756	180247438	-	NM_002752.4,NM_139068.2,XM_005265940.4,XM_006714891.2,XM_017009639.1,XM_017009641.1,XM_017009642.1	5601	MAPK9	GT_AG	0.942237	0.800314	GGCACTGACCGTATCCTTCCCCGCG	CAAGGTACTTCAGTTGTATTTTCCTCAAGAAACTCCTTAGATATTG	CTCCTTAGA	245.032	0.164297	0.271806	0.604464	0.545535	0.923241	0.270592	0.298375	0.0277831	Manually added U12-type intron	-	-	-	-
chr7	140753394	140754186	-	NM_004333.4,XM_017012558.1,XM_017012559.1,XR_001744857.1	673	BRAF	GT_AG	0.941312	0.919382	AAGAGTAATAGTATCCTTCCTGAAA	AAATGAGATCTACTGTTTTCCTTTACTTACTACACCTCAGATATAT	TTCCTTTAC	129.327	-0.204273	0.346467	-0.589588	0.555467	0.926474	0.108622	0.113666	0.00504333	-	-	-	-	-
chr11	698889	700141	+	NM_001042463.2,NM_001276253.1,NM_001276274.1,NM_174940.3,XM_006718206.3,XM_017017600.1	283232	TMEM80	GT_AG	0.892934	0.958716	CTCCACAGTGGTATCCTGCTGCGTG	CCAAGCCTGTTGAGCTTGAGGATCCTTAACCACTCACCAGCTCTCT	ATCCTTAAC	66.3156	0.479937	0.815353	0.588625	0.556113	0.926528	0.466548	0.464941	-0.00160669	-	-	-	-	-
chr1	48539739	48587003	-	NM_001323573.1,NM_001323574.1,NM_001323575.1,NM_032785.3,NR_136623.1,XM_011542308.2,XM_017002595.1,XM_017002596.1,XM_017002597.1	84871	AGBL4	GT_AG	0.911653	0.928189	GAAGAAGCCTGTATCCTTAGTCCCC	ATCTGTTTTCGAAGTTGCTCCTTAATGCACACACCTGCAGATATGA	CTCCTTAAT	6.36876	1.12789	1.92701	0.585309	0.55834	0.927161	0.203125	0	-0.203125	-	-	-	-	-
chr9	34613872	34614041	-	NM_001281425.1,NM_001281426.1,NM_007234.4,NM_024348.3	11258	DCTN3	GT_AG	0.964449	0.883622	CAACAAGACTGTATCCTTTCTGCTC	CCTCACTCAGATTCCTATTCTCACCTTGACCTACAACCAGACAATG	CACCTTGAC	144.777	0.279393	0.479962	0.582116	0.560489	0.927495	0.0274666	0.0373687	0.00990211	-	-	-	-	-
chrX	73526688	73562959	-	NR_029423.1	139201	MAP2K4P1	GT_AG	0.848395	0.887607	TGTATTCGGGGTATCTTCTGATTTT	TGCCAAGCCTCCTTTACTCTTGCATTCTTTGTGTCCACAGGCTTAA	CTCCTTTAC	72.2582	-0.850241	1.46947	-0.578605	0.562856	0.927695	0.541667	0.395833	-0.145833	-	-	-	-	-
chr13	39677580	39679537	+	NM_001145079.1,NM_020751.2,NR_026745.1,XM_011535168.1	57511	COG6	GT_AG	0.87201	0.860511	CATTACTGAGGTATCCTGGCTTTCT	CCTGAAGCATGGACATAAAGTCACATTCTTAATTTTAAAGGATTTT	ATTCTTAAT	158.232	-0.126141	0.223023	-0.565597	0.571668	0.93048	0.117204	0.0950711	-0.0221329	-	-	-	-	-
chr7	56058703	56059543	+	NM_001009186.1,NM_001762.3	908	CCT6A	GT_AG	0.795777	0.847599	ATATGGAGAGGTATCCGAGTAATTT	GTAACGTTGCTTATCCATCTCCCTTAAAATGCTATTTCAGGCTGAC	TCCCTTAAA	707.916	-0.138218	0.246923	-0.559763	0.575641	0.932029	0.0516112	0.0465412	-0.00507001	-	-	-	-	-
chr8	25389233	25390205	+	NM_024940.7,XM_011544661.1,XM_011544662.1,XM_011544663.2,XM_017013865.1,XM_017013866.1,XM_017013867.1,XM_017013868.1,XR_001745602.1	80005	DOCK5	GT_AG	0.962735	1	CCCAAGCAGTGTATCCTTTCCGGGG	ACGACCCCAGCCCCTCTCCTTTCCTTAACGAGCTCTTCAGACATGC	TTCCTTAAC	12.0254	0.633938	1.13493	0.558569	0.576456	0.932336	0.0335017	0.0952381	0.0617364	-	-	-	-	-
chr15	36692176	36697322	+	NM_001130010.2,NM_001290232.1,NM_001290233.1,NM_001321756.1,NM_001321757.1,NM_001321758.1,NM_001321759.1,NM_001321760.1,NM_001321761.1,NM_032499.5,XR_931921.1	84529	C15orf41	GT_AG	0.959342	0.915302	GCATCAAGCAGTATCCTTTCCCATA	TAATTCTGCCTGTGTTACCCCCTTAACTGAAACTTCCCAGTGCCAT	CCCCTTAAC	228.413	-0.144666	0.261325	-0.553586	0.579862	0.932927	0.259871	0.222362	-0.0375085	-	AA	-	-	-
chr5	180242756	180247854	-	NM_139069.2,NM_139070.2,XM_017009638.1,XM_017009640.1	5601	MAPK9	GT_AG	0.949239	0.800314	GGAAGAGACTGTATCCTTCACAGGG	CAAGGTACTTCAGTTGTATTTTCCTCAAGAAACTCCTTAGATATTG	CTCCTTAGA	288.785	0.136997	0.249466	0.549161	0.582895	0.933271	0.100631	0.0903288	-0.0103025	Manually added U12-type intron	-	-	-	-
chr3	156543270	156544307	-	NM_001308197.1,NM_001308204.1,NM_001308205.1,NM_007107.4	6747	SSR3	GT_AG	0.958061	0.877886	ACCCCACAGTGTATCCTTTTCAAGG	TGGAGTTACTCATTTTTCCATAACATTAAATTTCTTACAGGAACTA	TTCCATAAC	1106.02	0.100999	0.185943	0.543174	0.58701	0.933855	0.0620304	0.0704225	0.00839212	-	-	-	-	-
chr7	135645019	135645467	+	NM_015135.2	23165	NUP205	GT_AG	0.945488	0.846233	CTTTGTTCTTGTATCCTTTATGAAA	TTGATGAGATTATGTTCCTTTAATCTGAGCTCTGGTATAGTTATCA	TCCTTTAAT	247.419	-0.1376	0.25644	-0.536579	0.591558	0.935426	0.0720972	0.0787639	0.00666667	-	-	-	-	-
chr15	82227573	82228190	-	NM_001040610.2,NM_001322844.1,NM_001322845.1,NM_024580.5,NR_136410.1,XM_011522000.1	79631	EFL1	GT_AG	0.932087	0.957769	GCTGTTCTTGGTATCCTTTATTCTA	CACTGGCTCAAGGTTTTCAGTCCTTAACAATAGACTTCAGCTATGG	GTCCTTAAC	79.901	0.260039	0.484947	0.536221	0.591806	0.935549	0.108105	0.102569	-0.0055358	-	-	-	-	-
chr15	34250356	34250630	-	NM_001042494.1,NM_001042495.1,NM_001042496.1,NM_001042497.1,NM_005135.2,NM_133647.1,XM_006720793.3,XM_011522269.2,XR_931960.2	9990	SLC12A6	GT_AG	0.971351	0.97329	TCCTTTGTTTGTATCCTTTTTATGG	AGAGGGTAAACAACAGTTTCCTTGACTCTCAATATGGTAGATTTAA	TTCCTTGAC	107.376	-0.131235	0.246839	-0.531664	0.594959	0.936188	0.11441	0.0998353	-0.0145749	-	-	-	-	-
chr16	50033507	50034101	+	NM_001281789.1,NM_153261.5,NR_104042.1,NR_104043.1	255919	CNEP1R1	GT_AG	0.955474	0.85956	CACCATCAATGTATCCTTTACCAAG	TCTTGAAATGAGAAATTTTCCTTTGACCACATGTATTCAGTATAGC	TCCTTTGAC	54.6602	0.202429	0.380995	0.531318	0.595199	0.936236	0.0862383	0.112118	0.0258799	-	-	-	-	-
chr5	16780742	16781704	-	NM_012334.2,XM_006714475.2	4651	MYO10	GT_AG	0.929911	0.97329	ATTGTAGATTGTATCCTCTTTCATT	TTGTTTTTTTCCTTGACTTGCCATTGCTTTTCACATGAAGATTTAT	TTCCTTGAC	13.9436	-0.712222	1.35918	-0.524007	0.600274	0.937532	0.0948698	0.0208333	-0.0740364	-	-	-	-	-
chr15	55850743	55852423	-	NM_001284338.1,NM_001284339.1,NM_001284340.1,NM_006154.3,NM_198400.3,NR_104302.1,XM_011521624.2,XM_011521625.2,XM_011521626.1	4734	NEDD4	GT_AG	0.889775	0.834986	CACTGTACAGGTATCCTGTAATCTA	CTCTATAAAATATTACAATATGATTTCATTAATGTGCTAGGCCACA	TTCATTAAT	43.1126	-0.244564	0.470817	-0.519446	0.60345	0.937946	0.0425052	0.0407595	-0.00174567	-	-	-	-	-
chr13	45396016	45397257	-	NM_001010875.3,NM_001286806.1,NM_001286807.1,XM_011535027.2,XM_017020524.1	253512	SLC25A30	GT_AG	0.979317	0.958716	GAATATCATTGTATCCTTTTCTGTT	AGATGGCATTTTCTGTGTCATCCTTAACCCATAACCACAGTTCTTT	ATCCTTAAC	77.2564	0.128667	0.25378	0.507003	0.612153	0.939747	0.108377	0.156865	0.0484887	-	-	-	-	-
chr8	19844239	19845581	+	XM_017013607.1,XR_001745551.1	55174	INTS10	GT_AG	0.967149	0.883164	TACGTTACAAGTATCCTTTTTTCTT	AGTTACTCAACTGCCAAGACCCCATTTCCTTATCAGAGAGAACTGG	TTCCTTATC	158.71	0.192095	0.382844	0.501757	0.615838	0.940301	0.16532	0.154883	-0.0104372	-	-	-	-	-
chr11	86255288	86256386	+	NM_001308007.1,NM_003797.4,XM_011545330.1,XM_011545331.1,XM_017018512.1,XM_017018513.1,XR_001748022.1,XR_247215.3	8726	EED	GT_AG	0.962647	0.941831	GGATGCTGATGTATCCTTTCCTGGG	TTTCAAAAACATTATGTTTCTTAACTGTGGAATTTCTTAGGCTGAT	TTTCTTAAC	432.216	0.129094	0.258352	0.499681	0.6173	0.940661	0.133067	0.136582	0.00351505	-	-	-	-	-
chr5	134893656	134896293	+	NM_024715.3	79770	TXNDC15	GT_AG	0.835352	0.854315	AGCACAGCAGGTATCTTCCATTGGT	TAATAATAAATTCAGGTTTTTTGACTTCTTTCTCTTGTAGCCTTTC	TTTTTTGAC	128.337	-0.148524	0.298297	-0.497907	0.61855	0.940753	0.0411182	0.0295337	-0.0115845	-	-	-	-	-
chr5	171205613	171213630	+	NM_022897.4,XM_017009739.1,XM_017009740.1,XM_017009742.1	64901	RANBP17	GT_AG	0.913621	0.939193	TTGACTGGATGTATCCTTATTACAC	TTCTTTAGACCCTTAAATTCTTTAACAGGCTTTATAAAAGGTACCC	TTCTTTAAC	70.6889	0.255423	0.515405	0.495577	0.620193	0.941171	0.260556	0.278997	0.0184418	-	-	-	-	-
chr20	2861705	2863064	+	NM_080413.2	64601	VPS16	GT_AG	0.912833	0.958716	AGAGCATCCAGTATCCTTGGAGGGC	GCTTATTCTCCAACTGGATCCTTAACCGAGGAAAATACAGATATAA	ATCCTTAAC	116.993	0.212787	0.431242	0.49343	0.621709	0.941667	0.0411039	0.043079	0.00197519	-	-	-	-	-
chr7	73510853	73521826	-	NM_032408.3,XM_017012773.1,XR_001744892.1	9031	BAZ1B	GT_AG	0.936199	0.906111	GCACCCGGGAGTATCCTTTTCCAGC	CTGTTGCTTGCATATTGTTTTCCTGAACTACTGCCAACAGAGAGTA	TTCCTGAAC	936.034	0.146162	0.2965	0.492956	0.622044	0.941899	0.0855043	0.0852534	-0.000250891	-	-	-	-	-
chr9	130699395	130700866	+	NM_001282709.1,NM_014285.6,XM_005272176.2,XM_006717023.2,XM_017014558.1	23404	EXOSC2	GT_AG	0.89973	0.861532	CCTTATCAGTGTATCCTGCGCTTTG	TGGCCAAGGCTGCTGTTTGTTCCTTCATCACCCTGGCCAGGCTGAG	TTCCTTCAT	220.742	0.116611	0.237957	0.49005	0.624099	0.942159	0.120102	0.113062	-0.00703964	-	-	-	-	-
chrX	154478412	154478727	-	NM_006014.4	8270	LAGE3	GT_AG	0.960265	0.910332	CGCACATATTGTATCCTTTCCGAGC	AAGATCGTATCAGATGGCACCTTAACCGAATGACCCCCAGCACCCT	CACCTTAAC	43.3185	0.452989	0.928597	0.487821	0.625677	0.942159	0.00934513	0.00925814	-8.69849e-05	-	-	-	-	-
chr2	231222821	231226773	+	NM_001271466.2,NM_001291656.1,NM_025139.5,XM_011511905.1,XM_011511906.1,XM_011511907.1,XM_011511908.2,XM_011511909.2,XM_011511910.1,XM_011511912.1,XM_011511913.2,XM_011511914.2,XM_011511915.2,XM_011511916.2,XM_017005021.1,XM_017005022.1,XM_017005024.1,XM_017005025.1,XR_923031.1	80210	ARMC9	GT_AG	0.963384	0.906111	AACAATATATGTATCCTTTTGAAGC	CCCTGAATGCCTGTTTTCCTGAACTTCTTTTTCATCCCAGAAGGAG	TTCCTGAAC	68.3288	-0.198461	0.424266	-0.467776	0.639945	0.945321	0.103209	0.104282	0.00107336	-	-	-	-	-
chr19	12719337	12720878	-	NM_001136195.1,NM_001136196.1,NM_013433.4	30000	TNPO2	GT_AG	0.933527	0.947077	CGTGCAGGATGTATCCTTCCTTCCT	GGAAGGCCTCTGTCTTCCAAGTCCCTTAACAGCCTGGCAGAAACTC	TCCCTTAAC	98.0494	0.176719	0.379394	0.465793	0.641364	0.945729	0.0344067	0.0537086	0.0193019	-	-	-	-	-
chr3	14704619	14714006	+	NM_001184957.1,NM_001184958.1,NM_032137.4,XM_006713341.2,XM_006713342.2,XM_006713343.2,XM_011534153.2,XM_011534154.2,XM_011534157.2,XM_011534158.2,XM_017007310.1	84077	C3orf20	GT_AG	0.958695	0.848217	CCTTCGTTTAGTATCCTTTTATTTG	GGGGAGTTTTCTGTTAGTTCTACCTGAACATTTCTGCCAGCTATCC	TACCTGAAC	58.1765	0.389398	0.85909	0.453268	0.650356	0.948168	0.457792	0.596902	0.13911	-	-	-	-	-
chr7	134148320	134158034	+	NM_144648.1,XM_017011749.1	136332	LRGUK	GT_AG	0.939724	0.900522	ATTTTGGATGGTATCCTTTGAATAA	TTTTAATAACATTTTCCTTAAACGTAGTCATGGTGTATAGGCAATG	TTCCTTAAA	42.6889	-0.375836	0.82922	-0.45324	0.650376	0.948168	0.417614	0.142857	-0.274756	-	-	-	-	-
chr1	11819555	11822694	+	NM_001256959.1,NM_001286.3,NR_046428.1	1185	CLCN6	GT_AG	0.969711	1	GTACAGACATGTATCCTTTTCACGG	CTCGGCTGATGAACAAGTTTCCTTAACCCAGTTTCCGCAGCGGTGG	TTCCTTAAC	159.054	-0.18871	0.420556	-0.448715	0.653637	0.948886	0.210176	0.15325	-0.0569264	-	-	-	-	-
chr1	245858671	245863798	-	NM_001167740.1,NM_022743.2,XM_011544253.1,XM_011544254.2,XM_011544257.1,XM_011544258.2,XM_011544259.2,XM_011544260.1,XM_011544261.2,XM_017002094.1	64754	SMYD3	GT_AG	0.936418	0.958716	GCACACTGGAGTATCCTTTCGCCTG	TTGATGAAGACAATGAATCCTTAACTAAGGTTAATAACAGAGTGGG	ATCCTTAAC	125.727	0.108008	0.248449	0.434729	0.663759	0.951493	0.036323	0.059045	0.022722	-	-	-	-	-
chr20	2862935	2863064	+	NM_022575.3	64601	VPS16	GT_AG	0.8519	0.958716	CCTATAGCCAGTATCCCTGTGCACG	GCTTATTCTCCAACTGGATCCTTAACCGAGGAAAATACAGATATAA	ATCCTTAAC	52.1337	0.270024	0.631027	0.427913	0.668715	0.953343	0.0793927	0.0710818	-0.00831088	-	-	-	-	-
chr5	77459125	77463094	-	NM_018268.3,XM_005248551.4,XM_005248552.3,XM_011543505.2,XM_011543507.2,XM_017009606.1,XR_001742140.1,XR_001742141.1	55255	WDR41	GT_AG	0.956764	0.941831	AACAGTTATTGTATCCTTTAATCTG	TAAAATTCTGTTTAGAAATTATTTCTTAACATAAATTTAGGTGTGG	TTTCTTAAC	447.822	0.127095	0.298694	0.425502	0.670471	0.953535	0.0669741	0.078472	0.0114979	-	-	-	-	-
chr22	20139893	20140114	+	NM_001185024.1,NM_013373.3,XM_006724239.2	29801	ZDHHC8	GT_AG	0.903393	0.893147	CCACCATCACGTATCCTTGGTTCCT	TGCGGTGTCCTGGCCTGCACCGTTGGCCTTAACGGGCTAGCATGGC	GGCCTTAAC	24.2214	0.339994	0.806434	0.421601	0.673316	0.954357	0.503305	0.626255	0.12295	-	-	-	-	-
chr12	101908364	101914173	+	NM_018370.2,XM_005269004.2,XM_017019578.1	55332	DRAM1	GT_AG	0.958489	1	GTCATCCCCAGTATCCTTTTTCACA	GTTGTGTGCTGTAGTTTCCTTAACTGTTTACTTCTTTCAGTGATTG	TTCCTTAAC	354.7	-0.123513	0.317558	-0.388948	0.697315	0.959435	0.0626971	0.0704431	0.00774609	-	-	-	-	-
chr20	20022481	20025676	+	NM_016100.4,NM_181527.3,NM_181528.3	51126	NAA20	GT_AG	0.980559	0.968226	TACAGAAACTGTATCCTTTTTTACA	TACTGTCCATTACTTTTCACACTCCTTAACAGGACTCTAGTATGGG	CTCCTTAAC	380.3	-0.0903206	0.231795	-0.389656	0.696791	0.959435	0.0620966	0.0604044	-0.00169226	-	-	-	-	-
chr1	40408739	40409756	+	NM_001198978.1,NM_001198979.1,NM_001198980.1,NM_022733.2,XM_011541960.1	64744	SMAP2	GT_AG	0.915626	0.91868	AGATAGACCCGTATCTTTTCTGGAG	GAGAGGCTTGTTGGATTCATCCTTAATAAGCTTTTTGCAGAGCTGT	ATCCTTAAT	480.397	0.0860359	0.222454	0.386758	0.698935	0.959725	0.0554476	0.059129	0.00368139	-	-	-	-	-
chr15	59261510	59272305	-	NM_004998.3	4643	MYO1E	GT_AG	0.956215	0.899875	CTACATTTTTGTATCCTTTATTGGC	TATGAATATTAATGATGGACCTTAACTGAGTTAAATTCAGACATAT	GACCTTAAC	1326.07	0.0410012	0.113333	0.361778	0.717518	0.964181	0.0501584	0.0489011	-0.00125734	-	-	-	-	-
chr10	50327323	50340386	-	XR_945650.2	259230	SGMS1	GT_AG	0.889933	0.709586	TGCAAAACAGGTATCCCTTGTTTTA	TTCTTGACTGAGAATCTGCCCTGTTTTTCCCTTTTTCTAGGTCTAT	TCCCTTTTT	1533.38	-0.134055	0.371034	-0.361302	0.717874	0.964275	0.183362	0.187862	0.00449959	-	-	-	-	-
chr22	19505482	19507385	+	NM_001178010.2,NM_001178011.2,NM_003504.4,XM_011530416.1,XM_011530417.2,XM_011530418.2,XM_017028966.1,XM_017028967.1	8318	CDC45	GT_AG	0.900146	0.941516	TTGAGTATGAGTATCCTTGTGGCCC	GGCCAGTGGGTGCTTGCATGCTCCTTGACTGCAGGCCCAGCCTCCG	CTCCTTGAC	109.51	0.148924	0.413497	0.360158	0.718729	0.964559	0.0440929	0.0629081	0.0188152	-	-	-	-	-
chr1	212966346	212972579	+	NM_001136474.2,NM_001136475.2,NM_001301056.1,XM_011509987.2,XM_011509988.2,XM_011509989.2,XM_011509991.2,XM_011509995.1,XM_017002351.1,XM_017002352.1,XR_001737419.1,XR_921938.1,XR_921940.2,XR_921941.2,XR_921943.1	79805	VASH2	GT_AG	0.947595	0.97329	TCCTGGGCATGTATCCTTTAAGTTA	TCAAGGCCTCCTTTCTCTTCCTTGACTCAGATTGTCTAAGCTACTT	TTCCTTGAC	126.806	0.159007	0.458061	0.34713	0.728494	0.966404	0.150272	0.246746	0.0964747	-	-	-	-	-
chr5	72848499	72851243	+	NM_002270.3,NM_153188.2,XM_005248500.2,XM_005248501.1,XM_017009458.1	3842	TNPO1	GT_AG	0.953434	1	CGTGCAACAAGTATCCTTTCCGAGG	GATTACACAGAGAAGTTTCCTTAACTACTGTTTGTTCTAGAAACTG	TTCCTTAAC	639.482	0.0920305	0.273005	0.337101	0.73604	0.967744	0.0873521	0.080619	-0.00673309	-	-	-	-	-
chr9	4834266	4841231	+	NM_001286699.1,NM_001286700.1,NM_005772.4,XM_006716715.3	10171	RCL1	GT_AG	0.951772	0.958716	GAGGAATGGCGTATCCTTTCCATTT	GGAATTCAAGCAGAATGACATCCTTAACTCCAGGCTGCAGGTACTC	ATCCTTAAC	299.888	0.102601	0.306958	0.33425	0.738191	0.968186	0.0854435	0.0957063	0.0102628	-	-	-	-	-
chr6	87665834	87667010	+	XM_005248704.1,XM_017010634.1,XM_017010638.1,XM_017010639.1	23595	ORC3	GT_AG	0.956307	0.959964	AAATTATCCAGTATCCTTTTAAAAC	TTTGTCAAAAATACAGCACGGCCAGTTTCCTTAATTAAAGCCTCCA	TTCCTTAAT	86.0546	0.082004	0.246475	0.332708	0.739355	0.968405	0.093621	0.0931947	-0.000426293	-	-	-	-	-
chr6	87665834	87667017	+	NM_001197259.1,NM_012381.3,NM_181837.2,XM_005248705.1,XM_005248706.1,XM_011535651.1,XM_017010635.1,XM_017010636.1,XM_017010637.1,XM_017010640.1,XR_001743294.1,XR_001743295.1	23595	ORC3	GT_AG	0.956307	0.959964	AAATTATCCAGTATCCTTTTAAAAC	AAAATACAGCACGGCCAGTTTCCTTAATTAAAGCCTCCAGTGCTCG	TTCCTTAAT	86.0546	0.082004	0.246475	0.332708	0.739355	0.968405	0.137134	0.112127	-0.0250061	-	-	-	-	-
chr8	120461256	120463691	+	NM_022045.4,XM_011516962.2,XM_011516963.2,XR_928318.2	27085	MTBP	GT_AG	0.975872	0.939193	AATTTGAGTTGTATCCTTTCATTTA	ATGGGTACCATTACATCATTTCTTTAACTCCTTAGTACAGAGGATT	TTCTTTAAC	156.6	0.131159	0.397133	0.330263	0.741201	0.968405	0.153619	0.158447	0.00482838	-	-	-	-	-
chr3	129517595	129519106	+	NM_001280541.1,NM_001280545.1,NM_001280546.1,NM_018262.3,NM_052985.3,NM_052989.2,NM_052990.2,XM_005247609.1,XM_006713689.1,XM_006713691.2,XM_006713692.2,XM_017006817.1,XM_017006818.1,XM_017006819.1,XM_017006820.1,XM_017006821.1,XM_017006822.1,XM_017006823.1,XM_017006824.1,XM_017006825.1,XM_017006826.1,XM_017006827.1,XM_017006828.1,XM_017006829.1,XM_017006830.1,XM_017006831.1,XM_017006832.1,XM_017…	55764	IFT122	GT_AG	0.884856	0.932007	GCAAACAACAGTATCCATGCCCTTG	ATCTCTGCTTCTGATTCCATCCTTGACCAGATCCCTCCAGGCTCCC	ATCCTTGAC	19.2511	-0.252781	0.768198	-0.329057	0.742112	0.968607	0.0259403	0.0172619	-0.00867835	-	-	-	-	-
chr1	37865889	37866458	-	NM_001297434.1,NM_005540.2,XM_006710621.3,XM_011541392.2,XM_011541393.2,XM_017001207.1	3633	INPP5B	GT_AG	0.931853	1	GATAACCTCTGTATCCTTCAGACAT	GACAGCAGCATTATCGGTTCCTTAACAATGGGGCCAAAAGCTGCCA	TTCCTTAAC	135.955	-0.126559	0.391677	-0.323121	0.746603	0.969782	0.0777215	0.0596815	-0.01804	-	-	-	-	-
chr17	44063935	44066463	-	NM_152344.3,XM_011524309.2	124801	LSM12	GT_AG	0.930961	1	CTGGCTTTAAGTATCCTTCCCTGCG	GCTTGTCCTATTTTTCCTTAACTTTTTTTTTTCTCACCAGAATGTC	TTCCTTAAC	229.698	0.0755095	0.233569	0.323286	0.746479	0.969782	0.0415045	0.0418282	0.000323752	-	-	-	-	-
chr2	231739189	231781064	-	NM_001291018.1,NM_002601.3	5147	PDE6D	GT_AG	0.882796	0.89153	GCTTCAAACTGTATCCGTCCGGGAG	ACTTTCAGTGCCTTATTTTTCCTTAGTCATATTTGATCAGAAATTG	TTCCTTAGT	831.401	-0.0630411	0.199615	-0.315814	0.752144	0.970913	0.0396756	0.0440311	0.00435556	-	-	-	-	-
chr3	49829226	49829457	-	NM_005879.2,XM_011533264.1,XM_017005526.1,XR_001739979.1	10293	TRAIP	GT_AG	0.965338	0.97329	CATCCAGCCTGTATCCTTTTCCTGT	CAGTCCTTTCTCCATGCCTCTTCCTTGACAGCTCCTCCAGACTGAC	TTCCTTGAC	43.1658	0.145498	0.474594	0.306573	0.759169	0.972279	0.142612	0.162326	0.0197139	-	-	-	-	-
chr8	21994452	21995491	+	NM_015024.4,XM_017013245.1,XR_001745502.1	23039	XPO7	GT_AG	0.866537	0.931566	TTGAATGGATGTATCCTAACTCAAA	TTCTGGAATCAGAAATCTTTCCTTAGCTTCTCATTTACAGATATCC	TTCCTTAGC	143.447	0.0751756	0.247654	0.303551	0.76147	0.972649	0.0650415	0.0670959	0.00205435	-	-	-	-	-
chr1	233090191	233095754	-	NM_014801.3,XM_006711816.3,XM_011544278.2,XM_017002391.1,XM_017002392.1,XR_001737429.1,XR_247042.3	80003	PCNX2	GT_AG	0.950556	0.935378	GCCATTCCTCGTATCCTTTCTGCTT	AATCATAATTTTTTTTTTTGCCTTAACTCAACATTCTCAGATTCTG	TGCCTTAAC	112.391	0.116933	0.396408	0.294981	0.768008	0.973826	0.396834	0.460367	0.0635324	-	-	-	-	-
chr1	1545003	1564772	-	NM_014188.2	29101	SSU72	GT_AG	0.822162	1	ACAAAGAACTGTATCCCAGCGGGTT	AGATGCCTTTTCTCTGACGTTCCTTAACTCCCATGTGTAGCTATAC	TTCCTTAAC	1054.53	-0.137689	0.46869	-0.293775	0.76893	0.97409	0.0980688	0.0796242	-0.0184447	-	-	-	-	-
chr17	28132676	28161159	+	NM_016231.4,XM_005257988.2,XR_001752526.1,XR_934482.1	51701	NLK	GT_AG	0.886833	0.968226	TTGAAGAAATGTATCCTAACCAGGG	GACTGAATTCGCCGAACTCTCCTTAACTTAAAACTTCAAGATATGT	CTCCTTAAC	1149.08	-0.0598377	0.204403	-0.292743	0.769718	0.97409	0.135656	0.129447	-0.00620921	-	-	-	-	-
chr14	24181844	24181954	-	NM_024658.3,NR_051979.1	79711	IPO4	GT_AG	0.903746	0.97329	CTGCCCAGGAGTATCCTTGGCTCGC	GTCTACCTGAGCGTGTGGCCATTCCTTGACTGTGGACCAGACACTT	TTCCTTGAC	61.4055	0.145683	0.525246	0.277362	0.781502	0.976605	0.0397754	0.0493602	0.00958483	-	-	-	-	-
chr16	19608275	19608973	+	NM_001300743.1,NM_020314.5,XM_005255435.3,XM_006721065.3,XM_011545897.2,XR_001751954.1,XR_001751955.1	57020	VPS35L	GT_AG	0.982645	1	TTCCAAGATTGTATCCTTTTTTTTT	CCTTCTGGAAAACATCTTCCTTAACAGGATGTTTTTGTAGTTACGT	TTCCTTAAC	103.459	-0.116023	0.427537	-0.271374	0.786103	0.977552	0.15726	0.122665	-0.0345953	-	-	-	-	-
chr14	31080585	31092906	+	NM_001128126.2,NM_001254728.1,NM_001254729.1	11154	AP4S1	GT_AG	0.96896	0.959964	TGAATTAGATGTATCCTTTTTCAAT	AATTTTTAACTTTAAACTAATTTCCTTAATATAACCGTAGATAATG	TTCCTTAAT	171.987	-0.0902102	0.335146	-0.269167	0.787801	0.978051	0.108304	0.145879	0.0375747	-	-	-	-	-
chr4	139336953	139340911	+	NM_057175.3,XM_005263236.2	80155	NAA15	GT_AG	0.957325	0.905793	AGTCATGTGTGTATCCTTTTTGAGA	TTTTTGACTTGTAGGTTGTACCCTTAACTAAATTCTTTAGGTTGGC	ACCCTTAAC	421.287	0.0825397	0.307318	0.268581	0.788252	0.978083	0.0709953	0.0787683	0.00777303	-	-	-	-	-
chr1	143821045	143825640	-	XR_001737704.1,XR_001737705.1	199882	LOC199882	GT_AG	0.899771	0.933254	AGAATTCTCTGTATCCTGCAGTGGG	TTTCTACTTTAGGAAGTATCATTCCTTGATTCAGGATCAGGCTCAA	TTCCTTGAT	8.222	0.450267	1.751	0.257148	0.797064	0.979976	0.291667	0.1875	-0.104167	-	-	-	-	-
chr8	123023740	123024985	-	NM_001134671.2,NM_024295.5,XM_006716657.1	79139	DERL1	GT_AG	0.912642	0.897909	TTGCATCGTGGTATCCTTCAGTCTG	AATGCTTTTTTATGTCTGATCTTTAACTTTACAAACCAAGATTACT	ATCTTTAAC	276.439	0.0853185	0.336482	0.253561	0.799835	0.980385	0.0758246	0.0698737	-0.00595091	-	-	-	-	-
chr6	26448449	26448727	+	NM_197974.2	10384	BTN3A3	GT_AG	0.816104	0.843586	AGCCTAAGAGGTATCCAACGCAAGC	TGAGCACCTTGATAACCCTTCCCTATTCATTCCATTGCAGAGTGGA	CACCTTGAT	53.4343	0.115769	0.457087	0.253276	0.800055	0.980464	0.116038	0.150354	0.0343168	-	-	-	-	-
chr1	147966664	147968331	+	XR_001737221.1	51463	GPR89B	GT_AG	0.937248	0.834711	GGAAGTGAAAGTATCCTTTGTCCCT	TTAATTGTGTGACTTTGAGCAAGTTATTTAACTCTCTGAGCTTCAC	TTATTTAAC	430.095	0.0460293	0.188683	0.24395	0.807269	0.981574	0.289401	0.312898	0.0234964	-	-	-	-	-
chr1	147966664	147968346	+	XM_017001449.1	51463	GPR89B	GT_AT	0.937248	0.834711	GGAAGTGAAAGTATCCTTTGTCCCT	TGAGCAAGTTATTTAACTCTCTGAGCTTCACTTTCCTTATGTGCAA	TTATTTAAC	430.251	0.0456681	0.190837	0.239305	0.810869	0.982012	0.316642	0.340518	0.0238761	-	-	-	-	-
chr1	151344279	151344416	-	NM_000449.3,NM_001025603.1,XM_005245405.1,XM_005245406.3,XM_011509847.1,XM_011509848.1,XM_011509849.1,XM_011509850.1,XM_017001999.1,XM_017002000.1	5993	RFX5	GT_AG	0.912808	0.907418	GCCAGTCCAAGTATCCTTGACTAGA	GGAGATCGCCATGTGTTGGCTGCTCTTTAACTTGCATCAGATATTG	CTCTTTAAC	201.534	0.0712773	0.302291	0.235791	0.813595	0.982868	0.0472472	0.0509275	0.00368026	-	-	-	-	-
chr2	147943523	147948050	-	NM_001190879.2,NM_001190881.2,NM_001190882.2,NM_002552.4,NM_181741.3,NM_181742.3,XM_011511255.2,XM_017004226.1	5000	ORC4	GT_AG	0.782575	0.838085	AAATGTTCAGGTATCTTAAAAGGCA	CTTTCCTCAATTTTGGCTTTTTTTTTTTTTTTCCTTTTAGTATCTC	TTCCTCAAT	258.224	0.056984	0.242175	0.235301	0.813975	0.982952	0.0393733	0.0313844	-0.00798893	-	-	-	-	-
chr3	179574468	179576216	+	NM_004301.4,NM_177989.3,NM_178042.3	86	ACTL6A	GT_AG	0.905046	0.959964	TTTTGACAGCGTATCCTTGAAAGAG	GCGGCCTTGATACTTTCTTTTCCTTAATGTTTTAAACTAGATTTGC	TTCCTTAAT	185.022	-0.0557058	0.238023	-0.234035	0.814958	0.983051	0.0360626	0.0399952	0.00393266	-	-	-	-	-
chr7	156725526	156725763	-	NM_022458.3,XM_005249555.2,XM_017012509.1,XM_017012514.1,XR_001744847.1,XR_001744848.1	64327	LMBR1	GT_AG	0.962668	0.933254	TTTTGATTTTGTATCCTTTCTTTAA	TTGCATTCTGTTGGAGAGTTTTTTTCCTTGATTCTCACAGCTATCT	TTCCTTGAT	113.753	0.0524251	0.239853	0.218571	0.826984	0.984748	0.0769216	0.0943819	0.0174603	-	-	-	-	-
chr2	231779501	231781064	-	NR_110994.1,XM_011511342.1	5147	PDE6D	GT_AG	0.882796	0.863744	GCTTCAAACTGTATCCGTCCGGGAG	CTAACAATGTAATAATATTGCTACTTAACATGCTTTGTAGACAGTA	CTACTTAAC	81.7679	0.0514829	0.236691	0.217511	0.82781	0.98497	0.0924564	0.101984	0.0095273	-	-	-	-	-
chr16	67950712	67950961	-	NM_001145961.1,NM_001145962.1,NM_001145963.1,NM_001145964.1,NM_005072.4	6560	SLC12A4	GT_AG	0.950661	0.97329	TCCCTCGTGTGTATCCTTTCCCAGG	TGGGGTGGCAGAGGCCGAGTTTTCCTTGACGCCGCCGCAGACTTCA	TTCCTTGAC	25.4484	0.115524	0.534865	0.215988	0.828997	0.985491	0.106021	0.0914858	-0.0145357	-	-	-	-	-
chr17	32350327	32351785	+	NM_001032293.2,NM_001098507.1,NM_003457.3,XM_017025019.1,XR_001752611.1,XR_001752612.1,XR_001752613.1,XR_001752614.1,XR_001752615.1,XR_001752616.1,XR_934542.2,XR_934543.2	7756	ZNF207	GT_AG	0.928538	0.935378	CGTGGTGCTGGTATCCTTTGTCGGT	CATCATTAGGCTGTCTTTGTGCCTTAACAGTATTGATCAGGTATTG	TGCCTTAAC	602.27	0.0429777	0.203408	0.211288	0.832662	0.986343	0.0774386	0.0715467	-0.00589182	-	-	-	-	-
chr2	117829467	117830581	+	NM_006773.3	8886	DDX18	GT_AG	0.957482	0.959964	GTTGATCTGAGTATCCTTTTCTTTA	ATTATCTTTTTTGCTTGATTTCCTTAATGTTTGCCTCCAGACGTCA	TTCCTTAAT	245.221	0.0375359	0.186256	0.201528	0.840285	0.987133	0.0469702	0.0685052	0.021535	-	-	-	-	-
chr1	246887358	246888176	-	NM_001323342.1,NM_001323343.1,NM_015446.4,NR_136586.1,XM_006711758.1,XM_011544156.2,XM_011544157.2,XR_426916.2,XR_949136.2	25909	AHCTF1	GT_AG	0.968023	0.917733	ACACTCTATTGTATCCTTTTAAGTT	TGTTGTTGTATTTTATTGTCCTTAATCCGCTTTTTAAAAGACCATT	GTCCTTAAT	248.522	-0.0560945	0.280902	-0.199694	0.84172	0.987407	0.127577	0.133177	0.00559992	-	-	-	-	-
chr6	33249656	33249789	+	NR_044997.1	414765	HCG25	GC_AG	0.701716	1	GGCTAGACCTGCATCCGAAGGGCCT	GAAACGTAACATTTTTCCTTAACTGCGCCTCTCTTCTTAGGCCTTA	TTCCTTAAC	18.2608	0.209746	1.05359	0.199077	0.842202	0.987469	0.87595	0.858767	-0.0171828	-	-	-	-	-
chr15	66502751	66503057	-	NM_000968.3	6124	RPL4	GT_AG	0.952464	0.873838	TTTTGGAAACGTATCCTTTGTTTCA	ACTAAAATTTGAGAAATGTGATTCTTGACTGGAAAAATAGATGTGT	ATTCTTGAC	10052.6	-0.0526816	0.269498	-0.195481	0.845017	0.98791	0.00929696	0.00852098	-0.000775978	-	-	-	-	-
chr1	145135393	145139985	+	XM_017003042.1,XM_017003043.1,XM_017003044.1,XM_017003045.1,XR_001737699.1,XR_001737700.1,XR_001737701.1	101929805	LOC101929805	GT_AG	0.899771	0.933254	AGAATTCTCTGTATCCTGCAGTGGG	TTTCTACTTTAGGAAGTATCATTCCTTGATTCAGGATCAGTCTCAA	TTCCTTGAT	13.9721	-0.30293	1.59425	-0.190014	0.849298	0.988932	0.818056	0.625	-0.193056	-	-	-	-	-
chr7	129880972	129952502	-	NM_003344.3,NM_182697.2	7328	UBE2H	GT_AG	0.951014	0.919382	TGGTCAAGCTGTATCCTTCGTGGAG	ACTGTAAAGCCTGTGTAATTTCCTTTACCGTCCACCTTAGCATCGA	TTCCTTTAC	3380.36	0.0495295	0.270017	0.183431	0.85446	0.989899	0.129092	0.151242	0.0221507	-	-	-	-	-
chrX	46648798	46651109	-	NM_001257291.1,NM_032591.2,XM_005272681.4,XM_005272682.4,XM_006724564.3,XM_011543990.2,XM_017029905.1,XM_017029906.1	84679	SLC9A7	GT_AG	0.962458	0.947077	CGGAGCTTTTGTATCCTTTTCTTGT	TGGAAACTGTTGGTCCCTTAACCTTCTACCTTGTGGTCAGGTTGCC	TCCCTTAAC	270.629	-0.0666559	0.36234	-0.18396	0.854045	0.989899	0.0507379	0.0451899	-0.00554802	-	-	-	-	-
chr12	123328028	123328733	-	NM_001167856.1,NM_018183.3	55206	SBNO1	GT_AG	0.936544	1	CGATGGAGTGGTATCCTTTATGGCA	TAATACTAATGTGATACATTCCTTAACTCATTCCATTTAGATAGTG	TTCCTTAAC	176.897	-0.0561517	0.310586	-0.180793	0.85653	0.990258	0.0658543	0.0621928	-0.00366148	-	-	-	-	-
chr14	24268620	24268724	-	NM_004581.5,NM_182836.2	5875	RABGGTA	GT_AG	0.770268	0.97329	CCATGTCTGGGTATCCCAGGATTGG	GTGGTTAGGCTGGGGCATTTCCTTGACCCAGTACTCCCAGCTCTGT	TTCCTTGAC	54.0547	0.113544	0.655995	0.173086	0.862584	0.991049	0.0960593	0.0936033	-0.00245593	-	-	-	-	-
chr1	212961255	212972579	+	NM_024749.4	79805	VASH2	GT_AG	0.929342	0.97329	AGACCCTACAGTATCCTTCCAACCA	TCAAGGCCTCCTTTCTCTTCCTTGACTCAGATTGTCTAAGCTACTT	TTCCTTGAC	212.287	-0.0528036	0.362272	-0.145757	0.884113	0.993795	0.166668	0.23626	0.0695913	-	-	-	-	-
chr12	113161383	113161892	-	NM_001111322.1,NM_024072.3	79039	DDX54	GT_AG	0.884393	1	AGCGAGACCTGTATCCTGAGGGGCG	CCCAGGGGCTTCACGCAGCTTCCTTAACGAGGTTTCCCAGCTATCA	TTCCTTAAC	78.2755	-0.0784917	0.550665	-0.14254	0.886654	0.994371	0.0164236	0.0122612	-0.00416245	-	-	-	-	-
chr1	147966664	147968874	+	NM_016334.3,XM_005277402.4,XM_011509612.2,XM_017001448.1	51463	GPR89B	GT_AG	0.937248	0.834076	GGAAGTGAAAGTATCCTTTGTCCCT	TTCCTATGTGATTAAAACCTTGATGCCCATTCTGTGCCAGATCTTA	AACCTTGAT	540.97	-0.0231153	0.167219	-0.138234	0.890055	0.99487	0.286204	0.26996	-0.0162439	-	-	-	-	-
chr7	90258164	90261946	+	NM_001039706.2,NM_001160138.1,XM_005250600.3,XM_011516577.2,XM_011516578.2,XM_011516579.1,XM_017012624.1,XM_017012625.1,XM_017012626.1,XM_017012627.1,XM_017012628.1,XM_017012630.1,XM_017012632.1,XM_017012641.1,XM_017012642.1,XR_927530.1,XR_927531.2,XR_927532.1,XR_927533.1	79846	CFAP69	GT_AG	0.960415	0.941831	GAATGGACTTGTATCCTTTACATAT	TATTAATCTGAATTTTATTTCTTAACTAAAAATATTAAAGCCATTA	TTTCTTAAC	7.78893	-0.184757	1.34617	-0.137246	0.890836	0.995065	0	0.256111	0.256111	-	-	-	CE	AA
chr7	90258164	90262088	+	XM_017012633.1	79846	CFAP69	GT_AG	0.960415	0.939193	GAATGGACTTGTATCCTTTACATAT	CTGTGTGGGTAAGTTATCTTTCTTTAACTTTATTTTGTAGTAACAT	TTCTTTAAC	7.78893	-0.184757	1.34617	-0.137246	0.890836	0.995065	0.291667	0.219381	-0.0722854	-	CE	-	-	-
chr12	21456096	21461024	+	NM_024854.3,XR_242902.4	79912	PYROXD1	GT_AG	0.904235	0.901795	AACAAAAGAGGTATCTTTTCATATA	TCTGTAAGTATTATGCTAACCAGTATTTTCTTAATTTTAGTTTTCT	TTTCTTAAT	221.25	0.0487457	0.361248	0.134937	0.892662	0.995084	0.082693	0.0875794	0.00488642	-	-	-	-	-
chr5	140679128	140679787	-	NM_001258040.2,NM_001258041.2,NM_001258042.2,NM_001289094.1,NM_002109.5	3035	HARS	GT_AG	0.892476	0.968226	TGACCTCACTGTATCTTTCTAAACT	AGTGATAGGAGGGGCTTTCTCCTTAACTCTTTGTCATCAGGTTCCT	CTCCTTAAC	168.516	0.0362246	0.292228	0.12396	0.901347	0.996335	0.0479397	0.0428572	-0.00508251	-	-	-	-	-
chr17	7908511	7908696	+	NM_001005271.2,NM_001005273.2,NM_005852.3,XM_005256427.4,XM_005256428.4,XM_005256429.4,XM_006721423.3,XM_006721424.3,XM_006721428.3,XM_017024061.1,XM_017024062.1,XM_017024063.1,XM_017024064.1,XM_017024065.1,XM_017024066.1,XM_017024067.1,XM_017024068.1,XM_017024069.1,XM_017024070.1	1107	CHD3	GT_AG	0.958781	0.933254	GGATTGTCCTGTATCCTTTGATACA	CTGTTAAATTCCTTGATGGTTCCTTTTCCTTCATTGGTAGCCATGG	TTCCTTGAT	60.2044	-0.0463217	0.399357	-0.115991	0.90766	0.997275	0.0326491	0.047813	0.0151639	-	-	-	-	-
chr6	149595235	149597506	-	NM_001204076.1	11104	KATNA1	GT_AG	0.832585	0.838793	TTGCCGTCAGGTATCTTCCTTTCAA	ACATTGTGTGTGTTGTTGTTGTTTTTAACTTAAAACCTAGGGATGC	GTTTTTAAC	219.943	-0.0283872	0.245366	-0.115693	0.907896	0.99728	0.0917859	0.106312	0.0145264	-	-	-	-	-
chr1	212961255	212965721	+	NM_001136474.2,NM_001136475.2,NM_001301056.1,XM_011509987.2,XM_011509988.2,XM_011509989.2,XM_011509991.2,XM_017002351.1,XR_001737419.1,XR_921938.1,XR_921940.2,XR_921941.2,XR_921943.1	79805	VASH2	GT_AG	0.929342	0.866458	AGACCCTACAGTATCCTTCCAACCA	TGGAGTTTTCTGTCACTTTCCCTTTACATACTTTACACAGATATAA	TCCCTTTAC	77.565	-0.0592912	0.51607	-0.11489	0.908532	0.997412	0.284691	0.321375	0.0366846	-	-	-	-	-
chr17	43140284	43144727	+	NR_003108.1	10230	NBR2	GT_AG	0.953537	0.899156	CTGTTCATTTGTATCCTTTAAAATA	AGAATTAGTTATATATATTCTTTAATATAAGAAAAATAAGAGCAGC	TTCTTTAAT	57.2748	-0.0760125	0.675198	-0.112578	0.910365	0.997784	0.535995	0.727597	0.191603	-	-	-	-	-
chr2	39768502	39769757	-	NM_001321470.1,XM_017005050.1,XM_017005051.1	80745	THUMPD2	GT_AG	0.848489	0.939193	GACTTTCAGAGTATCTTGTCGCTGC	CATTTTTAGTATTCTTTTCTTTAACTTGGTACTTTTCCAGGAGGTA	TTCTTTAAC	98.9654	0.0342566	0.357504	0.0958213	0.923662	0.99962	0.415833	0.437693	0.0218606	-	-	-	-	-
chr1	16232298	16232509	-	NM_030907.3	79363	CPLANE2	GT_AG	0.929935	0.941516	TCGGCTCCAAGTATCCTTTGGATAT	GTGCAGAGGCACCCAGTTAGGCTCCTTGACCCTCCTCCAGATTTGA	CTCCTTGAC	9.89424	-0.0869612	1.14519	-0.0759364	0.93947	1	0.154965	0.200261	0.0452958	-	-	-	-	-
chr1	23975081	23977910	-	XM_017000102.1	10772	SRSF10	GT_AG	0.876446	0.915302	CATACCTGATGTATCCTACAGAATA	ATCAAAGTTTGCAAAACTTCCCAAGCCCCTTAACATTTAGCACATT	CCCCTTAAC	32.4562	0	1.5211	0	1	1	0.854115	0.855065	0.000949282	-	AA	-	AA	CE
chr1	23977454	23977910	-	XM_017000101.1	10772	SRSF10	GT_AG	0.876446	0.939193	CATACCTGATGTATCCTACAGAATA	TGCTGGGGACACATATAAACCCTTAACTTCTTTAACTTAGCCCTGT	TTCTTTAAC	31.782	0	1.52267	0	1	1	0.797198	0.8266	0.0294014	-	-	-	AA	AD
chr1	32204621	32205193	+	NM_024296.4,XM_017002307.1,XM_017002308.1,XM_017002309.1	79140	CCDC28B	GT_AG	0.961215	0.932007	GTAATTCTATGTATCCTTTCCAAGG	AAGGACTGGTCCAAAGCGCCACGATCCTTGACGGGCACAGCCAGAA	ATCCTTGAC	61.6811	0	1.55952	0	1	1	0.0828659	0.0656615	-0.0172044	-	-	-	-	-
chr1	44689904	44697101	+	NM_001145636.1,XM_006710603.2,XM_006710604.2,XM_011541340.1,XM_011541341.1,XM_011541343.1,XM_011541345.1,XM_011541349.1,XM_017001140.1,XM_017001142.1,XM_017001143.1,XM_017001144.1,XM_017001145.1,XM_017001146.1,XM_017001147.1,XR_001737139.1,XR_001737140.1,XR_001737141.1,XR_001737142.1,XR_001737143.1,XR_001737144.1,XR_001737146.1,XR_001737147.1	339541	ARMH1	GT_AG	0.947825	0.907418	TTAGAATCACGTATCCTTTACTGAA	AAAAACCACCCTGAAACTCACTCTTTAACGTGTCATACAGCTATAT	CTCTTTAAC	10.2738	0.0252439	1.22932	0.0205348	0.983617	1	0.352679	0.1875	-0.165179	-	-	-	-	-
chr1	226361542	226361968	-	NM_001618.3	142	PARP1	GT_AG	0.967319	0.968226	TATATAACGAGTATCCTTTCTTGAG	TGTTGTATGGCTGTTGGCTCCTTAACAAGCTTCCCCTCAGGTACAT	CTCCTTAAC	707.561	-0.0141015	0.323098	-0.0436447	0.965188	1	0.100156	0.0994267	-0.000728914	-	-	-	-	-
chr11	45914204	45914315	-	NM_004813.2,NM_057174.2	9409	PEX16	GT_AG	0.920185	0.932007	CTGCTGCACTGTATCCTTAGCGCGG	GCCCCTGTGCTGGAGACATCCTTGACGCCTTGGCCGTCAGTGCTCA	ATCCTTGAC	52.3902	0.0391978	0.632859	0.0619376	0.950613	1	0.184355	0.155347	-0.0290078	-	-	-	-	-
chr11	75276912	75277363	-	NM_004041.4,NM_020251.3,XM_011545034.2,XM_011545035.2,XM_017017750.1,XM_017017751.1,XM_017017752.1,XM_017017753.1,XM_017017754.1	408	ARRB1	GT_AG	0.78709	0.843586	AAGATCTCAGGTATCCCAGACAGAG	ATTCCCGACTCACTCCACCTTGATTCCTCTCCCTCCCTAGTGCGCC	CACCTTGAT	61.8829	0.0219127	0.925206	0.0236842	0.981105	1	0.0100848	0.00487015	-0.00521466	-	-	-	-	-
chr12	96909896	96912722	+	NM_001135175.1,NM_001135176.1,NM_152905.3,XM_005268644.2,XM_011537904.2	121441	NEDD1	GT_AG	0.949824	0.846112	AGCAGCAATAGTATCCTTTAAAAAA	TGTTCATGGATTGTTTGATGCTCCATAACTCCTCATTTAGATAACT	CTCCATAAC	281.101	0.00296124	0.29143	0.0101611	0.991893	1	0.151214	0.130542	-0.0206725	-	-	-	-	-
chr12	110465215	110468471	-	NM_001164372.1	51184	GPN3	GT_AG	0.804487	0.874571	TATTACTCAGGTATCCAAGCTTAGA	TACCTGTTGCTTTAACCTCTCATGCCTTGTGACATTACAGAGCACC	TGCTTTAAC	84.495	-0.0102819	0.411604	-0.0249802	0.980071	1	0.0581097	0.0645221	0.00641234	-	-	-	-	-
chr15	99218714	99218897	-	NM_001288615.1,NM_001288616.1,NR_109947.1,XM_011521927.2,XM_011521929.1,XM_011521930.1,XM_011521931.1,XM_011521932.1,XM_011521933.1,XM_011521934.1,XM_011521935.1,XM_011521936.1,XM_011521937.1,XM_011521939.1,XM_011521940.2,XM_011521941.2,XM_011521943.2,XM_011521944.2,XM_017022509.1,XM_017022510.1,XM_017022511.1,XM_017022512.1,XM_017022513.1,XM_017022514.1,XM_017022515.1,XM_017022516.1,XM_017022518…	64927	TTC23	GT_AG	0.947369	0.906111	CCCTTCAAAAGTATCCTTTTGCCTC	AATCTAGAACCAAGTGGAAAATTTCCTGAACACAATTCAGATTTAA	TTCCTGAAC	21.4666	0.0221281	0.636451	0.0347679	0.972265	1	0.108631	0.12251	0.0138791	-	-	-	-	-
chr16	14628252	14629596	-	NM_001134477.2,NM_001242992.1,NM_002582.3,XM_011522510.2,XM_011522511.2,XM_011522513.2,XM_011522514.1,XM_017023258.1,XR_001751906.1,XR_001751907.1	5073	PARN	GT_AG	0.858088	0.842353	GAGTTTTCAGGTATCCCTCCCTTGC	TTTATTAGTAAGCTAAAAATTTTTATTTCTTAAAATCTAGGAATCA	TTTCTTAAA	121.316	0.0143812	0.35326	0.0407098	0.967527	1	0.0333446	0.0294154	-0.00392917	-	-	-	-	-
chr16	84182059	84182201	-	NM_001243156.1,NM_001243157.1,NM_001243158.1,NM_001243159.1,NM_001243160.1,NM_005679.3,NM_139353.2,XM_005256226.3,XM_005256227.3,XM_006721325.3,XM_006721326.3,XM_017023845.1,XM_017023846.1,XM_017023847.1	9013	TAF1C	GT_AG	0.949802	0.850246	GACAGGCTGCGTATCCTTTCTTGCG	TGATCATAGCTCGTGCACTGATCCTTAGTGAGAGGCCCAGATTTCC	ATCCTTAGT	8.56112	0	1.7181	0	1	1	0.297661	0.503994	0.206333	-	-	-	-	-
chr17	8174617	8175756	-	NM_032354.3,NM_183065.2	84314	TMEM107	GT_AG	0.964667	0.959964	AGCCTCATCTGTATCCTTTCTGCCT	GTCGATCCAAAGACTTTCCTTAATCTCGTGCCTTCCCAAGCCATTG	TTCCTTAAT	140.488	0.0105363	0.453547	0.0232309	0.981466	1	0.430424	0.404069	-0.0263554	-	-	-	-	-
chr19	41389906	41391840	-	NM_020158.3	56915	EXOSC5	GT_AG	0.954204	0.79634	TGCCGGCTCTGTATCCTTTCTGCCA	AAAAAAAAAAAGAAACTTAACCATTTCCTGTGGTGCTCAGCTCCTG	AAACTTAAC	123.611	0.00041694	0.286534	0.00145511	0.998839	1	0.0547327	0.0501216	-0.00461109	Manually added U12-type intron	-	-	-	-
chr21	28960707	28965864	-	NM_015565.2,XM_006723987.3,XM_017028316.1	26046	LTN1	GT_AG	0.806657	0.834535	TATTGAAAAGGTATCTTAGGGATTT	GATCTTGCTGTTAATCTTTGCTTTAATTTTATGGTTTTAGGCATGT	TGCTTTAAT	576.466	-0.00822405	0.246781	-0.0333254	0.973415	1	0.209468	0.232701	0.0232324	-	CE	-	-	-
chr3	112532781	112534268	-	NM_022488.4,XM_011513074.1	64422	ATG3	GT_AG	0.956998	0.931566	GAGTTCATATGTATCCTTCCCTGTA	CTATTTACAAATCTTATTTTCCTTAGCTAAAAACCTTTAGGTATCT	TTCCTTAGC	135.653	0	1.48218	0	1	1	0.095175	0.137332	0.0421569	-	-	-	-	-
chr3	129512413	129514388	+	NM_001280541.1,NM_001280545.1,NM_001280546.1,NM_018262.3,NM_052985.3,NM_052989.2,NM_052990.2,XM_005247609.1,XM_006713689.1,XM_006713691.2,XM_006713692.2,XM_017006817.1,XM_017006818.1,XM_017006819.1,XM_017006820.1,XM_017006821.1,XM_017006822.1,XM_017006823.1,XM_017006824.1,XM_017006825.1,XM_017006826.1,XM_017006827.1,XM_017006828.1,XM_017006829.1,XM_017006830.1,XM_017006831.1,XM_017006832.1,XM_017…	55764	IFT122	GT_AG	0.966652	0.957769	TCTCTAAAGTGTATCCTTTCTCTTA	CTGGTGTTGCCCCTGCTGTCCTTAACCCTGTTCACGGCAGGAAAAT	GTCCTTAAC	43.1492	0.0192925	0.662348	0.0291275	0.976763	1	0.1705	0.197178	0.026678	-	-	-	-	-
chr4	121813381	121813865	+	NM_001034194.1,NM_005033.2,XM_011532035.2,XR_001741241.1	5393	EXOSC9	GT_AG	0.887486	0.941831	CTTCAGAAGTGTATCTTTATTTGGT	TAGCAATATTTTTGTTACTCAGTTTTCTTAACTTGTTAAGTGTTTC	TTTCTTAAC	273.204	-0.0103102	0.272882	-0.0377826	0.969861	1	0.112478	0.127805	0.0153265	-	-	-	-	-
chr5	43487112	43487908	-	NM_198566.3,XM_017009445.1,XM_017009446.1,XR_001742063.1	375444	C5orf34	GT_AG	0.959644	0.968226	AAGTTTAACTGTATCCTTTAAACAG	TGAAAAATGTGGGGAAAACCTCCTTAACTAAGCAACTTAGTGCTAC	CTCCTTAAC	9.93169	0	1.7458	0	1	1	0.381286	0.441078	0.0597919	-	-	-	-	-
chr6	169633069	169634427	-	NM_001202550.1,NM_182552.4,XM_011535682.2,XM_011535684.2,XM_011535685.2,XM_011535687.2,XM_011535688.2,XM_011535689.2,XM_011535690.2,XM_011535691.2,XM_011535692.2,XM_011535693.2,XM_011535694.2,XM_017010658.1,XM_017010659.1,XM_017010660.1,XM_017010662.1,XM_017010663.1,XM_017010664.1,XM_017010665.1,XM_017010666.1,XM_017010667.1,XM_017010668.1,XM_017010669.1,XM_017010670.1,XM_017010671.1,XM_017010673…	253769	WDR27	GT_AG	0.947615	0.874102	TTTTATTCCCGTATCCTTTCTCCCG	TAAGAGTGTTGAGAAGAGCTCCCTAACTGGATTATCGCAGACATCG	CTCCCTAAC	22.2994	0.0279221	0.521183	0.0535744	0.957274	1	0.0909247	0.10189	0.0109649	-	-	-	-	-
chr7	100101773	100101879	+	NM_004722.3,XM_005250689.4,XM_005250690.4,XM_006716175.3,XM_011516685.2,XM_017012791.1	9179	AP4M1	GT_AG	0.881419	0.860285	TACAAAGACTGTATCCTAGACCCTT	TGTGTCGCAGGATCCTTCACTGAGTCCTTCCACCCGCCAGTCCGCG	ATCCTTCAC	14.8428	0	1.6003	0	1	1	0.0182343	0.0613095	0.0430753	-	-	-	-	-
chr7	134295080	134296390	-	NM_032826.4,XM_011516645.2	84912	SLC35B4	GT_AG	0.939155	0.915396	TCATCACTCAGTATCCTTTGGACTG	GTACAGTCTACAGAAAACTACCTTGACTCCACTCCTCCAGGTACGT	TACCTTGAC	39.8053	0	1.50488	0	1	1	0.144157	0.157676	0.0135193	-	-	-	-	-
chr8	22531329	22532224	+	NM_001243974.1	5533	PPP3CC	GT_AG	0.814161	0.854495	TATCAGAAAGGTATCCGACTAAACT	ACACATCCCTTTAACTTACTTATTCTTTGTATTCTCTAAGGAAGCA	CCCTTTAAC	139.789	-0.00502661	0.334123	-0.0150442	0.987997	1	0.0891986	0.0850108	-0.00418778	-	-	-	-	-
chr9	15922203	16018302	+	XM_017014432.1	203238	CCDC171	GT_AG	0.964258	0.890282	TGATTCTGATGTATCCTTTTAGGAG	TTCTAAGAAGCATATAGCATTATCCTTAGCAAAACTGGAGACCCGG	ATCCTTAGC	468.154	-0.0774242	1.4386	-0.053819	0.957079	1	0.74256	0.7625	0.0199405	-	-	-	-	-
chr9	125188948	125189561	-	NM_001123355.1	5537	PPP6C	GT_AG	0.830634	0.968226	CCCCCGCCGGGTATCCAGTCCAGTC	TAAATACAAATACTTTCTCCTTAACCCCTTCTTAACTCAGTATTTC	CTCCTTAAC	16.577	0.00811443	0.886517	0.00915315	0.992697	1	0.674899	0.683269	0.00836947	-	-	-	-	-
chrX	21880973	21882432	+	NM_015884.3	51360	MBTPS2	GT_AG	0.962958	1	CATTTGTCAAGTATCCTTTCTGGTG	AGACCTCTCACAGTTGGTTCCTTAACTGATTTTAACCCAGGTACCT	TTCCTTAAC	47.3445	0.022543	0.389432	0.0578869	0.953839	1	0.0669073	0.0634771	-0.00343014	-	-	-	-	-
chr1	6110527	6111774	-	NM_015557.2	26038	CHD5	GT_AG	0.908597	0.864809	GCATCGTGACGTATCCTTGGCCAGG	TTCTAACGGCCAGGTTTGCCCTTAATGGTGCCCCACCCAGGCACGG	GCCCTTAAT	0.0613869	0	6.11881	0	1		0	0	0	-	-	-	-	-
chr1	52463327	52463672	-	XM_017000815.1,XR_001737073.1	23318	TUT4	GT_AG	0.913224	0.887607	GCAAAGGAGGGTATCCTTGTAGATG	AAGTATTTTATTTGTTCTCCTTTACTTAAATTCTGCTTAGAGCCAC	CTCCTTTAC	0.539988	0	3.75689	0	1		0.967588	0.943392	-0.024196	-	-	-	-	-
chr1	68146013	68148135	-	NM_001002292.3,NM_001193334.1,NM_024911.6,XM_011542191.2,XM_011542192.2,XM_017002390.1	79971	WLS	GT_AG	0.938319	0.919382	AGAGCTGGCCGTATCCTTCCTTGAT	CCTTGGCTAGCCCGTTGTTTCCTTTACTGGACACGACCAGATGGCC	TTCCTTTAC	26.5041	8.07937	4.3106	1.8743			0.000193424	0	-0.000193424	-	-	-	-	-
chr1	89014280	89014404	-	NM_001319180.1,XM_017001013.1,XM_017001014.1	2635	GBP3	GT_AG	0.872206	0.89153	GAGATCCCATGTATCCACTTTAGAA	TCCTGTTCATTTTGTCACATTTCCTTAGTTAGCTACTCAGCTATGT	TTCCTTAGT	87.1124	2.29257	0.980347	2.33853			0.157989	0.221569	0.06358	-	-	-	-	-
chr1	89014280	89014546	-	NM_001319179.1,NM_001319181.1,NM_018284.2,NR_135007.1,XM_005270743.2,XM_006710574.2,XM_011541233.1,XM_011541234.1	2635	GBP3	GT_AG	0.955455	0.89153	ACCAACTGTAGTATCCTTTTGTGAC	TCCTGTTCATTTTGTCACATTTCCTTAGTTAGCTACTCAGCTATGT	TTCCTTAGT	88.1073	2.27669	0.976345	2.33185			0.197056	0.291473	0.0944168	-	-	-	-	-
chr1	91380983	91385186	-	NM_001017975.4,XM_011540849.1,XM_011540850.2,XM_011540851.1,XM_011540852.2,XM_011540855.1,XM_011540857.1,XM_011540859.2,XM_017000490.1,XM_017000491.1,XM_017000494.1,XM_017000495.1,XM_017000496.1,XR_001737008.1,XR_001737009.1,XR_001737010.1	164045	HFM1	GT_AG	0.947849	0.928189	ACAGAAATTCGTATCCTTTAAGTTA	TTAAATTCTGAAATATTTGACTCCTTAATGTTATTGTAAGCGGCAA	CTCCTTAAT	0.190808	-1.93565	6.09826	-0.31741	0.750932		0	0	0	-	-	-	-	-
chr1	149729586	149734181	-	XR_001738213.1,XR_001738214.1,XR_001738215.1,XR_001738216.1,XR_001738217.1,XR_001738218.1,XR_001738219.1	102723955	LOC102723955	GT_AG	0.899771	0.933254	AGAATTCTCTGTATCCTGCAGTGGG	TTTCTACTTTAGGAAGTATCATTCCTTGATTCAGGATCAGGCTCAA	TTCCTTGAT	1.81805	-0.631536	2.26968	-0.278249	0.780821		0.375	0.166667	-0.208333	-	-	-	-	-
chr1	154129346	154135813	-	NM_001159484.1,NM_207308.2,XM_011510122.1,XM_011510123.1,XM_011510124.1,XM_017002788.1,XM_017002789.1	91181	NUP210L	GT_AG	0.966228	0.900522	GTCCATAAAAGTATCCTTTTGTTCA	CCAACTCTGGCTCACATGATTTCCTTAAGCAAAAATTAAGATGTTC	TTCCTTAAG	3.54694	-0.25346	1.79817	-0.140955	0.887906		0.291667	0.125	-0.166667	-	-	-	-	-
chr1	201110270	201112187	-	NM_000069.2,XM_005245478.3	779	CACNA1S	GT_AG	0.920014	0.968226	TAGAATGGAAGTATCCTTCAGGGCC	CCTTGCCTCACTCGAGGGCTCTCCTTAACCCTGGCTCCAGGCCCTT	CTCCTTAAC	0						0	0	0	-	-	-	-	-
chr1	223545300	223549317	-	NM_001143962.1,XM_017001265.1,XM_017001266.1	388743	CAPN8	GT_AG	0.948145	0.856925	TCTGTTGGATGTATCCTTTAAATGT	AGAATTTGGACTCAATCATGTTGGTCTTTAATGTGCCTAGAGCAAT	GTCTTTAAT	51.6755	2.86602	3.28897	0.871404			0.183258	0.291667	0.108409	-	-	-	-	-
chr1	223766432	223769840	+	NM_001146068.1,NM_001748.4	824	CAPN2	GT_AG	0.960251	0.97329	CATGCTAGATGTATCCTTTAATGTG	AATGGACCCACACTCAAGGGCTTTCCTTGACTGAAGGCAGTCGGAC	TTCCTTGAC	223.698	2.68643	1.25465	2.14117			0.0142279	0.0139821	-0.000245809	-	-	-	-	-
chr1	228367176	228367885	+	NM_001098623.2,NM_001271223.2,XM_005273287.4,XM_005273291.4,XM_005273298.4,XM_005273307.4,XM_006711822.3,XM_006711823.3,XM_011544297.2,XM_011544299.2,XM_017002443.1,XM_017002444.1,XM_017002445.1,XM_017002446.1,XM_017002447.1,XM_017002448.1,XM_017002449.1,XM_017002450.1,XM_017002451.1,XM_017002452.1,XM_017002453.1,XM_017002454.1,XM_017002455.1,XM_017002456.1,XM_017002457.1,XM_017002458.1,XM_017002…	84033	OBSCN	GT_AG	0.908562	0.933254	TCCTGGAGCTGTATCCTGCCCTCAG	TTCAGCCTCCCAAGCCTGCTTTTCCTTGATGGGATCCCAGGTGCTC	TTCCTTGAT	0.285865	0	6.05787	0	1		0	0	0	-	-	-	-	-
chr1	230791929	230792425	+	NM_001319676.1,NM_006615.2,NM_016452.2,XM_011544017.1,XM_011544018.1,XM_011544019.2,XM_011544020.1,XM_017000098.1,XM_017000099.1,XR_001736933.1	10753	CAPN9	GT_AG	0.927397	0.947077	CCTGATGGACGTATCCTTCCAAATA	TGAAACACTGCTCATGTCTCCCTTAACCCACATGGCACAGACCAGC	TCCCTTAAC	3.21978	0	6.03711	0			0	0	0	-	-	-	-	-
chr10	13298246	13299967	-	NM_001323082.1,NM_001323083.1,NM_006214.3	5264	PHYH	GT_AG	0.927782	0.895342	CGGGGCTGTCGTATCCTTTGGGCTG	CTTCTATATTTTACTTTATTTGCCTTAATTCACATCCTAGGTAGCT	TGCCTTAAT	33.4529	3.20096	1.50409	2.12817			0.0412969	0.0674603	0.0261634	-	-	-	-	-
chr10	60082177	60082614	-	NM_020987.4,XM_006717796.3,XM_006717802.3,XM_011539708.2,XM_011539709.2,XM_017016110.1,XM_017016111.1,XM_017016112.1,XM_017016114.1,XM_017016115.1,XM_017016116.1,XM_017016117.1,XM_017016118.1,XM_017016119.1,XM_017016120.1,XM_017016123.1,XM_017016125.1,XM_017016126.1,XM_017016136.1,XM_017016141.1	288	ANK3	GT_AG	0.884725	0.856454	ACATAAAAAGGTATCTTTTAATACT	TAATATTCCTTGTCTCTGCAATGCATCTTGGAACCAAAAGGAGACA	TTCCTTGTC	26.9788	2.44014	1.88165	1.29681			0.030303	0.0104167	-0.0198864	-	-	-	-	-
chr10	127409179	127409312	+	NM_001290223.1,NM_001380.4,XM_011539422.2,XM_011539424.1,XM_017015813.1	1793	DOCK1	GT_AG	0.92728	0.958716	CCTGGCCAGTGTATCCTTTAAGACA	GTCTATGCTGCCTTAGTGATCCTTAACCCCCTCACCTCAGATATTC	ATCCTTAAC	6.35446	-1.78722	6.01378	-0.297187			0.00119427	0	-0.00119427	-	-	-	-	-
chr11	65209388	65209848	+	NM_001198868.1,NM_001198869.1,NM_005186.3,NR_040008.1,XM_006718698.1,XM_011545292.1	823	CAPN1	GT_AG	0.944332	0.910057	CCTCATGGATGTATCCTTCCGTTTG	TGGTCTAAGTGATGGAATTTCCTTCTTAACGGCCACCCAGCGTGAT	CTTCTTAAC	247.397	1.69128	0.739218	2.28793			0.0127735	0.0195708	0.00679726	-	-	-	-	-
chr11	101915413	101922640	+	NM_020802.3,XM_005271627.4	57562	CEP126	GT_AG	0.951055	0.8996	GCTCTTACCTGTATCCTTCCCAGCC	AAGATGTAGACCATTGTTCTTAACTTAATGCTATCATTAGAGATAT	GTTCTTAAC	0.82492	4.73687	5.14567	0.920554	0.357283		0	0.166667	0.166667	-	-	-	-	-
chr11	119357591	119357756	-	NM_001243759.1,NM_004205.4,NM_171997.2,XM_005271721.4,XM_005271722.2,XM_017018539.1	9099	USP2	GT_AG	0.895679	0.932007	TTGGTGCTCCGTATCCTTAAGATCC	CTGCATTGGTTTGACTATCCTTGACTCACGTCAATGCCAGATCTGA	ATCCTTGAC	14.1861	-0.990868	5.96825	-0.166023			0.00235166	0	-0.00235166	-	-	-	-	-
chr12	201850	202739	-	NM_001122847.2,NM_001122848.2,NM_001206931.1,NM_003044.4,XM_005253747.4,XM_005253748.4,XM_006719005.3,XM_011521010.1	6539	SLC6A12	GT_AG	0.86852	0.863645	TGGAACACAGGTATCCATCATTTCA	GCATCTCTCTCCATCTTGTCCCTAACCTTGTCCCCAACAGAGCATT	GTCCCTAAC	1.11832	2.97188	4.05851	0.732257	0.464012		0.1875	0.0714286	-0.116071	-	-	-	-	-
chr12	57745913	57746175	+	NM_005981.3	6302	TSPAN31	GT_AG	0.883553	0.877886	GCTGTTCTTTGTATCCTGACCTGAA	AAAGGAATCTAGGACTTTTTTCCATAACCTTTCCTCTCAGTACATG	TTCCATAAC	71.5471	1.77249	0.736645	2.40616			0.0829219	0.183347	0.100425	-	-	-	-	-
chr12	95994826	95994932	-	NM_001258333.1,NM_001258334.1,NM_002108.3	3034	HAL	GT_AG	0.964287	0.919382	GAGTTTATCTGTATCCTTTCCCACA	TTTTCCACACCACCCTATATGTTCCTTTACCTGGATACAGATACAG	TTCCTTTAC	0.809805	-0.297908	3.36943	-0.088415	0.929547		0.0625	0.212121	0.149621	-	-	-	-	-
chr12	113304386	113306494	-	NM_024959.2,XM_011538752.2	80024	SLC8B1	GT_AG	0.957813	0.837677	ATCATCTTCAGTATCCTTTGTGGTC	TGCAGGCCATTCCAGCAAAGCTTCCTGAGCTGGGCTGCAGACATCC	TTCCTGAGC	32.7651	3.10003	1.4257	2.17438			0.077137	0.0938583	0.0167213	-	-	-	-	-
chr12	113320687	113320849	-	NM_024959.2,XM_017019978.1	80024	SLC8B1	GT_AT	0.945343	0.876894	CAACGTGGCAGTATCCTTTTGTCCA	GCAGCTGCGATCCTGGCCCGCCTTGACATGCTCCCCACATGGCGTC	CGCCTTGAC	15.0256	0	2.27927	0			0.0631113	0.146875	0.0837637	-	-	-	-	-
chr12	122138939	122140953	+	NM_014938.5,XM_006719290.3,XM_006719291.3,XM_006719292.3,XM_006719294.3,XR_001748624.1,XR_944508.2,XR_944509.2	22877	MLXIP	GT_AG	0.882289	0.939193	GTTCTGGATTGTATCTTTGGGTTTT	CCCTCTCCGTGCTTGCCTTTTCTTTAACCACACACTGCAGTTCAGC	TTCTTTAAC	31.2162	3.76773	1.73117	2.17641			0.204875	0.227679	0.0228036	-	-	-	-	-
chr14	34435305	34462095	-	NM_138288.3	171546	SPTSSA	GT_AG	0.90575	1	ACGGTGTTCAGTATCCTGTCCCGGC	AATAAATTAATAATAATAAGTTTCCTTAACTACAACTCAGATTCCA	TTCCTTAAC	1508.48	1.12609	0.602652	1.86856			0.0632455	0.0806628	0.0174172	-	-	-	-	-
chr14	76770052	76771189	+	NM_014909.4,XM_017021087.1,XM_017021088.1,XM_017021089.1,XM_017021090.1,XM_017021091.1,XR_001750190.1	22846	VASH1	GT_AG	0.919629	0.904846	GAGAGCTGCAGTATCCTCTCTGGTC	CTTCAGGCCAAGCTAGGAAGCCCTTAACCCGTGCCCACAGGTACAA	GCCCTTAAC	3.78897	1.80571	1.36922	1.31879	0.187238		0.187902	0.141667	-0.0462352	-	-	-	-	-
chr14	76773212	76775891	+	NM_014909.4,XM_017021087.1,XM_017021088.1,XM_017021089.1,XM_017021090.1	22846	VASH1	GT_AG	0.930896	0.931566	TCCTGGGAATGTATCCTTCCTCACC	GTGCTTCTCCTGGCTCTTTCCTTAGCGGGGCACTGGCCAGTTACCT	TTCCTTAGC	3.70171	3.19672	1.31391	2.43298	0.0149751		0.144412	0.142857	-0.00155462	-	-	-	-	-
chr14	76774716	76775891	+	XM_017021091.1,XR_001750190.1	22846	VASH1	GT_AG	0.922366	0.931566	TCTCATCGCTGTATCCTTGGTCACT	GTGCTTCTCCTGGCTCTTTCCTTAGCGGGGCACTGGCCAGTTACCT	TTCCTTAGC	3.57796	3.97211	1.4527	2.73429	0.00625142		0.0340414	0.166667	0.132625	-	-	-	-	-
chr14	99894759	99897144	+	NM_001008707.1,NM_004434.2,XM_005267397.1,XM_005267398.3,XM_005267399.4,XM_005267400.4,XM_011536540.2,XM_011536541.1,XM_011536542.2,XM_017021074.1	2009	EML1	GT_AG	0.946254	0.857228	TGGAATGGGTGTATCCTTTATTCAT	TCTTAAAGGGAAAAAAAATTTTATCTTGACATCCACAAAGCTATGG	TATCTTGAC	0.568925	1.4718	6.02117	0.244438	0.806892		0.166667	0	-0.166667	-	-	-	-	-
chr15	28018558	28022500	-	NM_000275.2,NM_001300984.1,XM_011521640.2,XM_017022255.1,XM_017022256.1,XM_017022257.1,XM_017022258.1,XM_017022259.1,XM_017022260.1,XM_017022261.1,XM_017022262.1,XM_017022263.1,XM_017022264.1,XM_017022265.1,XR_001751294.1	4948	OCA2	GT_AG	0.80512	0.941516	GAGAACTACTGTATCCAAAATCCAC	TCTCCTGTCTGCCTTGTGGTTCTCCTTGACACTCTCCGAGCCGTGA	CTCCTTGAC	0.691689	2.30997	3.80167	0.607621	0.543439		0	0	0	-	-	-	-	-
chr15	55359691	55360839	-	NM_001204451.1	9236	CCPG1	GT_AG	0.918652	0.881998	GTATTTAAGAGTATCCTTGGAGAAG	CAATAAGTTTTTCCTAAACGGTGTCTTTATACATGATCAGAAGCTC	TTCCTAAAC	0.219618	0	6.09464	0	1		0.994022	0.990872	-0.0031499	-	-	-	-	-
chr16	68813563	68815514	+	NM_001317185.1	999	CDH1	GT_AG	0.843437	0.838793	TTGTCCCCTGGTATCTTCTTAGAAG	GTTTCGTTTTGTTTTTAACTTCATTGTTTCTGCTCTCTAGGGCTTG	GTTTTTAAC	158.614	2.36901	2.19608	1.07874			0.0050594	0.00665266	0.00159326	-	-	-	-	-
chr17	7292060	7293474	-	NM_015982.3,XM_017024713.1	51087	YBX2	GT_AG	0.779615	1	TCATCAACAGGTATCCAAGGAACCC	TGTTGAAGTCCCTTCCTTAACGACCCATCCTGTTCTGCAGGAATGA	TTCCTTAAC	13.5263	0.610904	5.9105	0.103359			0.32526	0.166667	-0.158594	-	-	-	-	-
chr17	42798168	42798467	-	NM_001040431.2	28958	COA3	GT_AG	0.875428	0.906111	TTGGCTATTTGTATCCGTCCGTGTT	TGTGCATATTCTGTGTGGTTTCCTGAACCTACCTCCCCAGATGGTT	TTCCTGAAC	144.118	1.56748	0.862889	1.81655			0.0229474	0.0306803	0.00773288	-	-	-	-	-
chr17	44748466	44750594	+	NM_025104.3,NM_145663.2,XM_017025149.1,XM_017025150.1,XR_001752645.1	80174	DBF4B	GT_AG	0.765913	0.891023	CAGGCATCAGGTATCCCAGAGCAGG	GGCTGGAATGCCATATGTCGGTCCTTGATCTGCCCTCCAGTGACCC	GTCCTTGAT	2.89579	0.194697	2.01569	0.0965905	0.923052		0.738459	0.809492	0.071033	-	-	-	-	-
chr17	44774583	44774697	+	NM_001318933.1,NM_002390.5,XM_005257373.3	4185	ADAM11	GT_AG	0.880994	0.862626	AGCTCGGCAGGTATCCTCCCCCAGA	GTCCTTGGCCTCCCTCATATCCGCCTGGCTCACCCCTCAGGGGACT	GTCCTTGGC	0.138381	-1.48708	6.12065	-0.242961	0.808036		0.166667	0	-0.166667	-	-	-	-	-
chr17	57867416	57868149	-	NM_001271875.1,NM_001292025.1,XM_011524812.2,XM_017024640.1,XM_017024641.1,XR_001752509.1,XR_934459.2	404093	CUEDC1	GT_AG	0.958563	0.866075	AGCATCAGTCGTATCCTTTCCAGCC	CCCCTCATCCCTGGGACGGTTTTCCTGAATGGCCTGGCAGGCTGGG	TTCCTGAAT	10.0992	2.1496	1.58238	1.35846			0.204423	0.21978	0.0153575	-	AA	-	-	-
chr17	75556144	75558154	+	NM_001015002.1,NM_001031803.1,NM_004524.2,XM_011524802.1,XM_017024625.1,XM_017024626.1,XM_017024627.1,XM_017024628.1,XM_017024629.1,XM_017024630.1,XM_017024631.1,XR_001752508.1	3993	LLGL2	GT_AG	0.89244	0.837677	CCATCAAGCTGTATCCTCCGTCCCC	GGTGTCCGACCTTCCAGAGCTTTCCTGAGCCTACTCCTAGCTACGG	TTCCTGAGC	64.8553	5.74391	1.90142	3.02086			0.0361955	0.0666667	0.0304712	-	-	-	-	-
chr19	2414139	2415474	+	XM_011527982.2	360200	TMPRSS9	GT_AG	0.892107	0.941831	GGTCACATGTGTATCCGTTTATTCC	GGGCCGCTGTATGTTTCTTTCTTAACTTCTGTCCCCGAAGCGAGGC	TTTCTTAAC	2.24531	-0.387659	3.02204	-0.128277	0.89793		0.554167	0.566667	0.0125	-	-	-	-	-
chr19	50226967	50230524	+	NM_001077186.1,NM_001145809.1,NM_024729.3,XM_006723386.3,XM_011527320.2,XM_011527321.2,XM_011527323.2	79784	MYH14	GT_AG	0.921044	0.883622	ATTGAGACCTGTATCCTCTCACAGC	CCGTCCCTTCCCCTCTAGCACCTTGACTCGCTGTGTCCAGACCTGC	CACCTTGAC	80.6239	7.48164	3.24115	2.30833			0.000357607	0	-0.000357607	-	-	-	-	-
chr19	55310296	55316785	-	XM_011526850.2	284417	TMEM150B	GT_AG	0.946396	0.893147	ATTGTGGCCAGTATCCTTCTTGTAT	CTTTGAAGATGGAGGAACGGGCCTTAACCAGAGCGCCTAGGAACTG	GGCCTTAAC	41.9172	2.14409	3.80631	0.563299			0.163547	0	-0.163547	-	-	-	-	-
chr19	55313056	55316774	-	XM_011526851.2	284417	TMEM150B	GT_AG	0.821004	0.878136	TATCCTTCTTGTATCCGGGGTAGGG	GTCTGTCACGGTAGCAGTGTGGCCCTTGACCCTGGGGCAGTGATCG	GCCCTTGAC	17.8034	3.50795	4.10561	0.85443			0.0186074	0.125	0.106393	-	-	-	-	-
chr19	55313056	55316785	-	NM_001085488.2,NM_001282011.1,NR_104066.1,NR_104071.1,XM_005258812.3,XM_011526852.2,XM_011526853.2,XM_011526854.2,XM_011526855.2,XM_011526856.2,XM_011526857.2,XM_017026667.1,XM_017026668.1	284417	TMEM150B	GT_AG	0.946396	0.878136	ATTGTGGCCAGTATCCTTCTTGTAT	GTCTGTCACGGTAGCAGTGTGGCCCTTGACCCTGGGGCAGTGATCG	GCCCTTGAC	17.9812	3.54118	4.10987	0.861629			0.0374461	0.125	0.0875539	-	-	-	-	-
chr2	85599318	85599524	-	NM_001031738.2,NR_033179.1,XM_006711930.3,XM_006711931.3,XM_006711932.2,XM_011532505.2,XM_011532507.2,XM_011532508.2,XM_017003305.1,XM_017003306.1,XM_017003307.1	129303	TMEM150A	GT_AG	0.942992	0.931566	CTGGTCCTCAGTATCCTTTCAGGAC	TCCGTATGTCCTACTGAACATTTCCTTAGCCTCGTTTTAGGTGGAG	TTCCTTAGC	14.6547	1.51128	1.42198	1.0628			0.614866	0.49472	-0.120146	-	AA	-	-	-
chr2	200593204	200595271	+	NM_001159.3,XM_011511062.1,XM_017003946.1,XM_017003947.1	316	AOX1	GT_AG	0.967335	0.897909	AGGAAGAAGCGTATCCTTTTCTTTA	ATTACATAACACATATGATCTTTAACTATACCTCTTCCAGTTCGAC	ATCTTTAAC	0.585397	0.841473	4.68135	0.17975	0.857349		0	0	0	-	-	-	-	-
chr2	201601885	201603223	-	NM_001168216.1,NM_001168217.1,NM_001168221.1,NM_152525.5,XM_006712331.3,XM_006712332.3,XM_006712333.3,XM_006712334.3,XM_006712335.3,XM_006712336.3,XM_011510736.2	151254	C2CD6	GT_AG	0.960054	0.866075	ATGCCTAAGAGTATCCTTTCTTTTG	TACAACAAAATTTATTTCCTGAATATCATTCTATTTTCAGTCAGTT	TTCCTGAAT	0.179686	1.34756	6.11581	0.220341	0.825605		0	0	0	-	-	-	-	-
chr2	219478106	219479143	+	NM_005876.4,XM_005246237.2,XM_005246239.2,XM_005246240.2,XM_005246241.1,XM_005246242.4,XM_006712189.3,XM_006712193.3,XM_011510479.2,XM_011510483.2,XM_017003157.1,XM_017003158.1,XM_017003159.1,XM_017003160.1,XR_001738587.1	10290	SPEG	GT_AG	0.883383	0.90148	TCACCGAGCTGTATCCTGGGACAGG	AGTTGGCACTGGGCACTGTTCTCCTTGATCTGGGATGTAGCTGCAC	CTCCTTGAT	0.0790345	0	6.10629	0	1		0	0	0	-	-	-	-	-
chr2	237051311	237054346	-	NR_135202.1	93463	LOC93463	GT_AG	0.812768	0.843128	TTAGAAAGAGGTATCCAAATCTGGG	CTACAAAAAAGTTATGCAATTCCTTACTTTTTCTCCCTAGATTGTC	TTCCTTACT	5.32204	-0.558554	2.18429	-0.255715	0.798171		0.401786	0.125	-0.276786	-	-	-	-	-
chr20	3252685	3253725	-	NM_001009984.2,XM_005260684.3,XM_005260687.4,XM_011529208.2,XM_017027783.1,XR_001754226.1	25943	C20orf194	GT_AG	0.905699	0.959964	TTTCACCCACGTATCCTTGGAACAG	TCCTCCAGGCTCAGAGCTCTCTTCCTTAATGAGATACCAGTCATGG	TTCCTTAAT	3.81867	-2.03333	1.39666	-1.45586	0.145432		0.5	0.10989	-0.39011	-	-	-	-	-
chr20	8727394	8729049	+	NM_015192.3,NM_182734.2	23236	PLCB1	GT_AG	0.923414	0.863744	AATTTGTAGAGTATCCTTGATTTGA	ATTTTTATAATTGTATTCACTACTTAACATGATGGTCCAGATATAA	CTACTTAAC	4.28003	0.458587	1.45568	0.315033	0.752737		0.07625	0	-0.07625	-	-	-	-	-
chr20	9408718	9409056	+	NM_000933.3,NM_001172646.1,NM_182797.2,XM_005260724.2,XM_005260728.2,XM_006723568.3,XM_006723569.2,XM_011529254.2,XM_017027880.1,XM_017027881.1,XM_017027882.1,XM_017027883.1,XM_017027884.1,XM_017027886.1	5332	PLCB4	GT_AG	0.917056	0.959964	AATTTGTCAAGTATCCTTATGTATC	TGTAGGACTCTTTTTTTCTGTTTTCCTTAATAAGTTACAGTTATAA	TTCCTTAAT	1.90217	6.76724	5.6545	1.19679			0	0	0	-	-	-	-	-
chr20	31925961	31933799	+	XM_006723723.2,XM_011528617.1,XM_011528618.1,XM_011528619.1,XM_011528620.2,XM_011528621.1,XM_011528622.1,XM_011528623.2,XM_011528624.1,XM_011528625.1,XM_011528626.1,XM_011528627.2,XM_011528628.1,XM_011528629.1,XM_011528630.1,XM_011528631.1,XM_011528632.1,XM_011528633.1,XM_011528634.1,XM_011528635.1,XM_011528638.1,XM_011528639.1,XM_011528640.1,XM_017027694.1,XM_017027695.1,XM_017027697.1,XM_017027…	164395	TTLL9	GT_AG	0.869953	0.879083	GATGACCAGTGTATCCTGGGATCCT	TTTTTGTTCACGCTGACCCTTGACCACCACCCTCTCCCAGATGTTC	ACCCTTGAC	0.388272	1.29047	6.09174	0.21184	0.832232		0	0	0	-	-	-	-	-
chr20	46043732	46043875	+	NM_001134771.1,NM_020708.4,XM_017027981.1	57468	SLC12A5	GT_AG	0.890413	0.847571	TCTGCTGTCTGTATCCTGCACAGCT	GGACTGAACCGTGGGGATTCTCCTTTATCCTCTGCTGCAGACATCA	CTCCTTTAT	0.157644	0	6.09525	0	1		0	0	0	-	-	-	-	-
chr20	46057304	46057513	+	NM_001134771.1,NM_020708.4,XM_017027981.1	57468	SLC12A5	GT_AG	0.899755	0.941516	GATGAAAACTGTATCCTGGAATTAA	AGGGAAGGAGACCGGGTCTTTCTCCTTGACCGGCTCTCAGACATGG	CTCCTTGAC	0.28326	-0.857062	6.1132	-0.140199	0.888503		0	0	0	-	-	-	-	-
chr20	57335456	57335797	+	NM_012444.2,NM_198265.1,XM_005260379.3,XM_005260382.4,XM_011528756.2,XM_011528757.2	23626	SPO11	GT_AG	0.943018	0.894094	GGAATTCGGAGTATCCTTTAAGTGG	AAATACTCTTGCTTTCAATTTATCAGCCTTAACTTCACAGATTTAG	AGCCTTAAC	0						0	0	0	-	-	-	-	-
chr20	57335456	57335803	+	XM_005260380.3,XM_005260381.3	23626	SPO11	GT_AG	0.943018	0.894094	GGAATTCGGAGTATCCTTTAAGTGG	TCTTGCTTTCAATTTATCAGCCTTAACTTCACAGATTTAGTTACAG	AGCCTTAAC	0						0	0	0	-	-	-	-	-
chr22	25878049	25890755	+	NM_001318245.1,NM_032608.6,XM_011530458.2,XM_011530459.2,XM_011530460.2,XM_011530461.2,XM_011530464.2,XM_011530465.2,XM_011530466.2,XM_017029012.1,XM_017029013.1,XM_017029014.1,XM_017029015.1,XM_017029016.1,XM_017029017.1	84700	MYO18B	GT_AG	0.798889	0.933254	AGAAAGCAAGGTATCCCCATCCCTC	TCGAGTGACCGTTCCTTGATCACCCCATTCCCCATCTCAGATTGCT	TTCCTTGAT	3.30013	-2.11624	2.21567	-0.955128	0.339513		0	0.0625	0.0625	-	-	-	-	-
chr22	31105287	31105657	-	NM_080430.2	140606	SELENOM	GT_AG	0.942143	0.968226	TTCCATTCTAGTATCCTTCTGTTCT	TCCCTCTGCCCACCACCCCGCTCCTTAACACCACCTCCAGTCACAA	CTCCTTAAC	19.3102	1.58871	1.40738	1.12885			0.063591	0.0296154	-0.0339756	-	-	-	-	-
chr22	38645646	38650026	-	NM_001013647.1,NM_001291030.1,XM_006724291.2,XM_006724292.2,XM_006724293.2,XM_006724294.2,XM_006724295.2,XM_011530308.2,XM_011530309.2,XM_011530310.1,XM_011530314.1,XR_937892.1,XR_937893.1	646851	FAM227A	GT_AG	0.944163	0.931566	AATCCACCCTGTATCCTTCTGGTGA	AATCATCACCCTGAGTTTCCTTAGCAGACTAACCTCCCAGCATGCC	TTCCTTAGC	2.40969	0.362293	1.91048	0.189635	0.849595		0	0.0625	0.0625	-	-	-	-	-
chr3	38011674	38016490	-	NM_001130964.1,NM_006225.3,NR_024071.1,XM_017006622.1,XR_001740173.1	5333	PLCD1	GT_AG	0.968384	0.843128	AGCTACAGCAGTATCCTTTTGGTGG	GTTCCAGGGTTCCTGGGTTCTTTCCTTACTTCTTGCCCAGCTGGAT	TTCCTTACT	84.7719	2.83807	1.62794	1.74335			0.174463	0.209902	0.0354386	-	-	-	-	-
chr3	50364971	50365074	-	NM_001174051.2,NM_006030.3,XM_005265581.4,XM_011534243.2	9254	CACNA2D2	GT_AG	0.894499	0.941516	GAGACGCACTGTATCCTGCCCCCGC	CCGCCGCCGTCCGCCTCCTTGACTCCCCACCCATGCCCAGCGGACG	CTCCTTGAC	0.785528	1.38458	6.00146	0.230708	0.817542		0.0581395	0.125	0.0668605	-	-	-	-	-
chr3	50364977	50365074	-	NM_001005505.2,NM_001291101.1	9254	CACNA2D2	GT_AT	0.894499	0.941516	GAGACGCACTGTATCCTGCCCCCGC	GTGCCGCCGCCGCCGTCCGCCTCCTTGACTCCCCACCCATGCCCAG	CTCCTTGAC	0.785528	1.38458	6.00146	0.230708	0.817542		0.0581395	0.125	0.0668605	-	-	-	-	-
chr3	51355024	51356088	+	NM_004947.4,XM_005264914.3,XM_005264915.3,XM_005264916.3,XM_005264917.3,XM_005264918.3,XM_006713008.3,XM_006713009.3,XM_006713010.3,XM_011533441.2,XM_011533443.2,XM_011533444.2,XM_011533445.2,XM_017005825.1,XM_017005826.1,XM_017005827.1,XM_017005828.1	1795	DOCK3	GT_AG	0.941003	0.869794	GATGCCCAGTGTATCCTTTGATACT	GCTCTGGCAAGTCTGTGTTTCTCCTTCACTTCCTGCCCAGACTTGC	CTCCTTCAC	0						0	0	0	-	-	-	-	-
chr3	53497462	53501614	+	NM_000720.3,NM_001128839.2,NM_001128840.2,XM_005265448.3,XM_011534094.2,XM_011534096.2,XM_011534100.2,XM_017007137.1,XM_017007138.1,XM_017007139.1,XM_017007140.1,XM_017007141.1,XM_017007142.1,XM_017007143.1,XM_017007144.1,XM_017007145.1	776	CACNA1D	GT_AG	0.966634	0.942106	TGGAATGGAAGTATCCTTTTTTTGG	TGTTTCCATAACACATATATACCTTAACACATTTTTTCAGACCATT	TACCTTAAC	0.902781	2.6018	3.5771	0.727349	0.467012		0	0	0	-	-	-	-	-
chr4	5905450	5928410	-	XM_011513603.2,XM_011513604.2,XM_017008891.1,XM_017008893.1	389197	C4orf50	GT_AG	0.800528	0.83913	GCTGTCCGAGGTATCTTCAGGGTGT	TTCCCTTTAAGAACCTGTTTCCCTGATTTTGTCATTGCAGGAAGGA	TTCCCTGAT	0.243979	0.626231	6.11581	0.102395	0.918443		0	0	0	-	-	-	-	-
chr4	6348011	6372522	-	NM_001206994.1,NM_001206995.1,NM_001206996.1,NM_020416.3,NM_181876.2,XM_011513495.1,XM_011513496.1	5522	PPP2R2C	GT_AG	0.938355	0.97329	AGGAGCTTCAGTATCCTTCACTGTG	GCGCCCTTCACTGCCCCTTCCTTGACCGCACTGCCCCCAGACATCG	TTCCTTGAC	1.40726	3.92328	2.36985	1.6555	0.0978237		0	0	0	-	-	-	-	-
chr4	82485720	82490060	-	NM_001080506.1	441027	TMEM150C	GT_AG	0.945035	0.97329	GTGGTCCTCTGTATCCTTTGAACGT	GTGGCTGATGAGGGTATTTTCCTTGACTGCTTCTCCCCAGACTTCA	TTCCTTGAC	36.4508	3.62557	1.69408	2.14014			0.673378	0.790476	0.117098	-	-	-	-	-
chr4	183708417	183708535	+	NM_199053.2	60684	TRAPPC11	GT_AG	0.891078	0.847708	ATTCGATTACGTATCCTCCCTGGCA	CAACATCAACTTGCTTAGATTTCCTAACTTCACAAATCAGCTGCTC	TTTCCTAAC	0.274075	0	6.06654	0	1		0.988379	0.992198	0.0038194	-	-	-	-	-
chr5	756145	766697	-	XM_017010110.1,XM_017010111.1,XM_017010112.1,XM_017010113.1,XM_017010114.1,XM_017010115.1,XM_017010116.1,XM_017010117.1,XM_017010118.1,XM_017010119.1,XM_017010120.1,XM_017010121.1,XM_017010122.1	653082	ZDHHC11B	GT_AG	0.95442	0.97329	CGCCTATGTGGTATCCTTTTCATCG	CTGACCAGGCCCTGGGCCAGGTTCTTCCTTGACATGCCAGGTGACC	TTCCTTGAC	3.71713	-0.211673	2.08339	-0.1016	0.919074		0.3125	0.125	-0.1875	-	-	-	-	-
chr5	1052452	1053348	-	NM_006598.2,XM_005248231.3,XM_011513939.2,XM_011513940.2,XM_011513941.2,XM_017008958.1,XM_017008959.1,XR_925579.2,XR_925580.2,XR_925582.2	10723	SLC12A7	GT_AG	0.984246	0.893147	GACGAGAACTGTATCCTTTCTTGCA	CAGGTAAGATCAGCTGTGGCCTTAACTCTGTTGACCACAGACATGG	GGCCTTAAC	18.6024	1.3393	1.69575	0.789798			0.0155474	0.0346154	0.019068	-	-	-	-	-
chr5	1078759	1079397	-	NM_006598.2,XM_005248231.3,XM_011513939.2,XM_011513940.2,XM_011513941.2,XM_017008958.1,XM_017008959.1,XR_925579.2,XR_925580.2,XR_925582.2	10723	SLC12A7	GT_GG	0.933636	0.97329	TCTTTCATCTGTATCCTTGGAGGGG	CTGCACCCACGGACCTGCCTTTCCTTGACGAGGGCTGTGGATCTCT	TTCCTTGAC	17.5688	2.37492	1.73333	1.37015			0.277641	0.21875	-0.0588912	-	-	-	-	-
chr5	35968134	35988449	-	NM_001171873.1,NM_152404.3,XM_005248243.4,XM_011513959.2,XR_001741997.1	133688	UGT3A1	GT_AG	0.888851	0.84925	TTGATCCCAGGTATCTTTTTTAAAA	ATGATATATTTACCTTTTTAACCAATTGGTGTTTTCTTAGATATTA	CTTTTTAAC	0.474273	-0.485224	5.89249	-0.0823462	0.934371		0	0	0	-	-	-	-	-
chr5	71024407	71024614	-	NM_004536.2,NM_022892.1	4671	NAIP	GT_AG	0.961737	0.957769	CTGTTCATCTGTATCCTTTATAATA	CTCTTCGTGTGTATCGTGTCCTTAACCTTGTTGGTGCGAGACGACG	GTCCTTAAC	2.10942	0.0379553	2.41126	0.0157408	0.987441		0.589286	0.714286	0.125	-	-	-	-	-
chr5	94308430	94309658	-	XM_011543330.2,XR_001742053.1	285600	KIAA0825	GT_AG	0.898269	0.919382	TGCCACTGTCGTATCCTATGCCTGA	CTTCTGGGATTTTACTATTTTTCCTTTACTTTAAGCCCAGTAACTG	TTCCTTTAC	0						0.773661	0.859722	0.0860615	-	-	-	-	-
chr5	146638416	146650546	-	NM_001271899.1,NM_001271900.1,NM_001271948.1,NM_181674.2,NM_181675.3,NM_181676.2,NM_181677.2,NM_181678.2,NR_073526.1,NR_073527.1	5521	PPP2R2B	GT_AG	0.956935	0.97329	CAAAGTTTTAGTATCCTTTCTTTGT	CCTCCTTCTCCTGGTTCCTTCCTTGACTCGTCTGTGCCAGATATTG	TTCCTTGAC	0.783924	4.30621	4.68331	0.919482	0.357844		0	0	0	-	-	-	-	-
chr6	33725617	33726730	-	NM_001142883.1,NM_054111.4,XM_005248842.3,XM_005248843.3,XM_011514295.2	117283	IP6K3	GT_AG	0.913553	1	AAGCGGCATCGTATCCTTGCCATCC	TCTGAAGTCCTCAGAGCCTTCCTTAACTTAGTGTGACTAGGGTTCT	TTCCTTAAC	0.25897	1.39701	6.11059	0.228621	0.819164		0	0	0	-	-	-	-	-
chr6	36136951	36138364	+	NM_002754.4	5603	MAPK13	GT_AG	0.969221	0.894094	GGGAAAGATTGTATCCTTTGCTGGA	CCACCAGGAGAGCAAGGCTAAGCCTTAACCTGCCACCAAGACCTGG	AGCCTTAAC	81.301	4.6988	1.64924	2.84908			0.0671657	0.0614361	-0.00572963	-	-	-	-	-
chr7	5953235	5956131	-	XM_011515211.1	222967	RSPH10B	GT_AG	0.942566	0.881998	GCAGTTCCCAGTATCCTTTGAGAAA	CAGTGTTTTTCTAAGAAATCTTTTCCTAAACTGTAAAAAGTTTTTC	TTCCTAAAC	2.00817	-1.51864	2.23684	-0.678923	0.497187		0.6875	0.458333	-0.229167	-	-	-	-	-
chr7	6498229	6501780	-	NM_001145118.1,XM_011515404.2	392862	GRID2IP	GC_AG	0.800442	1	GGTCATGTCGGCATCCTCTGAGCAG	CACAAGCGGGCTGGCTGTTTCCTTAACTGAGGCCTGTCAGTCCTTC	TTCCTTAAC	2.32587	-2.042	3.16687	-0.644799	0.519057		0.283333	0	-0.283333	-	-	-	-	-
chr7	6768640	6771531	+	XM_006715768.2	728194	RSPH10B2	GT_AG	0.942566	0.881998	GCAGTTCCCAGTATCCTTTGAGAAA	CAGTGTTTTTCTAAGAAATCTTTTCCTAAACTGTAAAAAGTTTTTC	TTCCTAAAC	1.73627	-1.1874	2.40902	-0.4929	0.622084		0.6875	0.458333	-0.229167	-	-	-	-	-
chr7	16776379	16777041	+	NM_014399.3	27075	TSPAN13	GT_AG	0.966693	0.958716	GCTATTTTTTGTATCCTTTTTAAAA	CTAAGAATATTTAGAAGTATCCTTAACTTCTAACTCTCAGTATATG	ATCCTTAAC	37.4692	4.90244	4.38418	1.11821			0.000336927	0.125	0.124663	-	-	-	-	-
chr7	65691844	65692722	+	NR_027392.2	644619	INTS4P2	GT_AG	0.917002	0.895518	GATCCAGCTTGTATCCTCTGTGCTT	TTTTATACTTCCAAGTTTACTTAACCCAGTGATCTATCAGATATTG	TTACTTAAC	3.8583	1.19555	1.29568	0.92272	0.356153		0.0380747	0.0595238	0.0214491	-	-	-	-	-
chr7	73594404	73595636	-	NM_032951.2,NM_032952.2,NM_032953.2,NM_032954.2,NR_134541.1,XM_011516277.1,XM_011516278.1,XM_011516279.1,XM_011516281.2,XM_017012263.1,XR_001744799.1	51085	MLXIPL	GT_AG	0.890678	0.941516	GTTCTGGGTGGTATCCTCCCTCAAG	GACCAGCTGGACCACAGGCAGCTCCTTGACCTGGGCCCAGTTCAGC	CTCCTTGAC	0.851102	2.64031	5.4755	0.482204	0.629661		0	0.125	0.125	-	-	-	-	-
chr7	75882237	75883697	+	NM_001040456.1,NM_001040457.1,XM_005250511.4	57414	RHBDD2	GT_AG	0.950987	0.842595	GGGCTGGCCTGTATCCTTCCTAGCA	CCTTTGCTGCCTCCAGTTTCACTTAACACGCCAACCTCAGATGGCC	TCACTTAAC	119.014	2.07729	0.759624	2.73463			0.0977093	0.166102	0.0683925	-	-	-	-	-
chr7	81959358	81959719	-	NM_000722.3,XM_005250570.2,XM_005250572.2,XM_005250573.2,XM_005250574.2,XM_006716118.2,XM_006716119.3,XM_006716120.3,XM_006716121.3,XM_011516570.2,XM_011516571.2,XM_011516572.2,XM_017012588.1,XR_001744874.1	781	CACNA2D1	GT_AG	0.956013	1	GAGCAGACTTGTATCCTTTGACATC	AAAAAAACTAACATGAGATTCCTTAACAAGTCTCTTTTAGCTGACG	TTCCTTAAC	0.228213	0.202445	6.10197	0.0331769	0.973534		0.25	0	-0.25	-	-	-	-	-
chr7	88210131	88210881	-	NM_001256891.1,NM_001256892.1,NM_003130.3,NM_198901.1,XM_011516528.1	6717	SRI	GT_AG	0.957659	0.89197	AATGCTGGATGTATCCTTTACTTTG	ATATCGCAAAATACAGCTCTAATCCTTGATTACAGTTCAGAGAGAT	ATCCTTGAT	933.487	2.26038	1.12263	2.01346			0.0417868	0.0628016	0.0210148	-	-	-	-	-
chr7	100648824	100650037	-	NM_016188.4,NR_134539.1	51412	ACTL6B	GT_AG	0.893665	0.880709	TGCTCACCGCGTATCCTCTGGACTG	TTGCTGCTGCTGTCTCTTTGACTTACCCATCCGATGCCAGCTTTGC	CTCTTTGAC	0.384634	-1.70565	6.08009	-0.280531	0.77907		0.125	0	-0.125	-	-	-	-	-
chr7	108078317	108079600	-	NM_001318046.1,NM_001318047.1,NM_001318048.1,NM_007356.2,XM_011515975.1,XM_011515978.1,XM_011515979.2,XM_011515980.2,XM_017011879.1,XM_017011880.1,XR_927421.1,XR_927422.1	22798	LAMB4	GT_AG	0.925133	0.895342	TGAAACCCAGGTATCCTTTAACTCT	CATCCTTGCAGTGACATGCCTTAATGTCATGCCTGTCTAGTCTGCA	TGCCTTAAT	1.11512	0.436456	6.00216	0.0727166	0.942032		0	0.125	0.125	-	-	-	-	-
chr8	22197421	22198353	+	XM_006716386.2,XR_949458.1	649	BMP1	GT_AG	0.830135	0.777292	TTCTTCTCAGGTATCCCTGGACTGC	CCCTTGGCCTCATTTGAGCCTTTGATGGCCCCATCTTCAGGTGGTC	GCCTTTGAT	14.2224	0.21135	2.78569	0.0758697			0.0447737	0	-0.0447737	-	-	-	-	-
chr8	94646283	94662271	+	NM_001034915.2,NM_001122825.1,NM_001122826.1,NM_001122827.1,NM_017697.3,XM_005250991.3,XM_005250992.3	54845	ESRP1	GT_AG	0.940921	0.959964	ATGACAGAGTGTATCCTTTAAATCA	TTTTACCTTTCCAAAGTGTTTCCTTAATTTAATCTCACAGATTTAA	TTCCTTAAT	36.5529	4.72417	2.92472	1.61526			0.000153894	0	-0.000153894	-	-	-	-	-
chrX	101277720	101278048	-	NM_001168474.1,NM_024885.3,XM_005262152.1,XM_006724664.1	54457	TAF7L	GT_AG	0.945693	0.97329	GTAAGTACCCGTATCCTTTATACAA	GTTTCCTTCTGTGTTTTCCTTGACTACCCACTCCTTTCAGGTTGGG	TTCCTTGAC	0.40914	0.316994	6.09853	0.0519788	0.958546		0.125	0.208333	0.0833333	-	-	-	-	-
chrX	106978200	106980890	-	NM_001085354.2,NM_024657.4,XM_005262190.3,XM_006724691.2,XM_011531027.2,XM_017029844.1	79710	MORC4	GT_AG	0.934195	0.968226	TACCTTCACAGTATCCTTACAAGTG	GCCCCTGGTATGTTTGTCTCCTTAACGATGTTCTTCTCAGAATAAG	CTCCTTAAC	4.96224	4.29113	1.49541	2.86953	0.0041108		0.025	0.125	0.1	-	-	-	-	-
chrX	129588264	129588885	+	NM_000276.3,NM_001318784.1,NM_001587.3,XM_005262422.2,XM_011531344.2,XM_011531345.2	4952	OCRL	GT_AG	0.946126	0.920367	GAGACAATCCGTATCCTTTGCGACC	TTCTCCTGGAGCTCCTTTCCCTTGACTTAAGTTGATTCAGCTGGCA	TCCCTTGAC	27.289	2.0013	0.851325	2.35081			0.100087	0.126687	0.0266	-	-	-	-	-
chrX	152759649	152759842	+	NR_130638.1	389903	CSAG3	GC_AG	0.795036	0.872447	GAAGTGGAAGGCATCCTCTCAACCC	CAAACCAGTGCCCTTCTTTGATCTCCCTGTTTCCTTCCAGGTTCCC	TTCTTTGAT	0.437074	2.49174	3.98492	0.625293	0.531779		0.03125	0.125	0.09375	-	-	-	-	-

## Sheet: U2 A-type
chr	begin	end	strand	transcript_id	gene_symbol	don_acc_dinuc	baseMean	log2FoldChange	lfcSE	stat	pvalue	padj	mean_PSI_healthy	mean_PSI_MVA	delta_PSI_MVA
chr1	161595591	161599629	+	NR_047648.1	FCGR2C	AT_AC	415.04	-1.76324	0.546427	-3.22685	0.00125162	0.172799	0.9232	0.7769	0.1464
chr10	46829855	46832440	+	XM_017017029.1	LOC107984026	AT_AG	34.5497	-2.13735	0.87053	-2.45523	0.0140794	0.440571	0.4863	0.4029	0.0834
chr6	44249452	44249686	+	NM_001271971.1	HSP90AB1	AT_AC	390.377	0.767762	0.322555	2.38025	0.0173008	0.472861	0.9367	0.9617	-0.025
chr1	150067888	150076945	+	NM_001279355.1	VPS45	AT_AC	245.438	-1.69228	0.721836	-2.34441	0.0190573	0.484886	0.9916	0.978	0.0137
chr17	49405043	49409134	-	NM_001281497.1	PHB	AT_AC	188.372	2.07736	0.942957	2.20303	0.0275927	0.526672	0.9934	0.9977	-0.0042466
chr11	43321464	43327830	+	NM_001243747.1	API5	AT_AC	569.335	1.19457	0.598027	1.99752	0.0457688	0.58905	0.993	0.9967	-0.0036539
chr20	59919598	59920358	-	NM_014258.3	SYCP2	AT_AC	8.72895	-1.63275	0.874979	-1.86605	0.0620346	0.631225	0.2321	0.1757	0.0565
chr16	29439946	29443615	-	NR_135312.1	SMG1P6	AT_AG	394.404	0.474383	0.258509	1.83507	0.0664952	0.643865	0.821	0.8695	-0.0485
chr9	133363476	133364914	-	NM_001280789.1	SURF4	AT_AC	40.1749	1.20388	0.677676	1.77648	0.0756534	0.656988	0.9851	0.9904	-0.0052424
chr16	18872625	18876320	-	XM_011545770.1	SMG1	AT_AG	297.548	-0.509091	0.324396	-1.56935	0.116567	0.710935	0.4083	0.36	0.0483
chr16	21402982	21403233	-	NM_130464.2	NPIPB3	AT_AG	51.5191	-2.48755	1.65648	-1.50171	0.133172	0.730585	0.9807	0.9254	0.0553
chr20	45814394	45815660	+	NR_104037.1	UBE2C	AT_AC	39.3854	0.956557	0.781692	1.2237	0.221065	0.801296	0.9896	0.9934	-0.0038397
chr21	42906903	42908863	+	XM_011529586.2	NDUFV3	AT_AG	116.494	0.313127	0.256529	1.22063	0.222226	0.802249	0.0409	0.0323	0.0085879
chr9	128492770	128494560	+	NM_153439.1	ODF2	AT_AC	31.4151	1.20859	1.03431	1.16849	0.242609	0.8129	0.9877	0.993	-0.0052686
chr20	25006926	25012856	-	NM_001252677.1	ACSS1	AT_AC	67.8303	-1.32421	1.14319	-1.15834	0.246724	0.814941	0.9949	0.9892	0.0057321
chrX	129553302	129554391	+	XM_011531344.2		AT_AA	9.37444	1.61345	1.51057	1.06811	0.285473	0.832956	0.6566	0.5833	0.0733
chr1	145572934	145573202	-	NR_104217.1	NBPF25P	AT_AC	87.7335	-1.50999	1.48777	-1.01494	0.310137	0.845008	0.9935	0.985	0.0084886
chr3	195646785	195649076	-	NR_136185.1	LOC105374297	AT_AC	16.4065	-1.63745	1.6773	-0.976237	0.328947	0.853147	0.9184	0.8544	0.064
chr7	105014498	105040874	+	NM_018682.3	KMT2E	AT_AC	2614.39	-0.382066	0.41233	-0.926602	0.354133	0.864683	0.9806	0.9734	0.0072268
chr8	119831732	119832481	-	NM_003184.3	TAF2	AT_AC	160.897	-0.302638	0.329188	-0.919347	0.357914	0.866634	0.1871	0.1744	0.0127
chr10	72213332	72215835	-	NM_001198798.2	ASCC1	AT_AG	89.5154	0.287865	0.347521	0.828338	0.407479	0.882537	0.0942	0.0819	0.0123
chr21	36962173	36962290	-	XM_011529541.2		AT_AC	9.32257	-1.22625	1.76287	-0.695598	0.48668	0.907262	0.9176	0.8083	0.1094
chr6	10894205	10898010	+	NM_001040274.2	SYCP2L	AT_AC	62.2254	0.516871	0.817743	0.63207	0.527341	0.91833	0.533	0.5896	-0.0566
chr5	65569658	65569975	+	NM_001278927.1	PPWD1	AT_AC	37.1904	-0.455194	0.761444	-0.597804	0.549971	0.925155	0.9925	0.9864	0.0060984
chr13	41356452	41356546	+	XR_001749675.1	NAA16	AT_AC	6.93863	-0.992936	1.69106	-0.587169	0.55709	0.926776	0.9295	0.8666	0.0629
chr11	66468270	66471347	+	NM_001243135.1	PELI3	AT_AC	12.7984	-0.902094	1.59581	-0.56529	0.571877	0.930608	0.9682	0.8999	0.0682
chr19	57841797	57844255	+	NM_001204818.1	ZNF587B	AT_AC	650.035	0.423771	0.766127	0.553134	0.580172	0.932927	0.9701	0.9779	-0.0077957
chr15	80121800	80122759	+	NM_001242919.1	ZFAND6	AT_AC	143.792	-0.191745	0.385708	-0.497126	0.6191	0.940787	0.9875	0.9837	0.0037589
chr2	200818794	200820071	+	NM_014670.3	BZW1	AT_AC	122.769	-0.138632	0.283493	-0.489014	0.624832	0.942159	0.9631	0.9579	0.0051829
chr7	1056241	1057491	+	XM_005249613.2	GPR146	AT_AG	8.0972	-0.389242	0.933323	-0.41705	0.676642	0.954678	0.3214	0.2528	0.0685
chr8	129352981	129370306	-	NR_130917.1	CCDC26	AT_AG	643.071	-0.114918	0.295786	-0.388518	0.697633	0.9595	0.4518	0.395	0.0569
chr14	88427700	88429347	+	XM_005267851.1	SPATA7	AT_AG	21.7802	0.2276	0.616769	0.36902	0.712113	0.962618	0.0984	0.0787	0.0197
chrX	53192838	53193497	-	NM_001146702.1	KDM5C	AT_AC	13.7727	0.411563	1.17729	0.349586	0.72665	0.966055	0.9858	0.9884	-0.0025862
chr19	12274066	12274969	-	XM_005259934.3		AT_AC	31.9163	-0.323015	0.982067	-0.328914	0.742221	0.968607	0.9143	0.8862	0.028
chr7	86965025	86982015	-	NM_001291990.1	KIAA1324L	AT_AG	191.493	-0.12289	0.381933	-0.321757	0.747637	0.970144	0.1346	0.1571	-0.0225
chr5	170236254	170245961	+	NM_001305395.1		AT_AG	75.4929	-0.380469	1.4749	-0.257963	0.796435	0.979721	0.9117	0.8717	0.04
chr1	232026553	232036691	+	NM_001012957.1	DISC1	AT_AC	36.0639	0.127975	0.769922	0.166218	0.867985	0.992093	0.4394	0.4338	0.0056245
chr9	66102308	66109138	-	XR_001746295.1	ANKRD20A3	AT_AG	6.5348	-0.280086	1.8348	-0.152652	0.878672	0.993342	0.2	0.2083	-0.0083333
chr9	121339642	121349158	-	NM_001270527.1	STOM	AT_AC	118.154	-0.204911	1.47557	-0.138868	0.889554	0.994803	0.9979	0.998	-6.7602e-05
chr11	102321901	102324460	+	NM_182962.2	BIRC3	AT_AC	6.86494	0	1.69842	0	1	1	0.9531	0.9672	-0.0141
chr1	143821073	143838368	-	XR_001737706.1	LOC199882	AT_AG	18.4719	-0.0484742	1.5704	-0.0308674	0.975375	1	0	0	0
chr1	25243634	25244180	-	NR_135780.1	RSRP1	AT_AG	36.392	0	1.78178	0	1	1	0.6481	0.8291	-0.181
chr2	202206804	202207252	-	NM_001005781.1	SUMO1	AT_AC	6.07459	0	1.84953	0	1	1	0.9834	0.9902	-0.0068046
chr11	124987611	124987700	+	XM_017018347.1	CCDC15	AT_AG	0						0.989	0.9845	0.0044157
chr11	96384294	96384362	-	XM_006718911.3	CCDC82	AT_AC	0						0.9988	0.998	0.0007392
chr17	74564276	74567282	-	NM_001324073.1	CD300H	AT_AG	0.211606	-0.0444246	6.12065	-0.00725816	0.994209		0	0	0
chr16	83171568	83180867	+	NM_001220492.1	CDH13	AT_AC	1.44574	-1.03876	4.04338	-0.256904	0.797253		0.125	0	0.125
chr17	82443907	82443954	-	XM_011523606.2	CYBC1	AT_AC	0						0.9987	0.9978	0.00094226
chr10	95067692	95068566	-	NM_001198855.1	CYP2C8	AT_AG	3.46193	2.97956	2.18729	1.36221	0.173131		0.3434	0.5625	-0.2191
chr12	51240930	51240995	+	NM_001136264.1	DAZAP2	AT_AC	4.27838	0	2.06928	0	1		0.9781	0.9858	-0.0077691
chr2	67404616	67404702	+	XM_017004376.1	ETAA1	AT_AC	0						0.9979	0.9967	0.0012849
chr2	67404597	67404683	+	XM_017004377.1	ETAA1	AT_AG	0						0.998	0.9967	0.0012561
chr8	12183095	12183198	-	XR_001745614.1	FAM86B1	AT_AC	0						0.7034	0.4063	0.2972
chr3	33373301	33373868	+	NM_001171713.1	FBXL2	AT_AC	4.18525	-1.75648	2.20636	-0.796099	0.425974		0.8649	0.5375	0.3274
chr1	32863753	32864765	-	NM_001171940.1	FNDC5	AT_AC	0						0.9078	0.8702	0.0377
chr22	23981036	23982627	+	NR_126445.1	GSTT2	AT_AG	1.11028	-0.0525562	3.11776	-0.0168571	0.986551		0	0	0
chr2	98582458	98582519	+	XR_922915.2	INPP4A	AT_AG	0						0.9943	0.987	0.0073433
chr7	123461617	123462647	-	NR_104244.1	IQUB	AT_AC	0.178067	-0.0444246	6.12065	-0.00725816	0.994209		0	0	0
chr14	55142673	55145311	+	NM_001177388.1	LGALS3	AT_AC	180.299	3.11807	1.58592	1.96609			0.9896	0.9914	-0.0018089
chr9	40575433	40576510	-	XM_017015376.1	LOC101929959	AT_AG	5.33997	0.853907	1.80583	0.472861	0.636312		0.2272	0.125	0.1022
chr9	137102794	137102835	+	XM_017015454.1	LOC101930307	AT_AC	0.0618757	0	6.12065	0	1		0.872	0.5616	0.3104
chr8	20955835	20962780	+	NR_130774.1	LOC102467222	AT_AG	0.311754	-0.10679	6.11214	-0.0174717	0.98606		0	0	0
chr8	67475250	67490964	+	NR_136224.1	LOC102724708	AT_AG	3.05077	-2.95284	4.40049	-0.671025	0.502204		0	0	0
chr19	1555390	1555576	-	NM_001174118.1	MEX3D	AT_AG	0.627659	0	6.04279	0	1		0.8982	0.8323	0.0659
chr2	233823671	233828629	+	XM_011511076.2	MROH2A	AT_AG	0.530963	-1.2252	5.7611	-0.212669	0.831585		0	0	0
chr2	151627778	151644072	-	XM_011511226.2	NEB	AT_AC	3.14869	-0.154962	2.13382	-0.0726219	0.942107		0.7417	0.7224	0.0192
chr2	151640565	151644027	-	XM_005246613.2	NEB	AT_AG	0.499253	-0.0974093	4.63563	-0.0210132	0.983235		0.7333	0.7433	-0.0099359
chr16	21836536	21836661	-	XM_017023247.1	NPIPB4	AT_AC	0						0.9722	0.8829	0.0893
chr14	19713943	19714286	-	NM_001197287.1	OR11H2	AT_AC	0.199695	-0.0444246	6.12065	-0.00725816	0.994209		0	0	0
chr12	121232626	121233624	+	NM_001261398.1	P2RX4	AT_AC	39.3103	1.60744	1.45985	1.1011			0.9523	0.9585	-0.0061141
chr11	66228122	66228184	+	XR_001747924.1	PACS1	AT_AC	4.95237	-0.488945	1.80688	-0.270602	0.786697		0.8933	0.8919	0.0014042
chr1	2479978	2480182	+	NM_001303012.1	PLCH2	AT_AA	2.18694	4.82309	1.88762	2.55511	0.0106154		0.068	0.5345	-0.4665
chr17	45475386	45475586	-	XM_011525526.1	PLEKHM1	AT_AG	0.0525479	0	6.12065	0	1		0.9928	0.984	0.0087536
chr1	213998261	214005164	+	NM_001270616.1	PROX1	AT_AC	2.63247	2.59134	2.42659	1.06789	0.285568		0	0.125	-0.125
chr21	14226925	14227050	+	XM_005260997.4	RBM11	AT_AG	0						0.5701	0.5685	0.0016026
chr18	32130986	32131033	+	XR_001753203.1	RNF138	AT_AC	0						0.9974	0.9972	0.00025709
chr4	153710490	153712474	-	NM_173662.2	RNF175	AT_AG	0.437496	-1.0307	5.91454	-0.174266	0.861656		0	0.25	-0.25
chr7	156676649	156678248	+	XM_017011753.1	RNF32	AT_AC	0.320378	0	4.19772	0	1		0.9472	0.947	0.00012966
chr3	38789037	38792049	-	NM_001293306.2	SCN10A	AT_AG	0.0898431	0.676909	6.12065	0.110594	0.911938		0	0	0
chr17	63943851	63944672	-	NM_000334.4	SCN4A	AT_AC	1.10262	2.71169	3.15293	0.860055	0.389758		0.0909	0.125	-0.0341
chr2	166410325	166412529	-	NM_002976.3	SCN7A	AT_AC	0.0898431	0.676909	6.12065	0.110594	0.911938		0	0.125	-0.125
chr2	166473889	166474225	-	NM_002976.3	SCN7A	AT_AC	0.0395172	0	6.1135	0	1		0	0	0
chr12	51684293	51686367	+	NM_001177984.2	SCN8A	AT_AC	2.52504	3.60773	1.95392	1.84641	0.0648333		0	0.5	-0.5
chr12	51789419	51790397	+	NM_001177984.2	SCN8A	AT_AC	0.887807	0.259889	4.39572	0.0591232	0.952854		0.2679	0.125	0.1429
chr18	45503844	45506963	-	NR_110899.1	SLC14A2-AS1	AT_GT	0.449592	-0.740073	5.92764	-0.124851	0.900641		0	0.125	-0.125
chr5	149981826	149981928	+	XM_017009191.1	SLC26A2	AT_AG	0						0.9885	0.9791	0.0093687
chr7	40189583	40195038	+	NM_024728.2	SUGCT	AT_AC	0.928238	-1.54161	3.45109	-0.446702	0.65509		0.6306	0.725	-0.0944
chrX	7843933	7843992	+	XM_011545490.2	VCX	AT_AG	0.0932962	0	6.10475	0	1		0.2798	0.1667	0.1131
chrX	8170790	8171106	-	NM_016378.3	VCX2	AT_AG	0.348383	-2.79194	6.07006	-0.459952	0.645551		0.5417	0	0.5417
chrX	2789710	2794534	+	NM_001141920.1	XG	AT_AG	0.415824	-1.99215	6.07201	-0.328087	0.742846		0	0	0
chr4	44629549	44635921	-	NM_182592.2	YIPF7	AT_AG	2.46274	0.0441643	2.52297	0.0175049	0.986034		0	0.125	-0.125
chr11	62522288	62527738	-	XM_017018273.1		AT_AC	0.256571	0	6.07606	0	1		0.9985	0.9967	0.0017397
chr11	62523422	62524777	-	XM_005274245.1		AT_AC	0.129836	0	6.10778	0	1		0.9977	0.9982	-0.00047899
chr9	137103186	137103297	+	XM_017015420.1		AT_AC	0						0.881	0.4643	0.4167
chr11	62522275	62527725	-	XM_017018272.1		AT_AG	0.0197586	0	6.11881	0	1		0.9989	0.9989	3.603e-06
chr11	62526890	62531788	-	XM_017018271.1		AT_AG	0						0.9992	0.999	0.00017213
chr9	104234854	104234933	+	XM_017015391.1		AT_AT	0.0642927	-0.765759	6.12065	-0.125111	0.900436		0.125	0	0.125

## Sheet: U2 G-type
chr	begin	end	strand	transcript_id	gene_symbol	don_acc_dinuc	baseMean	log2FoldChange	lfcSE	stat	pvalue	padj	mean_PSI_healthy	mean_PSI_MVA	delta_PSI_MVA
chr9	63410969	63414011	-	XR_001746512.1	LOC105379442	GT_AG	24.6305	-6.5003	1.69086	-3.84437	0.000120864	0.0412204	0.9289	0	0.9289
chr9	40569280	40571870	-	XM_017015377.1	LOC101929959	GT_AG	34.7102	-6.64402	1.6522	-4.02131	5.7875e-05	0.0242704	0.96	0.125	0.835
chr9	64734988	64745274	-	XR_001746682.1	LOC107987068	GT_AG	38.2239	-5.96374	1.45851	-4.08893	4.33361e-05	0.0192747	0.9044	0.0714	0.833
chr9	63018087	63028368	+	XR_001746505.1	LOC107987006	GT_AG	30.1151	-5.94177	1.46849	-4.04618	5.20597e-05	0.0224456	0.8544	0.0714	0.783
chr9	40611741	40622063	-	XR_001746459.1	LOC107986993	GT_AG	60.3256	-6.04598	1.5472	-3.90769	9.31842e-05	0.0336844	0.9363	0.1667	0.7696
chr9	63410969	63421287	-	XR_001746511.1	LOC105379442	GT_AG	66.4366	-6.31722	1.54021	-4.10154	4.10418e-05	0.0185814	0.9295	0.1667	0.7629
chr9	63410969	63421297	-	XR_001746513.1	LOC105379442	GT_AG	66.4366	-6.31722	1.54021	-4.10154	4.10418e-05	0.0185814	0.929	0.1667	0.7623
chr18	5614424	5628921	-	NM_001281535.1	EPB41L3	GT_AG	94.377	-7.11229	1.53684	-4.62785	3.69475e-06	0.00277274	0.8629	0.125	0.7379
chr6	155244784	155245622	+	NM_001010927.2	TIAM2	GT_AG	35.9936	-5.28423	0.758203	-6.96941	3.18265e-12	7.62024e-09	0.83	0.1884	0.6416
chr3	196324441	196327389	-	NM_001204898.1	TM4SF19	GT_AG	16.9542	-5.58248	1.25237	-4.45753	8.2909e-06	0.00547142	0.796	0.1709	0.6251
chr6	155248180	155249850	+	NM_001010927.2	TIAM2	GT_AG	14.6662	-4.85486	0.911726	-5.32491	1.01004e-07	0.000119965	0.7753	0.1791	0.5962
chr6	155245732	155247999	+	NM_001010927.2	TIAM2	GT_AG	49.9948	-4.11871	0.642261	-6.41283	1.42845e-10	2.67427e-07	0.8235	0.229	0.5945
chr3	196324441	196326954	-	NM_001204897.1	TM4SF19	GT_AG	11.6107	-5.71003	1.38894	-4.11108	3.93811e-05	0.0181419	0.7986	0.2144	0.5842
chr6	155244080	155244657	+	NM_001010927.2	TIAM2	GT_AG	26.7981	-4.02331	0.704777	-5.70863	1.13888e-08	1.54368e-05	0.8395	0.2617	0.5778
chr6	155253054	155253972	+	NM_001010927.2	TIAM2	GT_AG	49.3145	-4.68064	0.632124	-7.40463	1.31518e-13	3.94514e-10	0.9007	0.33	0.5708
chr6	155254061	155254418	+	NM_001010927.2	TIAM2	GT_AG	25.3197	-3.52946	0.626413	-5.6344	1.75669e-08	2.33316e-05	0.7703	0.2029	0.5674
chr6	155249970	155250912	+	NM_001010927.2	TIAM2	GT_AG	48.6143	-4.23901	0.70364	-6.02441	1.69731e-09	2.81346e-06	0.9094	0.3504	0.559
chr6	155252004	155252947	+	NM_001010927.2	TIAM2	GT_AG	59.3952	-4.00172	0.535537	-7.47234	7.87785e-14	2.41105e-10	0.8627	0.3095	0.5532
chr15	43874463	43883702	-	NM_001286490.1	FRMD5	GT_AG	166.163	-3.2918	0.681307	-4.8316	1.3544e-06	0.00119374	0.8191	0.2664	0.5527
chr3	178795219	178807342	+	NM_005832.4	KCNMB2	GT_AG	98.6202	-3.35132	0.823036	-4.0719	4.66309e-05	0.0205069	0.6426	0.1104	0.5322
chr1	86697763	86703606	-	NR_135837.1	CLCA4-AS1	GT_AG	27.5576	-5.43166	1.34192	-4.04768	5.17278e-05	0.0223207	0.8345	0.3056	0.5289
chr19	51387445	51402277	+	XR_936047.2		GT_AG	153.809	-4.57508	1.10651	-4.13468	3.55453e-05	0.0171832	0.8624	0.3547	0.5077
chr21	29109184	29130794	+	NM_001286619.1	MAP3K7CL	GT_AG	325.923	-2.28837	0.367747	-6.22268	4.8872e-10	8.67283e-07	0.6635	0.1562	0.5073
chr12	101737953	101739284	-	XM_005268926.3	SYCP3	GT_AG	18.0935	-5.07816	1.26138	-4.02589	5.67614e-05	0.0240891	0.9165	0.4144	0.5021
chr19	21526987	21527389	+	XM_017026749.1	ZNF429	GT_AG	29.9622	-3.72157	0.550359	-6.76209	1.36018e-11	2.73562e-08	0.6971	0.1953	0.5018
chr15	60601058	60630443	+	NR_120341.1	RORA-AS1	GT_AG	170.959	-5.11335	1.14942	-4.44863	8.6421e-06	0.00567834	0.8435	0.3498	0.4937
chr22	22026328	22043681	-	NR_135291.1	PRAMENP	GT_AG	194.311	-4.44665	0.975152	-4.55995	5.11652e-06	0.00355491	0.6972	0.2054	0.4918
chr15	82762279	82765165	-	NM_001007122.3	FSD2	GT_AG	27.1701	-3.71615	0.969483	-3.83313	0.000126525	0.042601	0.8147	0.3254	0.4893
chr6	30006670	30006799	+	NR_024240.1	HLA-J	GT_AG	12.5179	-4.12571	0.898103	-4.59381	4.35224e-06	0.00315191	0.5143	0.0729	0.4414
chr15	59399745	59402275	+	XM_011521248.2	FAM81A	GT_AG	15.6812	-4.63069	1.10197	-4.2022	2.64336e-05	0.0138999	0.5167	0.0789	0.4377
chr9	5604936	5606776	-	XR_001746608.1		GT_AG	58.8685	-3.00129	0.552458	-5.43261	5.5537e-08	6.89893e-05	0.7809	0.3669	0.414
chr7	7640822	7673308	+	NM_001302348.1	UMAD1	GT_AG	437.856	-1.57015	0.27719	-5.66452	1.47439e-08	1.98824e-05	0.793	0.3819	0.4111
chr6	155240710	155244010	+	NM_001010927.2	TIAM2	GT_AG	35.918	-3.69484	0.633174	-5.83543	5.36512e-09	8.45518e-06	0.5632	0.1546	0.4087
chr6	155251022	155251944	+	NM_001010927.2	TIAM2	GT_AG	56.4052	-3.08535	0.546741	-5.64316	1.66956e-08	2.22304e-05	0.7962	0.3883	0.4079
chr8	118282161	118284271	+	XR_001746063.1	LOC105375724	GT_AG	57.6467	-2.27959	0.562133	-4.05526	5.00785e-05	0.0217066	0.6643	0.26	0.4044
chr20	15862827	15885763	+	NM_001033087.1	MACROD2	GT_AG	128.24	-3.61472	0.683105	-5.29159	1.21255e-07	0.000140452	0.7591	0.36	0.3991
chr17	38136481	38136850	+	NM_001291466.1	TBC1D3E	GT_AG	23.6883	-4.7531	1.22171	-3.89053	0.000100025	0.0357777	0.9089	0.5134	0.3956
chr16	90144226	90159432	+	XR_001752317.1		GT_AG	262.685	-2.50947	0.556136	-4.51233	6.41186e-06	0.00431224	0.5349	0.1399	0.395
chr8	118282331	118284271	+	XR_001746053.1	LOC105375724	GT_AG	57.7273	-2.20368	0.568692	-3.875	0.000106623	0.0369484	0.6236	0.238	0.3856
chr2	231113930	231124971	-	XM_005246520.3	HTR2B	GT_AG	479.398	-4.01279	0.646422	-6.2077	5.37668e-10	9.52547e-07	0.9135	0.5303	0.3832
chr16	90158056	90159432	+	XR_001752315.1		GT_AG	16.289	-3.45046	0.912002	-3.78339	0.000154707	0.0494404	0.4999	0.1212	0.3786
chr3	178807466	178825587	+	NM_001278911.1	KCNMB2	GT_AG	113.002	-3.11805	0.704995	-4.42279	9.74356e-06	0.00631948	0.4756	0.0979	0.3778
chr8	118282331	118288238	+	XR_001746052.1	LOC105375724	GT_AG	151.373	-1.94377	0.465087	-4.17936	2.9233e-05	0.0150698	0.6381	0.2614	0.3767
chr14	59944745	59959817	+	NR_075071.1	LRRC9	GT_AG	66.7266	-4.98492	1.10637	-4.50566	6.61673e-06	0.00444719	0.6458	0.2703	0.3755
chr2	214955362	214956662	-	NM_015657.3	ABCA12	GT_AG	34.0365	-2.77589	0.584443	-4.74963	2.03789e-06	0.00164258	0.6186	0.244	0.3746
chr10	62625124	62655425	-	XR_946002.2	LOC105378327	GT_AG	210.434	-2.52866	0.533659	-4.73835	2.15469e-06	0.00172881	0.4643	0.0921	0.3722
chr4	151716	160911	+	XM_017007981.1		GT_AG	502.038	-2.01716	0.202856	-9.94379	2.68413e-23	2.01003e-19	0.5342	0.1666	0.3676
chr12	101737953	101739361	-	XM_005268925.1	SYCP3	GT_AG	18.0935	-5.07816	1.26138	-4.02589	5.67614e-05	0.0240891	0.9263	0.5608	0.3655
chr12	101737953	101739432	-	XM_011538421.2	SYCP3	GT_AG	18.0935	-5.07816	1.26138	-4.02589	5.67614e-05	0.0240891	0.9075	0.5522	0.3552
chr18	5593270	5628413	+	XR_001753310.1		GT_AG	194.513	-6.21878	1.47614	-4.21288	2.5214e-05	0.013365	0.3542	0	0.3542
chr8	118284587	118288238	+	XR_001746053.1	LOC105375724	GT_AG	86.6904	-2.14687	0.517776	-4.14633	3.37844e-05	0.0164693	0.7199	0.3679	0.3519
chr2	231109410	231113728	-	NM_000867.4	HTR2B	GT_AG	155.63	-6.53466	1.07411	-6.08378	1.1738e-09	1.97672e-06	0.9799	0.6302	0.3497
chr16	67563870	67565836	-	XM_017023918.1		GT_AG	90.5519	-2.91774	0.699812	-4.16932	3.05505e-05	0.0154714	0.8643	0.5197	0.3446
chr9	5600830	5604891	-	XR_001746607.1		GT_AG	176.5	-2.89502	0.391903	-7.38708	1.50088e-13	4.46412e-10	0.6466	0.3063	0.3403
chr9	5604936	5605686	-	XR_001746609.1		GT_AG	17.5149	-3.16499	0.757956	-4.17569	2.97086e-05	0.0151614	0.5851	0.2519	0.3331
chr15	43885756	43888174	-	NM_001286490.1	FRMD5	GT_AG	68.4513	-3.57555	0.853262	-4.19044	2.7841e-05	0.0144174	0.9063	0.5754	0.3309
chr10	38392118	38402568	-	NR_027269.1	SEPTIN7P9	GT_AG	307.64	-1.72252	0.430633	-3.99997	6.33517e-05	0.0258181	0.5538	0.2286	0.3252
chr8	118284547	118288238	+	XR_001746061.1	LOC105375724	GT_AG	86.6904	-2.14687	0.517776	-4.14633	3.37844e-05	0.0164693	0.7362	0.4125	0.3237
chr18	9277709	9277820	+	XR_001753549.1	LOC107985188	GT_AG	9.90502	-5.18125	1.29255	-4.00854	6.10958e-05	0.0250429	0.9553	0.6327	0.3226
chr6	145881649	145883204	+	NR_038244.1	LOC100507557	GT_AG	40.7513	-2.80011	0.700279	-3.99857	6.37269e-05	0.0259183	0.8083	0.4897	0.3186
chr8	118284422	118288238	+	XR_001746060.1	LOC105375724	GT_AG	96.3169	-1.84089	0.463839	-3.96882	7.22299e-05	0.0281311	0.6247	0.3112	0.3134
chr8	118284728	118288238	+	XR_001746057.1	LOC105375724	GT_AG	86.6904	-2.14687	0.517776	-4.14633	3.37844e-05	0.0164693	0.6571	0.3453	0.3118
chr3	10285895	10292841	-	NR_126505.1	GHRL	GT_AG	164.625	-2.15364	0.487761	-4.41535	1.00845e-05	0.00648481	0.765	0.4566	0.3083
chr2	214934216	214937509	-	NM_015657.3	ABCA12	GT_AG	97.8312	-2.14163	0.373132	-5.73959	9.49052e-09	1.36565e-05	0.4726	0.1685	0.3041
chr2	214951084	214953853	-	NM_015657.3	ABCA12	GT_AG	64.8365	-1.91843	0.375098	-5.11448	3.14611e-07	0.000333194	0.536	0.2329	0.3031
chr17	46517234	46557364	-	XM_011524875.2	ARL17A	GT_AG	3292.71	-1.45678	0.27019	-5.39171	6.97895e-08	8.47012e-05	0.6784	0.3792	0.2992
chr1	147929079	147932595	+	XM_011509612.2	GPR89B	GT_AG	69.6755	-1.87917	0.466863	-4.02509	5.6953e-05	0.024151	0.6032	0.3079	0.2954
chr14	22481359	22484018	-	XR_001750628.1		GT_AG	103.776	-2.49309	0.567614	-4.39223	1.12195e-05	0.0071065	0.7562	0.4615	0.2947
chr2	214956779	214958276	-	NM_015657.3	ABCA12	GT_AG	62.0004	-2.21808	0.481071	-4.61072	4.01279e-06	0.00294445	0.7111	0.4182	0.293
chr9	63127385	63151190	+	XR_001746478.1	LOC105379814	GT_AG	23.9736	-6.87994	1.81138	-3.79818	0.000145761	0.0472834	0.2917	0	0.2917
chr8	101664519	101666588	+	NM_024915.3	GRHL2	GT_AG	14.839	19.062	2.44212	7.80552	5.92574e-15	2.27524e-11	0.6035	0.3125	0.291
chr8	129399685	129574881	-	NR_130919.1	CCDC26	GT_AG	7117.78	-1.98102	0.328576	-6.02911	1.64862e-09	2.74135e-06	0.5268	0.244	0.2828
chr2	214937616	214942924	-	NM_015657.3	ABCA12	GT_AG	167.559	-1.9736	0.372531	-5.29781	1.17198e-07	0.000137651	0.5908	0.3131	0.2776
chr3	157239800	157271677	+	XR_001740987.1	LOC101928236	GT_AG	288.431	-1.99701	0.521838	-3.82688	0.000129776	0.0435983	0.5591	0.2825	0.2766
chr17	46528860	46557364	-	XM_011524876.2	ARL17A	GT_AG	2820.14	-1.7559	0.296543	-5.92123	3.19544e-09	5.10443e-06	0.7819	0.5114	0.2705
chr8	118288326	118291212	+	XR_001746052.1	LOC105375724	GT_AG	137.659	-2.18325	0.429586	-5.08221	3.7307e-07	0.000392351	0.7038	0.4333	0.2704
chr22	22319252	22321580	+	NR_027293.2	BMS1P20	GT_AG	308.838	-3.31819	0.478341	-6.93688	4.00867e-12	9.14194e-09	0.919	0.6507	0.2683
chr2	214979041	214980482	-	NM_015657.3	ABCA12	GT_AG	25.1687	-2.62199	0.657812	-3.98593	6.72163e-05	0.0268025	0.377	0.1115	0.2655
chrX	97533430	97564379	-	NR_125391.1	DIAPH2-AS1	GT_AG	145.627	-4.39502	1.15388	-3.80892	0.000139574	0.0461989	0.7523	0.4873	0.2649
chr10	96004249	96009824	+	NM_001001732.3	CC2D2B	GT_AG	95.3393	-1.90323	0.486154	-3.91486	9.04562e-05	0.0327994	0.5625	0.2983	0.2642
chr2	214991032	214997694	-	NM_015657.3	ABCA12	GT_AG	80.9783	-2.32112	0.41741	-5.56076	2.68599e-08	3.50137e-05	0.4259	0.1655	0.2603
chr1	248499314	248536680	-	XR_001736970.1		GT_AG	1668.11	-1.69349	0.321791	-5.26268	1.41967e-07	0.000160151	0.678	0.4285	0.2495
chr1	111199799	111200392	-	NM_024901.4	DENND2D	GT_AG	329.852	-1.77722	0.300603	-5.91219	3.37588e-09	5.36831e-06	0.4427	0.196	0.2467
chr7	7640822	7673315	+	NM_001302349.1	UMAD1	GT_AG	436.71	-1.4747	0.291372	-5.06122	4.16582e-07	0.000435509	0.8105	0.5639	0.2466
chr2	214932742	214934077	-	NM_015657.3	ABCA12	GT_AG	64.2466	-2.0018	0.379011	-5.28166	1.28022e-07	0.000146137	0.5367	0.2984	0.2382
chr17	15540562	15545784	-	NM_001135036.1	TVP23C	GT_AG	95.5301	-2.34516	0.356054	-6.58651	4.50275e-11	8.78817e-08	0.3176	0.0816	0.2359
chr8	118288317	118291212	+	XR_001746053.1	LOC105375724	GT_AG	137.553	-2.31098	0.436355	-5.29611	1.18298e-07	0.000137869	0.7294	0.494	0.2354
chr2	231113930	231123412	-	NM_000867.4	HTR2B	GT_AG	432.138	-4.19546	0.892957	-4.69839	2.62227e-06	0.00204492	0.9527	0.7175	0.2351
chr8	64803912	64817343	+	XR_928992.2	LOC105375879	GT_AG	267.23	-2.67397	0.583013	-4.58646	4.50819e-06	0.00325671	0.8829	0.6501	0.2328
chr2	231124131	231124971	-	NM_000867.4	HTR2B	GT_AG	47.4357	-3.71095	0.937425	-3.95866	7.53701e-05	0.0287461	0.9316	0.7008	0.2308
chr16	90156092	90159432	+	XR_001752314.1		GT_AG	66.7633	-2.53591	0.637735	-3.97644	6.99559e-05	0.0274186	0.3483	0.1212	0.2271
chrX	1657872	1701479	+	XR_001755764.1	LOC107985706	GT_AG	920.461	-1.9471	0.411178	-4.73541	2.18616e-06	0.00175273	0.3647	0.1403	0.2244
chr20	15967631	15986726	+	NM_001033087.1	MACROD2	GT_AG	3797.62	-1.93085	0.363027	-5.31875	1.04482e-07	0.000123402	0.8139	0.5899	0.224
chr10	46817176	46819467	+	XM_017017035.1	LOC107984026	GT_AG	25.1259	-2.21106	0.58352	-3.78917	0.000151153	0.0486588	0.2967	0.0784	0.2183
chr4	128009622	128011682	+	NM_001319307.1	ABHD18	GT_AG	206.979	-1.4078	0.288847	-4.87386	1.09438e-06	0.00102261	0.8105	0.5931	0.2174
chr4	131506	160911	+	NM_001039127.5	ZNF718	GT_AG	2079.05	-1.89822	0.170956	-11.1035	1.20568e-28	1.67509e-24	0.4137	0.1976	0.2161
chr1	248499314	248512465	-	XR_001738575.1	LOC105373277	GT_AG	746.902	-1.56799	0.33066	-4.742	2.11622e-06	0.00170053	0.59	0.3752	0.2148
chr1	120440815	120441277	+	NM_001037501.2	NBPF8	GT_AG	110.045	-1.84797	0.410993	-4.49637	6.91247e-06	0.00461657	0.3553	0.1413	0.214
chr2	231123660	231124971	-	XM_006712482.2	HTR2B	GT_AG	47.4357	-3.71095	0.937425	-3.95866	7.53701e-05	0.0287461	0.9183	0.7043	0.214
chr1	111199799	111202394	-	XM_006710921.2	DENND2D	GT_AG	610.132	-1.30227	0.281768	-4.62179	3.80441e-06	0.0028409	0.3753	0.1656	0.2098
chr1	120439691	120440741	+	NM_001037501.2	NBPF8	GT_AA	154.643	-1.91041	0.454865	-4.19995	2.66976e-05	0.0140087	0.3278	0.1194	0.2084
chr1	120439691	120447093	+	NR_102405.1	NBPF8	GT_AA	705.525	-1.74689	0.326705	-5.347	8.94263e-08	0.000107422	0.2876	0.0806	0.207
chr2	84941300	84962829	+	XR_940310.2		GT_AG	636.998	-1.45831	0.384006	-3.79761	0.000146097	0.0473779	0.6015	0.403	0.1986
chr13	95895305	95900806	-	NM_020121.3	UGGT2	GT_AG	442.738	-1.59067	0.315072	-5.0486	4.45062e-07	0.000457582	0.4308	0.2332	0.1976
chr3	197912750	197913880	-	NM_001134435.2	IQCG	GT_AG	34.5912	-1.80056	0.462054	-3.89686	9.74471e-05	0.0349265	0.5123	0.3179	0.1944
chr21	29160057	29174711	+	NM_001286617.1	MAP3K7CL	GT_AG	147.942	-1.69808	0.39278	-4.32323	1.53762e-05	0.00909046	0.2397	0.0467	0.193
chr19	20531323	20536049	-	XM_005259697.3	ZNF737	GT_AG	41.516	-3.0245	0.796183	-3.79875	0.000145427	0.0472184	0.8022	0.6098	0.1925
chr3	157239800	157315810	+	XR_001740980.1	LOC101928236	GT_AG	534.854	-1.82515	0.468067	-3.89934	9.64539e-05	0.0346456	0.475	0.2825	0.1925
chr4	131506	151504	+	XM_017007981.1		GT_AG	1597.38	-1.90183	0.182614	-10.4145	2.12933e-25	2.5843e-21	0.3618	0.1711	0.1908
chr20	15937545	15967552	+	NM_001033087.1	MACROD2	GT_AG	5754.69	-2.69834	0.399975	-6.74629	1.51672e-11	2.97674e-08	0.9294	0.7393	0.1901
chr21	29434370	29457979	+	XR_001754998.1	LOC107985486	GT_AG	663.711	-1.6385	0.332116	-4.93352	8.07626e-07	0.00078379	0.4956	0.3095	0.1861
chr20	15885812	15933275	+	NM_001033087.1	MACROD2	GT_AG	5749	-2.03107	0.49295	-4.12024	3.78486e-05	0.0176831	0.9021	0.7181	0.184
chr2	214834106	214947824	+	NR_110292.1	SNHG31	GT_AG	3858.04	-1.04366	0.268457	-3.88761	0.000101238	0.0361012	0.4575	0.2749	0.1826
chr21	29130924	29133305	+	NM_001286617.1	MAP3K7CL	GT_AG	50.3698	-2.09619	0.360204	-5.81946	5.90368e-09	9.20773e-06	0.2464	0.064	0.1824
chr1	248499314	248645246	-	XR_001736969.1		GT_AG	5159.85	-2.31375	0.313794	-7.37345	1.6627e-13	4.93153e-10	0.4557	0.2738	0.1818
chr2	214943018	214945000	-	NM_015657.3	ABCA12	GT_AG	72.7422	-2.22145	0.408618	-5.4365	5.43372e-08	6.75784e-05	0.4973	0.3165	0.1808
chr11	88338057	88373236	+	XR_001748318.1	LOC101929174	GT_AG	958.74	-1.48976	0.313895	-4.74606	2.07418e-06	0.00166801	0.4155	0.2359	0.1797
chr2	231123748	231124971	-	NM_001320758.1	HTR2B	GT_AG	47.4357	-3.71095	0.937425	-3.95866	7.53701e-05	0.0287461	0.9196	0.7405	0.1791
chr4	17845902	17866998	-	XM_011513821.2	LCORL	GT_AG	1182.15	-0.897067	0.192969	-4.64876	3.33938e-06	0.0025367	0.4939	0.319	0.1749
chr19	21375965	21377388	+	NR_027130.1		GT_AG	174.412	-1.37739	0.302869	-4.54781	5.42067e-06	0.00375566	0.3659	0.1962	0.1697
chr1	120438647	120439475	+	NM_001037501.2	NBPF8	GT_AG	83.6713	-1.36498	0.347287	-3.9304	8.48047e-05	0.0312142	0.2965	0.1286	0.1679
chr12	47719273	47738396	+	XR_944900.2	LOC105369748	GT_AG	83.1032	-1.66588	0.419335	-3.97267	7.10716e-05	0.0277631	0.2638	0.0959	0.1679
chr1	227654477	227677178	+	NR_102302.1	ZNF678	GT_AG	307.777	-1.89828	0.36244	-5.23748	1.6278e-07	0.000183043	0.8491	0.6817	0.1674
chr20	15933339	15937475	+	NM_001033087.1	MACROD2	GT_AG	528.123	-2.72594	0.596243	-4.57186	4.8342e-06	0.003444	0.947	0.7805	0.1665
chr2	25153762	25154234	+	NM_001319099.1	EFR3B	GT_AG	28.0963	-2.52279	0.657939	-3.83439	0.000125878	0.0425453	0.2502	0.085	0.1652
chrX	41689836	41695554	+	NM_001097579.1	GPR34	GT_AG	208.678	-1.49065	0.287212	-5.19005	2.10232e-07	0.000227674	0.3408	0.1777	0.1631
chr17	46548461	46557364	-	XM_011524877.2	ARL17A	GT_AG	634.876	-2.21223	0.366396	-6.03781	1.56217e-09	2.60582e-06	0.9172	0.7563	0.1609
chr2	44393529	44400772	+	XR_001738951.1	CAMKMT	GT_AG	400.894	-3.48721	0.910277	-3.83093	0.00012766	0.0429419	0.9532	0.7937	0.1595
chr2	214954108	214955201	-	NM_015657.3	ABCA12	GT_AG	39.879	-1.65757	0.406438	-4.07828	4.53697e-05	0.0199689	0.4371	0.279	0.1581
chr21	37428909	37430268	+	XM_017028286.1	DYRK1A	GT_AG	176.5	-1.34276	0.349766	-3.83901	0.000123529	0.0419668	0.7198	0.5637	0.156
chr20	15885812	15916741	+	XM_017027675.1	MACROD2	GT_AG	3620.72	-2.35663	0.527669	-4.46611	7.96559e-06	0.00527652	0.9265	0.7708	0.1557
chr6	31753630	31758164	+	NM_002441.4	MSH5	GT_AG	391.199	-1.27081	0.322161	-3.94464	7.99206e-05	0.0298153	0.3996	0.2441	0.1556
chr11	128454748	128457496	+	XR_948165.2		GT_AG	136.27	-4.24315	1.11308	-3.81207	0.000137806	0.0456567	0.9705	0.8205	0.15
chr21	29109184	29149188	+	NM_001286622.1	MAP3K7CL	GT_AG	495.856	-1.52615	0.210765	-7.24098	4.4544e-13	1.22803e-09	0.2135	0.0669	0.1466
chr21	29092582	29130794	+	NM_001286617.1	MAP3K7CL	GT_AG	512.604	-1.18761	0.242484	-4.89771	9.69621e-07	0.000927366	0.2816	0.1382	0.1433
chr19	54997488	55000759	+	NM_001174081.1	NLRP2	GT_AG	125.174	-2.59961	0.345622	-7.52152	5.41428e-14	1.78096e-10	0.1643	0.0248	0.1395
chr18	69947533	69956754	-	XM_005266642.3	CD226	GT_AG	319.314	-1.33232	0.330427	-4.03211	5.5278e-05	0.0237141	0.822	0.6851	0.1369
chr12	47719273	47738914	+	XR_944901.2	LOC105369748	GT_AG	85.3959	-1.65076	0.409211	-4.03401	5.48319e-05	0.0235447	0.2301	0.0939	0.1363
chr13	33679607	33686866	+	XR_001749964.1	LOC107984551	GT_AG	92.278	-1.61362	0.345802	-4.66632	3.06643e-06	0.00234624	0.2519	0.1184	0.1336
chr11	117666907	117668319	+	XR_948060.2	LOC105369515	GT_AG	12.0844	16.0512	2.79108	5.7509	8.87686e-09	1.31643e-05	0.546	0.4167	0.1293
chr4	99213748	99216160	-	NM_000672.3	ADH6	GT_AG	9.29116	20.0165	2.65432	7.5411	4.66009e-14	1.55713e-10	0.1291	0	0.1291
chr21	37425782	37428866	+	XM_017028286.1	DYRK1A	GT_AG	497.665	-1.09125	0.27807	-3.92437	8.6958e-05	0.0318039	0.8274	0.7009	0.1265
chr19	52635154	52652357	-	XM_011527096.2		GT_AG	819.435	-1.25205	0.251513	-4.97809	6.42149e-07	0.00063368	0.369	0.2439	0.1251
chr22	22821637	22838568	-	XR_001755437.1	LOC105372948	GT_AG	4464.25	-4.50968	1.14948	-3.92322	8.73729e-05	0.0319115	0.125	0	0.125
chr2	215019797	215025672	-	NM_015657.3	ABCA12	GT_AG	66.18	-1.46459	0.376835	-3.88655	0.000101679	0.0362095	0.283	0.1581	0.1249
chr1	248485485	248499230	-	XR_001736969.1		GT_AG	786.046	-2.19583	0.321248	-6.83529	8.18416e-12	1.65547e-08	0.5303	0.4062	0.1241
chr13	48422791	48423992	-	NM_005767.5	LPAR6	GT_AG	106.557	-5.13308	1.13378	-4.52742	5.97077e-06	0.00408321	0.9801	0.8579	0.1222
chr20	15916844	15933275	+	XM_017027675.1	MACROD2	GT_AG	2129.86	-2.26598	0.521716	-4.34332	1.40345e-05	0.00844864	0.9551	0.8336	0.1215
chr16	56982238	56983325	+	NM_000078.2	CETP	GT_AG	64.2589	-1.60184	0.375036	-4.27118	1.94444e-05	0.0109034	0.2368	0.1155	0.1213
chr2	219167979	219168194	-	NM_144712.4	SLC23A3	GT_AG	14.2694	19.9712	3.08302	6.47779	9.30778e-11	1.76762e-07	0.6623	0.5417	0.1206
chr2	58163518	58165723	-	NM_001114636.1	FANCL	GT_AG	439.147	-1.02009	0.209692	-4.8647	1.14629e-06	0.00105615	0.3622	0.2417	0.1205
chr15	56103671	56142777	-	NM_022841.5	RFX7	GT_AG	2319.59	-1.29088	0.303485	-4.25352	2.10438e-05	0.011592	0.2481	0.1281	0.12
chr6	121131753	121160009	-	NM_152730.5	TBC1D32	GT_AG	548.313	-0.949095	0.189409	-5.01084	5.41941e-07	0.000546021	0.2381	0.1236	0.1145
chr19	40084799	40089259	-	NM_001142579.1	ZNF780A	GT_AG	265.388	-1.5785	0.289015	-5.46164	4.71752e-08	5.94005e-05	0.2176	0.106	0.1116
chr2	58165875	58194228	-	XM_011532939.2	FANCL	GT_AG	5700.81	-0.703144	0.158352	-4.4404	8.97917e-06	0.00586333	0.4537	0.3455	0.1083
chr17	47021722	47054117	-	XR_001753121.1	LOC101927060	GT_AG	1818.88	-0.831891	0.20977	-3.96574	7.31694e-05	0.0283727	0.4918	0.3847	0.107
chr2	33944554	34286642	+	NR_126403.1	LINC01317	GT_AG	92.9888	3.46421	0.873861	3.96425	7.36259e-05	0.0285392	0.2917	0.1875	0.1042
chr4	154377445	154489303	-	NM_001142552.1	DCHS2	GT_AG	333.571	-1.64304	0.425284	-3.86341	0.000111816	0.0383952	0.1511	0.0471	0.1039
chr2	74533994	74534099	-	NM_001289164.1	LOXL3	GT_AG	49.7713	-1.90295	0.435702	-4.36756	1.2564e-05	0.0077034	0.1505	0.047	0.1035
chr17	47394100	47395833	+	NM_001195192.1	EFCAB13	GT_AG	64.3993	-1.35517	0.318873	-4.24987	2.13896e-05	0.0116448	0.1799	0.0774	0.1025
chrX	41689836	41695627	+	NM_005300.3	GPR34	GT_AG	208.713	-1.46362	0.287458	-5.09158	3.55089e-07	0.000375686	0.5063	0.4048	0.1015
chr5	89204053	89377282	+	NR_136219.1	MEF2C-AS1	GT_AG	1370.29	-2.15964	0.286588	-7.53571	4.85688e-14	1.61777e-10	0.2248	0.1237	0.1011
chr5	43015151	43067086	-	NR_104651.1	LOC648987	GT_AG	1158.73	-1.22193	0.303413	-4.0273	5.64212e-05	0.0239737	0.6278	0.5283	0.0995
chr20	15986802	15987065	+	NM_001033087.1	MACROD2	GT_AG	356.96	-1.52966	0.352448	-4.34011	1.42411e-05	0.00852923	0.9381	0.8389	0.0992
chr6	121161057	121170404	-	NR_104452.1	TBC1D32	GT_AG	58.7553	-1.38977	0.344927	-4.02917	5.59743e-05	0.0237933	0.1402	0.0442	0.096
chr21	31339423	31463982	-	NM_003253.2	TIAM1	GT_AG	275.583	-1.96188	0.428324	-4.58037	4.64162e-06	0.00334314	0.1487	0.0535	0.0952
chr13	48422791	48426858	-	NM_001162497.1	LPAR6	GT_AG	359.32	-4.39979	1.09606	-4.0142	5.96489e-05	0.0245977	0.9829	0.8894	0.0936
chr20	1325530	1373077	+	NR_040048.1	SDCBP2-AS1	GT_AG	1912.31	-1.05691	0.274645	-3.84827	0.000118955	0.0407537	0.6716	0.5791	0.0925
chr1	120327331	120342827	-	XR_001737690.1	LOC107985522	GT_AG	2310.21	-1.88003	0.482485	-3.89656	9.75684e-05	0.0349581	0.908	0.8156	0.0924
chr9	92379860	92493866	+	XM_011518689.1	CENPP	GT_AG	6037.2	-1.09088	0.276377	-3.94706	7.91179e-05	0.0297083	0.2587	0.1672	0.0915
chr9	14610029	14612999	-	XR_001746284.1	ZDHHC21	GT_AG	211.995	-5.18262	1.08429	-4.77973	1.75535e-06	0.00143235	0.9933	0.9039	0.0894
chr3	167735824	167789110	+	NM_001122752.1	SERPINI1	GT_AG	779.962	-1.19827	0.205496	-5.83113	5.50533e-09	8.62466e-06	0.1613	0.0725	0.0888
chr4	17845902	17873387	-	XM_011513822.2	LCORL	GT_AG	1651.57	-0.790479	0.187749	-4.2103	2.55031e-05	0.0134912	0.54	0.4511	0.0888
chr21	31339423	31463915	-	XM_017028447.1		GT_AG	275.058	-2.06824	0.425603	-4.85956	1.17645e-06	0.00106844	0.1107	0.0234	0.0873
chr19	40084799	40090165	-	NM_001010880.2	ZNF780A	GT_AG	346.95	-1.39409	0.264651	-5.26764	1.38188e-07	0.00015639	0.1731	0.0867	0.0864
chr19	40084799	40090905	-	XM_006723150.3	ZNF780A	GT_AG	346.748	-1.40831	0.271185	-5.19319	2.06726e-07	0.000224337	0.1477	0.0644	0.0833
chr9	121046384	121055209	-	XM_017015103.1		GT_AG	51.7179	-1.6573	0.429974	-3.85443	0.000116	0.0397931	0.1939	0.1129	0.081
chr10	46353242	46819467	+	XM_017017029.1	LOC107984026	GT_AG	813.003	-1.55891	0.396853	-3.92818	8.55918e-05	0.0313695	0.1406	0.0597	0.0809
chr13	48413112	48415699	-	NM_001162497.1	LPAR6	GT_AG	227.945	-4.74973	1.08605	-4.37342	1.22315e-05	0.0076258	0.9915	0.9113	0.0802
chr1	67380124	67390028	+	NR_047583.1	IL12RB2	GT_AG	208.631	-1.26934	0.290752	-4.36572	1.26703e-05	0.00775113	0.1644	0.0853	0.0792
chr8	136537060	136755716	+	XR_001746106.1		GT_AG	1712.3	-1.73198	0.427406	-4.0523	5.07167e-05	0.0219652	0.3459	0.2671	0.0788
chr19	39679435	39681432	+	NR_034156.1	LGALS17A	GT_AG	202.312	-1.15342	0.262449	-4.39485	1.10849e-05	0.00702967	0.1583	0.0799	0.0784
chr9	92379860	92611313	+	NM_001012267.2	CENPP	GT_AG	9734.36	-1.11928	0.280501	-3.99029	6.59919e-05	0.0265448	0.221	0.1432	0.0778
chr19	40089415	40090165	-	NM_001142579.1	ZNF780A	GT_AG	119.169	-1.28285	0.336019	-3.81778	0.000134658	0.0449663	0.181	0.1035	0.0775
chr21	29145708	29149188	+	NM_001286624.1	MAP3K7CL	GT_AG	55.2426	-1.67711	0.318672	-5.2628	1.4188e-07	0.000160151	0.1368	0.0616	0.0752
chr2	58165875	58198578	-	NM_001114636.1	FANCL	GT_AG	6537.09	-0.644499	0.159195	-4.04848	5.15503e-05	0.0222623	0.3005	0.2263	0.0742
chr6	131610247	131615323	-	NM_015979.3	MED23	GT_AG	524.089	-0.822874	0.198334	-4.14893	3.34037e-05	0.0163821	0.1886	0.1172	0.0714
chr9	20986466	20988331	+	NM_017794.4	FOCAD	GT_AG	133.703	-0.849752	0.219091	-3.87853	0.000105089	0.0369136	0.1286	0.0573	0.0713
chr8	136537060	136789834	+	XR_001746102.1		GT_AG	1779.58	-2.17934	0.387297	-5.62706	1.83309e-08	2.42549e-05	0.2874	0.2169	0.0705
chr6	121192543	121205074	-	NR_104452.1	TBC1D32	GT_AG	218.618	-0.921997	0.233392	-3.95043	7.80122e-05	0.0293662	0.1845	0.1145	0.0701
chr3	167736136	167789110	+	NM_005025.4	SERPINI1	GT_AG	780.072	-1.19164	0.205918	-5.78695	7.16754e-09	1.11133e-05	0.194	0.1241	0.07
chr3	125120687	125135668	-	NM_001195483.1	SLC12A8	GT_AG	140.739	-1.38393	0.279951	-4.94346	7.67484e-07	0.000747581	0.129	0.0592	0.0698
chr15	56144484	56179269	-	NM_022841.5	RFX7	GT_AG	1808.16	-1.26363	0.271985	-4.64595	3.38515e-06	0.00256225	0.1695	0.1007	0.0688
chr2	169958527	169964392	+	XM_017003359.1	UBR3	GT_AG	268.623	-0.965519	0.197673	-4.88442	1.03732e-06	0.000988535	0.1256	0.057	0.0686
chr2	196848038	196870940	-	XR_001738959.1	PGAP1	GT_AG	447.63	-0.793796	0.177251	-4.47837	7.52153e-06	0.0049949	0.2241	0.1564	0.0677
chr1	243344332	243378720	+	NM_006642.3	SDCCAG8	GT_AG	765.166	-0.904624	0.157878	-5.72989	1.00494e-08	1.36565e-05	0.1459	0.0796	0.0663
chr1	92876431	92961375	-	NM_001006605.4	DIPK1A	GT_AG	2393.54	-0.979921	0.252387	-3.88262	0.000103337	0.0365903	0.1318	0.0656	0.0662
chr6	131610247	131615906	-	NM_001270521.1	MED23	GT_AG	558.088	-0.791744	0.201196	-3.93518	8.31355e-05	0.0307467	0.1726	0.1065	0.0661
chr11	7665547	7667727	-	XM_017017921.1	CYB5R2	GT_AG	60.31	-1.81971	0.44731	-4.06811	4.73959e-05	0.0207827	0.0939	0.0289	0.065
chr10	68603285	68644697	+	XM_017016687.1	TET1	GT_AG	158.611	-1.96528	0.446232	-4.40417	1.0619e-05	0.00680367	0.2216	0.1575	0.0641
chr4	684857	685854	-	XM_011513574.1		GT_AG	11.3131	19.3688	2.59201	7.47251	7.86769e-14	2.41105e-10	0.6151	0.5521	0.063
chr2	170080685	170081725	+	NM_172070.3	UBR3	GT_AG	106.43	-1.01934	0.240849	-4.23229	2.31324e-05	0.0124428	0.1335	0.0708	0.0627
chr15	56144484	56243124	-	XM_017022507.1		GT_AG	7578.63	-1.09666	0.278911	-3.93192	8.4269e-05	0.0310571	0.1344	0.0718	0.0626
chr2	178433476	178438866	+	NR_110204.1	CHROMR	GT_AG	1658.26	-1.49874	0.336424	-4.45492	8.39262e-06	0.00553509	0.9448	0.8836	0.0613
chr2	58165875	58198593	-	NM_018062.3	FANCL	GT_AG	6551.59	-0.643384	0.165955	-3.87687	0.00010581	0.0369431	0.2969	0.2363	0.0606
chr10	38034401	38054377	+	NM_001278179.1	ZNF33A	GT_AG	785.488	-0.694964	0.162092	-4.28746	1.80731e-05	0.0102543	0.5959	0.5365	0.0594
chr2	170073608	170079813	+	NM_172070.3	UBR3	GT_AG	456.208	-1.19941	0.192539	-6.22942	4.68176e-10	8.33629e-07	0.1518	0.0924	0.0594
chr3	98825367	98849460	-	NM_080927.3	DCBLD2	GT_AG	213.825	-1.23907	0.29488	-4.20193	2.64646e-05	0.0139023	0.1957	0.1363	0.0594
chr19	11987824	12035553	+	NR_134929.1	ZNF433-AS1	GT_AG	1053.21	-0.850138	0.205303	-4.14088	3.45969e-05	0.0168188	0.2147	0.1565	0.0582
chr21	29149251	29159940	+	NM_001286617.1	MAP3K7CL	GT_AG	134.19	-1.31416	0.24644	-5.33258	9.6827e-08	0.000115263	0.1451	0.0873	0.0579
chr21	29133415	29149188	+	NM_001286617.1	MAP3K7CL	GT_AG	140.538	-1.61817	0.248833	-6.50305	7.87084e-11	1.51104e-07	0.1076	0.0498	0.0578
chr12	95256623	95257149	+	NR_038241.1	VEZT	GT_AG	187.212	-0.688458	0.179559	-3.83415	0.000125997	0.0425453	0.157	0.0998	0.0572
chr2	170007191	170008803	+	NM_172070.3	UBR3	GT_AG	87.8634	-1.06866	0.267346	-3.9973	6.40688e-05	0.0259183	0.2347	0.1775	0.0572
chr7	22167149	22193366	-	NM_012294.3	RAPGEF5	GT_AG	1131.49	-1.14205	0.15031	-7.59798	3.00787e-14	1.02451e-10	0.1263	0.0701	0.0561
chr17	68206239	68248639	+	XM_017024723.1		GT_AG	363.61	-1.05043	0.276843	-3.79431	0.000148053	0.0478213	0.6095	0.5535	0.056
chr3	188154022	188341662	+	XM_011512827.2	LPP	GT_AG	307.717	4.45715	1.15742	3.85094	0.000117664	0.0403509	0.3878	0.3333	0.0545
chr8	11558039	11561301	+	NM_001715.2	BLK	GT_AG	306.119	-0.983003	0.21108	-4.65703	3.20811e-06	0.00244578	0.1382	0.0839	0.0542
chr5	96784081	96785787	-	NM_001040458.1	ERAP1	GT_AG	283.239	-1.37762	0.304874	-4.51867	6.22293e-06	0.00419051	0.0951	0.0411	0.054
chr9	92600509	92611313	+	NM_001286971.1	CENPP	GT_AG	235.622	-1.39561	0.348035	-4.00997	6.07257e-05	0.0249008	0.1012	0.0489	0.0523
chr7	22194034	22219865	-	NM_012294.3	RAPGEF5	GT_AG	745.887	-0.81235	0.16336	-4.97275	6.60091e-07	0.000647153	0.1098	0.0579	0.0519
chr3	167735813	167789110	+	XM_017006618.1	SERPINI1	GT_AG	779.962	-1.19827	0.205496	-5.83113	5.50533e-09	8.62466e-06	0.3846	0.3328	0.0518
chr13	46553704	46650200	+	NM_001164211.1	LRCH1	GT_AG	7101.02	-0.962518	0.170124	-5.65775	1.5337e-08	2.0525e-05	0.1249	0.0732	0.0517
chr17	47391581	47394024	+	NM_001195192.1	EFCAB13	GT_AG	62.3529	-1.3647	0.298045	-4.57883	4.67578e-06	0.00335173	0.118	0.0679	0.0501
chr1	58661512	58665498	-	NM_001085487.2	MYSM1	GT_AG	364.375	-0.71155	0.187479	-3.79536	0.000147427	0.0476918	0.1592	0.1092	0.05
chrX	107069403	107113396	-	NR_136728.1	RBM41	GC_AG	1641.07	-0.711825	0.169022	-4.21143	2.53757e-05	0.0134305	0.1147	0.065	0.0497
chr12	126732408	126746260	-	NR_033878.1	LINC00944	GT_AG	255.075	-1.06223	0.268445	-3.95698	7.59033e-05	0.0287461	0.1485	0.0998	0.0487
chr4	131506	201080	+	NR_110527.1	ZNF718	GT_AG	3098.83	-1.78375	0.166132	-10.7369	6.82721e-27	8.48092e-23	0.1992	0.1528	0.0465
chr4	60154	85730	+	NM_182524.3	ZNF595	GT_AG	958.895	-0.645594	0.163193	-3.95602	7.62093e-05	0.0287461	0.3072	0.2607	0.0465
chr5	102263781	102270623	-	NM_180991.4	SLCO4C1	GT_AG	88.2328	-1.34731	0.348624	-3.86466	0.000111242	0.0382355	0.1112	0.0648	0.0464
chr7	22194034	22203736	-	XM_011515652.2	RAPGEF5	GT_AG	314.871	-1.02087	0.184877	-5.52189	3.35364e-08	4.36092e-05	0.0814	0.036	0.0455
chr1	245929938	246282590	-	XM_017002094.1	SMYD3	GT_AG	13914	-0.688242	0.181915	-3.78332	0.000154752	0.0494404	0.1222	0.0771	0.0451
chr6	131610247	131618406	-	XM_011536257.2	MED23	GT_AG	699.431	-0.789399	0.19191	-4.11339	3.89889e-05	0.0181419	0.1193	0.0748	0.0445
chr8	136537060	136731318	+	XR_001746104.1		GT_AG	1658.01	-1.80176	0.418306	-4.30727	1.65284e-05	0.00944576	0.3151	0.2707	0.0444
chr15	56144484	56160715	-	XM_017022508.1	RFX7	GT_AG	742.945	-1.22851	0.289258	-4.2471	2.16554e-05	0.0117682	0.2042	0.1604	0.0438
chr3	136040963	136049258	+	NM_001190447.1	PPP2R3A	GT_AG	10.6581	19.3424	2.5159	7.68805	1.49397e-14	5.2935e-11	0.1688	0.125	0.0438
chr15	56179304	56243124	-	NM_022841.5	RFX7	GT_AG	5796.74	-1.05753	0.275214	-3.84258	0.00012175	0.0414825	0.1708	0.1276	0.0432
chr5	79623490	79640850	+	NM_001114393.1	TENT2	GT_AG	1712.95	-0.611826	0.148393	-4.12302	3.73933e-05	0.0174936	0.1598	0.1173	0.0425
chrX	73584573	73679325	+	NM_001039840.2	CHIC1	GT_AG	2122.37	-0.887639	0.232307	-3.82097	0.000132929	0.0445723	0.2455	0.204	0.0414
chr4	174316291	174331481	+	NM_001145314.1	CEP44	GT_AG	459.916	-1.01036	0.25427	-3.97357	7.08025e-05	0.0276682	0.1589	0.1177	0.0412
chr2	170061444	170073427	+	NM_172070.3	UBR3	GT_AG	634.932	-1.01702	0.202385	-5.02515	5.03031e-07	0.000510716	0.1605	0.1199	0.0406
chr2	169986795	169994322	+	NM_172070.3	UBR3	GT_AG	212.531	-1.05188	0.218075	-4.82348	1.41077e-06	0.00122703	0.0802	0.0397	0.0405
chr21	31339423	31558926	-	XM_017028449.1		GT_AG	480.977	-2.00419	0.39046	-5.13289	2.8533e-07	0.000304013	0.064	0.0236	0.0404
chr18	46105369	46118180	+	NM_138443.3	HAUS1	GT_AG	335.759	-1.74262	0.274966	-6.33756	2.33432e-10	4.33178e-07	0.0657	0.0257	0.0399
chr7	18290516	18496261	+	NM_001321896.1	HDAC9	GT_AG	4524.42	-2.45913	0.277334	-8.86703	7.51234e-19	3.52542e-15	0.0897	0.0503	0.0394
chr14	20316561	20317793	-	NM_182852.3	CCNB1IP1	TT_AG	264.934	-1.00171	0.226339	-4.42571	9.6126e-06	0.00626146	0.0854	0.0464	0.0391
chr2	45477076	45488239	-	NM_018079.4	SRBD1	GT_AG	426.664	-0.651192	0.15907	-4.09374	4.24476e-05	0.0189114	0.0983	0.0598	0.0384
chr18	35267680	35290130	-	XM_017025515.1	ZSCAN30	GT_AG	722.671	-1.03182	0.264185	-3.90568	9.3959e-05	0.0339014	0.5352	0.4969	0.0383
chr12	95252072	95262905	+	XM_006719478.2	VEZT	GT_AG	1342.38	-0.441874	0.114244	-3.86782	0.000109814	0.03793	0.1035	0.0653	0.0382
chr2	241108808	241112239	-	XR_001738678.1	PASK	GT_AG	126.895	-0.923725	0.237524	-3.88897	0.000100671	0.0359111	0.0971	0.0592	0.0379
chr2	170067091	170073427	+	XR_922841.2	UBR3	GT_AG	378.828	-1.10601	0.224509	-4.92637	8.37731e-07	0.00081226	0.1389	0.1014	0.0375
chr6	116117946	116221053	+	NM_152729.2	NT5DC1	GT_AG	10985.9	-0.637182	0.137448	-4.6358	3.55568e-06	0.00268555	0.1298	0.0926	0.0373
chr22	28746009	28751240	+	NM_001318316.1	HSCB	GT_AG	221.848	-1.11028	0.230979	-4.80683	1.53342e-06	0.00129633	0.1017	0.0666	0.0351
chr3	141387888	141403926	+	XM_005247258.1	ZBTB38	GT_AG	768.107	-1.93438	0.270234	-7.15816	8.17681e-13	2.23096e-09	0.0722	0.0381	0.0341
chr19	19199235	19201648	+	NM_001278727.1	RFXANK	GT_AG	159.402	0.822574	0.206231	3.9886	6.64639e-05	0.0265828	0.1223	0.0883	0.034
chr2	170007203	170008803	+	XM_005246299.4	UBR3	GT_AG	87.8217	-1.0663	0.26682	-3.99632	6.43347e-05	0.0259183	0.0813	0.0482	0.0332
chr6	121161057	121205074	-	NM_152730.5	TBC1D32	GT_AG	487.267	-1.05525	0.208622	-5.05818	4.23277e-07	0.000440328	0.079	0.0458	0.0332
chr2	170061444	170067038	+	XR_922841.2	UBR3	GT_AG	316.403	-0.882551	0.212463	-4.1539	3.26862e-05	0.016363	0.1059	0.073	0.0329
chr5	80744616	80761545	+	NM_002439.4	MSH3	GT_AG	527.414	-0.905772	0.204496	-4.42929	9.4542e-06	0.00616945	0.1036	0.0714	0.0322
chr15	74024928	74036006	+	NM_033247.2	PML	GT_AG	483.845	1.06658	0.22209	4.80246	1.56729e-06	0.00132074	0.2082	0.1764	0.0318
chr2	170055585	170061078	+	NM_172070.3	UBR3	GT_AG	229.59	-0.949955	0.223765	-4.24533	2.18276e-05	0.0118071	0.0936	0.062	0.0316
chr22	20370200	20375489	-	XM_017029164.1	USP41	GT_AG	28.5967	-4.45785	0.716151	-6.22474	4.82359e-10	8.57438e-07	0.0313	0	0.0313
chr4	169438260	169463242	-	NM_001199397.1	NEK1	GT_AG	213.469	-0.96259	0.227758	-4.22638	2.37484e-05	0.0126773	0.0858	0.0547	0.0311
chr7	18458902	18496261	+	NM_001204144.2	HDAC9	GT_AG	441.093	-2.2557	0.304467	-7.40869	1.27549e-13	3.84794e-10	0.0789	0.0479	0.0311
chr16	53274303	53285595	+	NM_001308319.1	CHD9	GT_AG	603.185	-0.900165	0.227325	-3.95981	7.50081e-05	0.0287461	0.1026	0.0724	0.0302
chr18	24015039	24019859	+	NM_001243425.1	TTC39C	GT_AG	371.475	-0.791185	0.206683	-3.82802	0.000129179	0.0434251	0.1266	0.0966	0.0301
chr3	141396504	141403926	+	NM_001080412.2	ZBTB38	GT_AG	436.439	-1.30912	0.278518	-4.70029	2.59789e-06	0.00203041	0.0698	0.0403	0.0296
chr1	234410697	234418083	-	XM_017002194.1	TARBP1	GT_AG	146.558	-1.30653	0.324132	-4.03084	5.55773e-05	0.0237933	0.0696	0.0404	0.0293
chr8	74026842	74099418	+	XM_017013299.1	LY96	GT_AG	171.311	-0.94734	0.242956	-3.89923	9.64995e-05	0.0346456	0.0603	0.0311	0.0292
chr21	29092582	29133305	+	NM_001286618.1	MAP3K7CL	GT_AG	555.857	-1.29899	0.211975	-6.12802	8.89807e-10	1.52275e-06	0.1096	0.081	0.0287
chr1	84956585	84958528	-	NM_153259.3	MCOLN2	GC_AG	672.279	-0.586845	0.126778	-4.62893	3.67562e-06	0.00276034	0.101	0.0727	0.0283
chr15	50993626	50997325	+	NM_001252127.1	AP4E1	GT_AG	136.794	-1.00787	0.243808	-4.13386	3.5672e-05	0.0171832	0.0837	0.0558	0.0279
chr1	92336428	92345845	+	NM_024813.2	RPAP2	GT_AG	320.454	-0.694266	0.178519	-3.88903	0.000100647	0.0359111	0.1087	0.0811	0.0276
chr3	141386938	141403926	+	XM_005247257.1	ZBTB38	GT_AG	823.071	-1.83529	0.263728	-6.95902	3.42648e-12	8.00439e-09	0.064	0.0365	0.0276
chr18	35267680	35290083	-	NM_001166012.2	ZSCAN30	GT_AG	727.216	-0.834519	0.208587	-4.00083	6.31211e-05	0.0258029	0.1314	0.1043	0.0271
chr6	121139837	121160009	-	NR_104452.1	TBC1D32	GT_AG	382.069	-1	0.212582	-4.70407	2.5503e-06	0.00200062	0.1727	0.147	0.0257
chr12	95252072	95266356	+	XM_006719485.2		GT_AG	1628.33	-0.405002	0.101796	-3.97858	6.93285e-05	0.0273044	0.0762	0.051	0.0252
chr2	45419895	45488239	-	XM_017004417.1		GT_AG	2475.27	-0.588114	0.115916	-5.07363	3.9029e-07	0.000409645	0.0576	0.0325	0.0251
chr6	32641559	32641971	+	NM_002122.3	HLA-DQA1	GT_AG	1744.76	-1.51751	0.172508	-8.79674	1.40854e-18	6.55183e-15	0.0395	0.0144	0.0251
chr21	29092582	29149188	+	NM_001286634.1	MAP3K7CL	GT_AG	681.136	-1.3277	0.186203	-7.13036	1.0011e-12	2.62948e-09	0.0959	0.0709	0.025
chr2	15427795	15452055	-	XM_011510361.2	NBAS	GT_AG	933.194	-0.707971	0.181114	-3.90897	9.26887e-05	0.0335199	0.0679	0.043	0.0249
chr17	80389918	80390011	+	NM_001256071.2	RNF213	GT_AG	245.071	-2.09654	0.351729	-5.96067	2.51208e-09	4.06199e-06	0.0333	0.0085622	0.0248
chr9	111390102	111391755	-	NM_001080398.1	ECPAS	GT_AG	263.657	-0.673604	0.173382	-3.88509	0.000102294	0.0362696	0.091	0.0662	0.0248
chr17	46248160	46299793	+	XM_017025473.1		GT_AG	190.415	-1.36062	0.327254	-4.15768	3.21499e-05	0.0161728	0.1381	0.1137	0.0245
chr20	17942408	17943109	-	NM_001282454.1	SNX5	GT_AG	572.52	-0.690995	0.168955	-4.08981	4.31732e-05	0.0192103	0.0616	0.0371	0.0245
chr4	59557	85730	+	NM_001286052.1	ZNF595	GT_AG	992.948	-0.529973	0.126246	-4.19796	2.69334e-05	0.0140438	0.1208	0.0963	0.0245
chr8	32928350	32996200	+	XR_949654.2	LOC105379362	GT_AG	744.441	-1.10652	0.23021	-4.80655	1.53555e-06	0.00129709	0.1094	0.0852	0.0242
chr2	170029449	170040881	+	NM_172070.3	UBR3	GT_AG	394.301	-0.798396	0.182817	-4.3672	1.2585e-05	0.0077034	0.0831	0.0592	0.0239
chr8	73552320	73582769	-	NM_001164380.1	STAU2	GT_AG	717.575	-0.49622	0.124569	-3.98348	6.7912e-05	0.0269882	0.0424	0.0201	0.0223
chr2	169958527	169986644	+	NM_172070.3	UBR3	GT_AG	761.932	-1.17612	0.164581	-7.14615	8.92467e-13	2.36177e-09	0.0707	0.0486	0.0221
chr6	149021482	149073832	+	NM_005715.2	UST	GT_AG	1163.24	-0.992366	0.254721	-3.89589	9.78379e-05	0.0350427	0.1341	0.1119	0.0221
chr18	35264456	35290083	-	NM_001112734.3	ZSCAN30	GT_AG	753.168	-0.683456	0.173667	-3.93545	8.30426e-05	0.0307447	0.0969	0.0752	0.0218
chr7	45662215	45677868	+	NM_021116.2	ADCY1	GT_AG	48.9424	-2.87023	0.614003	-4.67462	2.94494e-06	0.00225984	0.0625	0.0407	0.0218
chr2	169994457	170001303	+	NM_172070.3	UBR3	GT_AG	355.826	-0.759245	0.166246	-4.567	4.94759e-06	0.00346295	0.0807	0.0592	0.0215
chr22	28744710	28751240	+	NM_001318315.1	HSCB	GT_AG	251.711	-1.08388	0.225038	-4.81641	1.46167e-06	0.00125748	0.0541	0.0327	0.0213
chr4	102639858	102650536	-	NM_005908.3	MANBA	GT_AG	353.971	-0.644126	0.154819	-4.16051	3.17541e-05	0.0159813	0.0685	0.0475	0.0211
chr2	15427795	15452046	-	XM_011510360.2	NBAS	GT_AG	933.194	-0.707971	0.181114	-3.90897	9.26887e-05	0.0335199	0.065	0.0441	0.0208
chr10	42594700	42631928	-	NM_001305033.1	ZNF33B	GT_AG	727.996	-0.567118	0.123849	-4.57911	4.66959e-06	0.00335173	0.0754	0.0548	0.0206
chr15	55869682	55915283	-	NR_104302.1	NEDD4	GT_AG	465.019	-0.735575	0.19221	-3.82693	0.00012975	0.0435983	0.0918	0.0724	0.0194
chr2	170001415	170006989	+	NM_172070.3	UBR3	GT_AG	138.247	-1.09914	0.268973	-4.08644	4.38047e-05	0.0193851	0.0596	0.0403	0.0193
chr4	60154	83287	+	NM_001286054.1	ZNF595	GT_AG	859.803	-0.67585	0.16717	-4.04288	5.27982e-05	0.0227361	0.2567	0.2382	0.0185
chr1	21690100	21695065	-	NM_032236.5	USP48	GT_AG	421.024	-0.561571	0.147242	-3.81394	0.000136771	0.045328	0.0824	0.0641	0.0183
chr2	190687318	190690244	+	NM_001321312.1	NAB1	GT_AG	186.963	-0.949006	0.198293	-4.78588	1.70242e-06	0.00139671	0.0882	0.0701	0.0181
chr3	142335510	142347233	-	NM_001282857.1	XRN1	GT_AG	359.755	-0.803382	0.197683	-4.06398	4.82423e-05	0.0209624	0.0397	0.0217	0.018
chr14	20994064	20994542	+	NM_001029991.1	METTL17	GT_AG	151.848	-1.2516	0.316988	-3.94841	7.86713e-05	0.0295721	0.0328	0.016	0.0168
chr2	170040986	170053818	+	XM_017003356.1	UBR3	GT_AG	567.177	-0.642785	0.164001	-3.91939	8.87734e-05	0.0323782	0.0683	0.0515	0.0168
chr2	15427795	15461200	-	NM_015909.3	NBAS	GT_AG	1226.64	-0.72147	0.18606	-3.87762	0.000105484	0.0369431	0.0576	0.0412	0.0165
chr1	147242831	147265931	+	NM_001256338.1	CHD1L	GT_AG	1342.3	-0.468441	0.10684	-4.38449	1.16258e-05	0.0073112	0.0638	0.0478	0.016
chr19	52619063	52635065	-	NM_001105549.1	ZNF83	GT_AG	106.788	-1.66586	0.437913	-3.80408	0.00014233	0.0469492	0.0646	0.0489	0.0157
chr6	121170528	121205074	-	XM_005266861.2		GT_AG	437.706	-0.941103	0.2211	-4.25646	2.07687e-05	0.0115297	0.1069	0.0914	0.0155
chr8	136537060	136758150	+	XR_001746107.1		GT_AG	1716.27	-1.7306	0.427537	-4.04783	5.16944e-05	0.0223154	0.2826	0.2671	0.0155
chr2	45419895	45476992	-	NM_018079.4	SRBD1	GT_AG	2087.48	-0.499977	0.124331	-4.02132	5.78722e-05	0.0242704	0.0844	0.0691	0.0154
chr5	134795015	134795987	+	NM_001300860.1	DDX46	GT_AG	167.595	-1.39033	0.3487	-3.98719	6.68605e-05	0.0267009	0.0213	0.0058851	0.0154
chr6	116635880	116645713	-	NM_145062.2	ZUP1	GT_AG	345.27	-0.777131	0.188154	-4.1303	3.62296e-05	0.0173411	0.094	0.079	0.015
chr1	227091992	227100991	-	NM_003607.3	CDC42BPA	GT_AG	228.835	-0.771492	0.187721	-4.10978	3.96036e-05	0.0181419	0.0544	0.04	0.0144
chr1	147259919	147265931	+	NM_001256337.1	CHD1L	GT_AG	724.809	-0.442801	0.111798	-3.96072	7.47238e-05	0.0287461	0.0897	0.0756	0.0141
chr3	12542004	12545246	-	XM_011533241.2	MKRN2OS	GT_AG	25.9642	19.2478	2.25066	8.55207	1.20902e-17	5.57463e-14	0.7013	0.6875	0.0138
chr7	112206808	112286872	+	NM_021994.2	ZNF277	GT_AG	2104.74	-0.867374	0.182348	-4.7567	1.96786e-06	0.00159221	0.0593	0.0455	0.0138
chr21	43795251	43797425	+	XM_017028486.1	RRP1	GT_AG	120.408	-1.02827	0.250482	-4.10518	4.04003e-05	0.0184668	0.3374	0.325	0.0124
chr2	169891232	169895180	+	NM_172070.3	UBR3	GT_AG	210.121	-1.07739	0.223696	-4.8163	1.46245e-06	0.00125748	0.0566	0.0445	0.0122
chr5	80728966	80741463	+	NM_002439.4	MSH3	GT_AG	309.787	-0.723731	0.17488	-4.13845	3.49653e-05	0.0169901	0.0708	0.0594	0.0114
chr18	46125792	46128074	+	NM_138443.3	HAUS1	GT_AG	205.927	-1.21147	0.318465	-3.80408	0.00014233	0.0469492	0.0196	0.0082793	0.0113
chr14	31599380	31654069	+	XM_011537182.2	NUBPL	GT_AG	821.906	-0.844261	0.191797	-4.40185	1.07331e-05	0.00687265	0.0924	0.0812	0.0112
chr6	32741526	32745158	+	NM_020056.4	HLA-DQA2	GT_AG	172.321	-4.03052	0.921298	-4.37483	1.21528e-05	0.0076258	0.0132	0.0019969	0.0112
chr1	234410532	234418083	-	NM_005646.3	TARBP1	GT_AG	149.596	-1.27955	0.324416	-3.94416	8.00807e-05	0.0298153	0.0539	0.0429	0.011
chr14	31599380	31673483	+	XM_011537181.2	NUBPL	GT_AG	1076.13	-0.9025	0.175897	-5.13085	2.88431e-07	0.000306698	0.0823	0.0715	0.0109
chr2	224931669	225042251	-	NM_014689.2	DOCK10	GT_AG	7990.47	-1.18129	0.295304	-4.00027	6.32715e-05	0.0258181	0.018	0.0071516	0.0109
chr12	418637	428768	+	NM_001130146.1	CCDC77	GT_AG	169.698	-1.20632	0.317877	-3.79492	0.000147694	0.0477197	0.125	0.1142	0.0108
chr21	43795251	43797421	+	NM_003683.5	RRP1	GT_AG	120.228	-1.03047	0.252371	-4.08317	4.44259e-05	0.0196158	0.0273	0.0175	0.0097327
chr15	50934698	50941441	+	NM_001252127.1	AP4E1	GT_AG	227.364	-1.11072	0.259386	-4.28211	1.85129e-05	0.0104588	0.0898	0.0805	0.0092455
chr21	36345032	36356619	+	XM_017028312.1	MORC3	GT_AG	372.57	-0.626438	0.156956	-3.99116	6.5752e-05	0.0264685	0.0317	0.0228	0.0089334
chr1	92345915	92380723	+	NM_024813.2	RPAP2	GT_AG	1013.62	-0.664076	0.175064	-3.79334	0.000148635	0.0479946	0.0779	0.0692	0.0087152
chr3	37251485	37281957	+	NM_002078.4	GOLGA4	GT_AG	1992.32	-0.639961	0.126297	-5.06711	4.03891e-07	0.00042266	0.0888	0.0802	0.0086056
chr6	32642254	32654666	+	XM_006715079.3	HLA-DQA1	GT_AG	1921.32	-0.489851	0.10332	-4.74109	2.12569e-06	0.00170684	0.034	0.0255	0.0084905
chr1	206581163	206593618	-	XM_011509257.2	EIF2D	GT_AG	551.62	-0.652931	0.16148	-4.04341	5.26786e-05	0.0226939	0.0204	0.0121	0.0083142
chr6	32522175	32530124	-	NM_002125.3	HLA-DRB5	GT_AG	808.735	-0.710299	0.129044	-5.50433	3.70578e-08	4.80699e-05	0.0168	0.0085876	0.0081962
chr2	126682875	126690254	+	XM_006712460.3	GYPC	GT_AG	230.629	-1.01348	0.214637	-4.72184	2.33724e-06	0.00187243	0.0245	0.0164	0.0080857
chr3	40210094	40233895	+	NR_104316.1	MYRIP	GT_AG	97.1307	4.69527	1.22904	3.82029	0.000133295	0.0446099	0.4581	0.45	0.0080662
chr15	35304943	35373520	-	XM_011522160.1	DPH6	GC_AG	732.172	-0.925344	0.215338	-4.29716	1.72999e-05	0.00985261	0.1171	0.1092	0.0078296
chr7	18162350	18496261	+	NM_001321868.1	HDAC9	GT_AG	4524.26	-2.56801	0.275009	-9.3379	9.82595e-21	5.4037e-17	0.0485	0.0407	0.0077704
chr8	32951120	32996200	+	XR_949655.2		GT_AG	429.618	-1.12539	0.242144	-4.64759	3.35835e-06	0.00254928	0.0879	0.0802	0.0077157
chr3	196812852	196814450	+	NM_002577.4	PAK2	GT_AG	266.101	-0.830692	0.200341	-4.14638	3.37772e-05	0.0164693	0.022	0.0143	0.0076876
chr8	81703125	81708787	-	NR_033193.1	ZFAND1	GT_AG	342.497	-0.595491	0.156668	-3.80098	0.000144125	0.047206	0.0817	0.0742	0.0074365
chr8	17993620	18006262	+	NM_001315507.1	PCM1	GT_AG	2648.86	-0.573653	0.150996	-3.79912	0.00014521	0.047206	0.2031	0.1958	0.007325
chr13	42926430	42927710	-	XM_011535314.1	EPSTI1	GT_AG	184.5	-0.970557	0.254936	-3.80707	0.000140624	0.0465318	0.0242	0.0169	0.0072607
chrX	81278412	81297194	+	NM_003022.2	SH3BGRL	GT_AG	1595.9	-0.565369	0.134937	-4.18988	2.791e-05	0.0144319	0.0421	0.0353	0.0068643
chr16	24154858	24172269	+	NM_002738.6	PRKCB	GT_AG	732.464	-1.22544	0.246455	-4.97228	6.617e-07	0.000647527	0.0321	0.0255	0.0066329
chr10	119500260	119526031	-	XM_017016492.1		GT_AG	560.033	-0.862694	0.183409	-4.70366	2.55545e-06	0.00200168	0.0185	0.0119	0.0065161
chr2	126656313	126685827	+	NM_001256584.1	GYPC	GT_AG	679.162	-0.957293	0.248603	-3.85069	0.000117783	0.0403787	0.0092313	0.0028008	0.0064304
chr2	45477076	45546731	-	XR_001738806.1	SRBD1	GT_AG	3108.93	-0.50461	0.126904	-3.9763	6.99953e-05	0.0274238	0.0769	0.0711	0.0058269
chr11	119015940	119017361	-	NM_001028.2	RPS25	GT_AG	4815.83	-0.975271	0.250017	-3.90083	9.58653e-05	0.0344531	0.0115	0.0056958	0.0057848
chr2	126686646	126690254	+	NM_001256584.1	GYPC	GT_AG	190.133	-0.976026	0.210416	-4.63856	3.50842e-06	0.00265366	0.0288	0.0233	0.0055784
chr10	119515653	119526031	-	NM_001005339.1	RGS10	GT_AG	300.794	-0.881268	0.21759	-4.05013	5.11897e-05	0.0221428	0.0174	0.0119	0.0055012
chr8	32928094	33041634	+	XR_949656.2	LOC105379362	GT_AG	1088.02	-0.952424	0.250707	-3.79895	0.000145312	0.0472184	0.0388	0.0333	0.0054991
chr3	24190335	24297225	-	XM_011534053.2	THRB	GT_AG	22.1972	19.2468	2.32974	8.26132	1.44075e-16	6.5856e-13	0.0054688	0	0.0054688
chr22	37858741	37870175	+	NM_001242923.1	EIF3L	GT_AG	2309.66	-0.688849	0.180537	-3.81555	0.000135879	0.0452025	0.0173	0.0127	0.0046166
chr19	27793651	27805604	+	NR_110691.1	LOC101927151	GT_AG	558.556	0.692685	0.17866	3.87711	0.000105705	0.0369431	0.1957	0.1913	0.0044608
chr2	170040986	170055459	+	NM_172070.3	UBR3	GT_AG	619.414	-0.661373	0.16476	-4.01415	5.96603e-05	0.0245977	0.0667	0.0625	0.0041644
chr18	49491585	49492274	-	NM_001199344.1	RPL17	GT_AG	3268.96	1.81767	0.280235	6.48622	8.80147e-11	1.67448e-07	0.1055	0.1013	0.0041566
chr2	126656313	126690254	+	NM_002101.4	GYPC	GT_AG	751.239	-0.959306	0.237676	-4.03619	5.4326e-05	0.0233465	0.0142	0.0101	0.0041436
chr5	89095030	89377282	+	NR_136217.1	MEF2C-AS1	GT_AG	2017.49	-1.38362	0.226821	-6.10005	1.06032e-09	1.80578e-06	0.1168	0.1128	0.004042
chr14	31599380	31673354	+	NM_001201573.1	NUBPL	GT_AG	1064.04	-0.901147	0.183158	-4.92007	8.65141e-07	0.000832719	0.0762	0.0724	0.0037475
chr8	96320346	96330212	+	NM_001290225.1	PTDSS1	GT_AG	574.364	-0.462374	0.115626	-3.99887	6.36459e-05	0.0258971	0.0325	0.0288	0.0036381
chr15	47717693	47759744	+	XM_005254686.2		GT_AG	81.895	19.2461	2.78753	6.90436	5.043e-12	1.05234e-08	0.0032288	0	0.0032288
chr2	45419895	45546731	-	XR_939693.2	SRBD1	GT_AG	5136.2	-0.527992	0.105506	-5.00439	5.60404e-07	0.000564084	0.0572	0.0541	0.0031282
chr8	67240291	67251298	-	NM_006421.4	ARFGEF1	GT_AG	485.257	-0.767753	0.176631	-4.34665	1.38235e-05	0.00835013	0.0667	0.0639	0.0028866
chr9	74842344	74855526	-	NM_001177310.1	TRPM6	GT_AG	25.0145	17.7263	3.06562	5.78229	7.36893e-09	1.11313e-05	0.0028539	0	0.0028539
chr16	24123982	24154683	+	NM_002738.6	PRKCB	GT_AG	918.416	-1.26745	0.308623	-4.10678	4.01212e-05	0.018363	0.0283	0.0263	0.0020558
chr18	49491585	49492257	-	NM_001199341.1	RPL17	GT_AG	3299.61	1.82176	0.280659	6.49101	8.52644e-11	1.62509e-07	0.0984	0.0966	0.0017713
chr15	71256716	71660529	+	XM_017022582.1	THSD4	GT_AG	269.181	19.5084	2.60786	7.4806	7.39821e-14	2.38161e-10	0.0015773	0	0.0015773
chr15	47600897	47759744	+	NM_001198999.1	SEMA6D	GT_AG	89.1357	19.7911	2.78259	7.11247	1.1398e-12	2.92113e-09	0.0014259	0	0.0014259
chr15	47718874	47759744	+	NM_020858.1	SEMA6D	GT_AG	80.0053	19.72	2.77718	7.10072	1.24106e-12	3.10526e-09	0.0014259	0	0.0014259
chr18	49491585	49492457	-	NM_001035006.2	RPL17	GT_AG	3354.87	1.82273	0.28047	6.49884	8.0941e-11	1.54547e-07	0.0959	0.0945	0.001392
chr13	45340786	45341041	-	NM_001286272.1	TPT1	GT_AG	12208.2	-1.73832	0.407356	-4.26732	1.97831e-05	0.0110698	0.0019464	0.00068272	0.0012637
chr19	45633140	45638844	-	NR_034098.1		GT_AG	273.374	1.04225	0.274373	3.79868	0.000145471	0.0472184	0.0126	0.0114	0.001194
chr22	28744705	28751240	+	NM_001318314.1	HSCB	GT_AG	268.452	-0.951785	0.218989	-4.34627	1.38472e-05	0.00835971	0.1036	0.1025	0.0010478
chr2	25145052	25149693	+	NM_001319099.1	EFR3B	GT_AG	40.05	-3.81814	0.711447	-5.36672	8.01806e-08	9.68671e-05	0.025	0.0243	0.00074878
chr14	23970333	23990181	+	NM_001193636.1	DHRS4L2	GT_AG	241.08	2.69389	0.656149	4.10561	4.03249e-05	0.0184403	0.0424	0.0417	0.0006933
chr6	34341973	34418368	-	NM_001202470.2	RPS10-NUDT3	GT_AG	7383.51	-1.08883	0.287558	-3.78648	0.000152795	0.0491723	0.0010411	0.00062167	0.00041942
chr9	130399633	130400782	+	NM_001291815.1	HMCN2	GT_AG	25.8113	20.7117	2.93872	7.04788	1.8167e-12	4.41988e-09	0.00039185	0	0.00039185
chr2	219168045	219168194	-	NM_001144889.1	SLC23A3	GT_AG	14.1904	19.9257	3.08284	6.46344	1.02349e-10	1.93672e-07	0.5836	0.5833	0.00026922
chr12	61867427	62023651	-	XM_011538272.1	TAFA2	GT_AG	70.8245	-4.35185	1.14037	-3.81616	0.000135543	0.0451879	0	0	0
chrX	138708929	139204058	-	NM_001139498.1	FGF13	GT_AG	81.7953	5.58321	1.24305	4.49155	7.07059e-06	0.00470432	0	0	0
chr19	38843915	38845852	-	XM_011526888.2	HNRNPL	GT_AG	1666.69	2.12968	0.173753	12.2569	1.54199e-34	2.80718e-30	0.0166	0.0167	-8.2141e-05
chr6	5109492	5260647	-	NR_104418.1	LYRM4	GT_AG	2235.66	-0.768789	0.173574	-4.42917	9.45965e-06	0.00616945	0.0079683	0.0080744	-0.00010609
chr15	33875996	34003031	-	NM_020371.2	AVEN	GT_AG	985.028	-0.931668	0.23293	-3.99977	6.34029e-05	0.0258181	0.0511	0.0515	-0.00038532
chr7	112206808	112286876	+	XM_011515768.2	ZNF277	GT_AG	2103.97	-0.850466	0.18115	-4.69482	2.66838e-06	0.00207781	0.3549	0.3556	-0.00067301
chr7	108312732	108399435	-	NM_001193582.1	NRCAM	GT_AG	3673.8	-0.641018	0.162049	-3.9557	7.63105e-05	0.0287461	0.0572	0.0581	-0.00089871
chr2	126656313	126693863	+	NM_016815.3	GYPC	GT_AG	847.006	-0.907702	0.233105	-3.89396	9.8621e-05	0.0353112	0.0074516	0.0084433	-0.00099166
chr11	130879712	130903254	-	XM_005271546.4		GT_AG	1383.71	1.3301	0.297862	4.46548	7.98897e-06	0.00528869	0.063	0.0643	-0.0013186
chr15	74024928	74033155	+	NM_033249.2	PML	GT_AG	482.936	0.794547	0.203488	3.90465	9.43633e-05	0.0339827	0.0338	0.0354	-0.0016232
chr15	59402359	59458549	+	XM_006720399.2		GT_AG	831.856	-1.78774	0.307993	-5.80448	6.45671e-09	1.00406e-05	0.0708	0.073	-0.0021692
chr2	119368306	119370739	+	NM_001079862.2	DBI	GT_AG	1667.18	0.609555	0.14252	4.27699	1.89442e-05	0.0106342	0.0090041	0.0114	-0.0023565
chr15	35220583	35373520	-	XM_017022708.1	DPH6	GC_AG	1126.85	-0.972447	0.202333	-4.80616	1.53854e-06	0.00129755	0.1041	0.1065	-0.002413
chr6	33073594	33080679	-	NM_001242525.1	HLA-DPA1	GT_AG	353.83	3.03244	0.791261	3.83241	0.000126891	0.042697	0.9963	0.9994	-0.0031519
chr19	27794123	27805604	+	NR_110690.1	LOC101927151	GT_AG	555.804	1.03781	0.195195	5.31678	1.05622e-07	0.000124609	0.1281	0.1318	-0.0036509
chr3	37273602	37281957	+	NM_001172713.1	GOLGA4	GT_AG	1088.02	-0.862317	0.149413	-5.77138	7.86271e-09	1.16767e-05	0.0879	0.0921	-0.0042017
chr15	101287703	101295096	-	NR_135506.1	SNRPA1	GT_AG	584.351	0.754123	0.181615	4.15232	3.29121e-05	0.016363	0.0472	0.0515	-0.0042986
chr21	5099339	5121710	-	XM_017028514.1		GT_AG	720.547	1.56841	0.40004	3.92063	8.83188e-05	0.0322235	0.0094177	0.015	-0.0056044
chr8	25310533	25317006	+	NM_024940.7	DOCK5	GT_AG	26.059	2.54197	0.632473	4.0191	5.8421e-05	0.0243722	0.0354	0.041	-0.0056642
chr7	139345622	139376061	+	NM_001244584.2	FMC1-LUC7L2	GT_AG	4506.87	0.545684	0.129497	4.21387	2.5103e-05	0.0133129	0.3526	0.3589	-0.0063736
chr6	36596969	36598848	+	NM_003017.4	SRSF3	GT_AG	1112.83	0.603158	0.146514	4.11672	3.84305e-05	0.0179233	0.0164	0.0241	-0.0076918
chr4	37977530	38014508	+	XM_005262649.2	TBC1D1	GT_AG	685.92	0.900459	0.201716	4.464	8.0443e-06	0.005312	0.0113	0.0198	-0.0084531
chr6	75362918	75414696	-	NM_001289987.1	FILIP1	GT_AG	210.015	-1.27333	0.307863	-4.13603	3.53361e-05	0.0170981	0.0935	0.1024	-0.0089685
chr16	69335349	69336504	-	NM_032382.4	COG8	GT_AG	57.3133	1.24838	0.318912	3.91448	9.05981e-05	0.0328395	0.035	0.0444	-0.0094062
chr6	33073670	33080679	-	NM_001242524.1	HLA-DPA1	GT_AG	353.563	5.37678	1.07207	5.01531	5.29469e-07	0.000537042	0.9897	0.9995	-0.0097633
chr19	7697299	7697526	-	NM_001207019.2	FCER2	GT_AG	704.939	1.55249	0.361957	4.28916	1.79354e-05	0.0101871	0.0060866	0.0162	-0.0101
chr6	125915481	125920942	+	NM_001122842.2	NCOA7	GT_AG	265.532	0.673586	0.169288	3.97894	6.92231e-05	0.0273044	0.0284	0.0386	-0.0102
chr8	109339391	109340490	+	NR_036471.1	ENY2	GT_AG	383.893	0.769151	0.192234	4.00112	6.30439e-05	0.0257813	0.3275	0.3377	-0.0102
chr6	13618140	13620207	+	NM_001317724.1	NOL7	GT_AG	420.149	1.01822	0.207012	4.91866	8.71378e-07	0.000837196	0.0238	0.0357	-0.0119
chr2	24729816	24739431	+	NM_003743.4	NCOA1	GT_AG	283.752	0.696277	0.169946	4.09705	4.18443e-05	0.0187853	0.0449	0.0571	-0.0122
chr3	180985997	180986997	-	NR_033723.1	DNAJC19	GT_AG	179.914	0.880314	0.228852	3.84664	0.000119747	0.0409853	0.3059	0.3182	-0.0124
chr16	75631254	75631415	-	NM_001130089.1	KARS1	GT_AG	527.04	1.40563	0.28225	4.98009	6.35533e-07	0.000627738	0.0076347	0.0208	-0.0132
chr7	26844138	26854136	-	NM_001303468.1	SKAP2	GT_AG	496.094	0.691353	0.15074	4.58641	4.5093e-06	0.00325671	0.0409	0.0546	-0.0137
chr16	368636	369067	-	NM_006428.4	MRPL28	GC_AG	266.098	0.850616	0.213737	3.97972	6.89952e-05	0.0273044	0.0256	0.0399	-0.0143
chr6	85536925	85541984	-	NM_001297614.2	SNX14	GT_AG	844.393	0.522399	0.133763	3.90539	9.40733e-05	0.0339014	0.0875	0.1025	-0.015
chr3	150603500	150622384	+	NM_016275.3	SELENOT	GT_AG	1593.13	0.602334	0.14231	4.23254	2.31066e-05	0.0124428	0.0275	0.0429	-0.0154
chr15	74802084	74802330	+	NM_001127190.1	CSK	GT_AG	289.299	1.0323	0.264256	3.90646	9.36592e-05	0.0338098	0.0145	0.0305	-0.016
chr5	89150596	89377282	+	NR_136218.1	MEF2C-AS1	GT_AG	1669.7	-1.23009	0.217451	-5.65687	1.54162e-08	2.05788e-05	0.0873	0.1041	-0.0169
chr8	109339391	109340443	+	NR_036472.1	ENY2	GT_AG	382.804	0.767932	0.191982	4.00002	6.33363e-05	0.0258181	0.0195	0.0366	-0.0171
chr4	684857	685834	-	NM_001294341.1	SLC49A3	GT_AG	11.3131	19.3688	2.59201	7.47251	7.86769e-14	2.41105e-10	0.516	0.5333	-0.0173
chr17	32368015	32369294	+	NM_001032293.2	ZNF207	GT_AG	778.908	0.472436	0.10227	4.61952	3.84622e-06	0.00284396	0.0781	0.0957	-0.0176
chr1	113929940	113940381	+	XM_005270612.4		GT_AG	143.756	1.17541	0.275229	4.27066	1.94898e-05	0.0109173	0.0279	0.0464	-0.0184
chr1	113929533	113940381	+	NM_152696.3	HIPK1	GT_AG	143.895	1.15971	0.27458	4.22358	2.40451e-05	0.0127776	0.0307	0.0496	-0.0189
chr8	42403462	42404866	+	NM_001135694.2	VDAC3	GT_AG	653.211	0.933816	0.246762	3.78427	0.000154159	0.049281	0.0292	0.0484	-0.0192
chr19	8455575	8463496	+	NM_001297418.1	HNRNPM	GT_AG	1506.54	0.793437	0.197613	4.01511	5.94177e-05	0.024584	0.0407	0.0603	-0.0195
chr8	109339391	109340488	+	NM_001193557.1	ENY2	GT_AG	383.999	0.768854	0.192925	3.98524	6.74123e-05	0.0268604	0.0266	0.0474	-0.0208
chr6	107635470	107658206	+	NM_018013.3	SOBP	GT_AG	28.581	2.43627	0.630158	3.86613	0.000110577	0.0380439	0.2233	0.2444	-0.0211
chr2	74549173	74555153	+	NM_001197260.1	DOK1	GT_AG	226.7	1.25475	0.257904	4.86517	1.14358e-06	0.00105615	0.0755	0.0971	-0.0216
chr3	180985997	180988022	-	NR_033722.1	DNAJC19	GT_AG	273.298	0.745511	0.188331	3.95852	7.54163e-05	0.0287461	0.0422	0.0643	-0.0221
chr3	119876509	119905754	-	NM_001146156.1	GSK3B	GT_AG	2562.5	0.318702	0.0820128	3.88601	0.000101907	0.0362299	0.0851	0.1079	-0.0228
chr21	39345959	39348291	-	XM_011529547.1		GT_AG	902.813	0.699002	0.178821	3.90895	9.26974e-05	0.0335199	0.0322	0.0551	-0.0229
chr6	32950804	32952948	-	NM_006120.3	HLA-DMA	GT_AG	577.837	0.641687	0.151238	4.24288	2.20666e-05	0.0119303	0.0473	0.0707	-0.0234
chr6	125919432	125920942	+	NM_001199622.1	NCOA7	GT_AG	184.484	0.880928	0.208065	4.2339	2.2967e-05	0.0124107	0.0429	0.0673	-0.0244
chr19	34194642	34196633	+	NM_001114093.1	LSM14A	GT_AG	413.176	0.614744	0.117819	5.2177	1.81158e-07	0.000201775	0.0364	0.062	-0.0256
chr15	40407726	40407938	+	NM_002225.3	IVD	GT_AG	98.9535	1.47388	0.324763	4.53833	5.67005e-06	0.00388006	0.0657	0.0922	-0.0265
chr7	6819942	6822280	-	NM_198097.3	CCZ1B	GT_AG	202.152	1.54568	0.354146	4.36454	1.27393e-05	0.0077888	0.0123	0.0393	-0.0271
chr7	23301018	23307867	+	NM_138446.1	MALSU1	GT_AG	426.298	0.675688	0.167631	4.03081	5.55859e-05	0.0237933	0.1037	0.131	-0.0273
chr1	228645033	228737672	+	NR_037962.1	RHOU	GT_AG	147.434	4.28985	0.628155	6.82929	8.53357e-12	1.72285e-08	0.0426	0.0704	-0.0277
chr6	32558187	32559815	-	NR_001298.1	HLA-DRB6	GT_AG	59.2643	-6.01932	0.729862	-8.24721	1.62138e-16	7.37928e-13	0	0.0284	-0.0284
chr13	110705572	110713136	-	XM_006719953.2	CARS2	GT_AG	78.3487	1.05488	0.272361	3.87311	0.000107455	0.0372246	0.0777	0.1068	-0.0291
chr6	159742147	159743664	+	NM_001270531.1	WTAP	GT_AG	245.208	1.03226	0.245471	4.2052	2.60856e-05	0.0137306	0.0627	0.0928	-0.0301
chr2	110569725	110610714	-	XM_011511766.2	RGPD6	GT_AG	229.141	1.72633	0.342047	5.04704	4.48716e-07	0.000458659	0.0042163	0.035	-0.0308
chr2	109760772	109801782	+	XM_006712794.3	RGPD5	GT_AG	177.508	1.61949	0.393388	4.11678	3.84204e-05	0.0179233	0.0042163	0.036	-0.0317
chr12	9598162	9598498	-	NM_002258.2	KLRB1	GT_AG	31.013	19.3704	2.76645	7.00191	2.52491e-12	6.08682e-09	0.7236	0.756	-0.0324
chr19	8455575	8462528	+	NM_005968.4	HNRNPM	GT_AG	1255.55	0.755804	0.194804	3.87981	0.000104539	0.0368676	0.0626	0.095	-0.0324
chr17	21126992	21168751	+	XM_005256595.4	DHRS7B	GT_AG	1216.18	1.55054	0.346303	4.4774	7.55584e-06	0.00501139	0.0927	0.1252	-0.0325
chr10	67908126	67909255	+	NM_001142498.1	SIRT1	GT_AG	58.8519	1.31323	0.341919	3.84077	0.000122647	0.0417477	0.0437	0.077	-0.0334
chr21	5134121	5134360	-	XR_001754933.1		GT_AG	49.3062	2.3655	0.572184	4.13415	3.56272e-05	0.0171832	0.0093789	0.043	-0.0336
chr18	49491834	49492457	-	NM_000985.4	RPL17	GT_AG	2457.97	1.84948	0.296786	6.2317	4.61413e-10	8.33629e-07	0.0086285	0.0423	-0.0337
chr19	308926	311844	-	NM_017550.1	MIER2	GT_AG	82.2787	1.46776	0.321409	4.56666	4.95555e-06	0.00346295	0.0403	0.076	-0.0357
chr1	84078372	84179176	+	NM_002731.3	PRKACB	GT_AG	2727.05	2.0585	0.47377	4.34495	1.3931e-05	0.00839587	0.0342	0.0701	-0.0358
chr21	6487413	6492130	-	NM_001320646.1	U2AF1L5	GT_AG	572.985	1.24089	0.282805	4.38779	1.14507e-05	0.0072054	0.0513	0.0872	-0.0359
chr19	5616487	5621308	-	NM_014649.2	SAFB2	GT_AG	159.432	1.07114	0.248712	4.30674	1.65676e-05	0.00944576	0.0439	0.0801	-0.0362
chr14	91473371	91475849	-	NM_001284280.1	PPP4R3A	GT_AG	514.194	0.596793	0.147783	4.0383	5.38398e-05	0.0231469	0.2702	0.3065	-0.0363
chr3	12542004	12543179	-	XM_011533242.2	MKRN2OS	GT_AG	17.2046	18.7925	2.29557	8.18642	2.69116e-16	1.21484e-12	0.6616	0.6979	-0.0363
chr16	30766559	30766740	+	NM_001207033.1	RNF40	GT_AG	91.4004	1.41634	0.355043	3.98922	6.62911e-05	0.0265828	0.0279	0.0644	-0.0365
chr3	180985997	180986942	-	NM_001190233.1	DNAJC19	GT_AG	180.487	0.885888	0.231107	3.83324	0.000126468	0.042601	0.0483	0.0856	-0.0372
chr6	159743793	159748190	+	NM_001270531.1	WTAP	GT_AG	757.77	0.818398	0.180962	4.52247	6.11207e-06	0.00415562	0.1155	0.1534	-0.0379
chr15	40407813	40407938	+	XM_017022149.1	IVD	GT_AG	98.9535	1.47388	0.324763	4.53833	5.67005e-06	0.00388006	0.0271	0.0654	-0.0382
chr7	137493837	137521865	-	NM_001321710.1	DGKI	GT_AG	19322.3	-1.65159	0.334311	-4.94029	7.80073e-07	0.000758445	0.0794	0.1206	-0.0412
chr3	195145971	195156448	-	XM_017005749.1	XXYLT1	GT_AG	176.569	1.47656	0.319248	4.62512	3.74377e-06	0.00280753	0.0882	0.1297	-0.0415
chr6	85538865	85541984	-	NM_001304479.1	SNX14	GT_AG	565.396	0.597786	0.148659	4.0212	5.79012e-05	0.0242704	0.0685	0.1106	-0.042
chr3	50330728	50331333	-	NM_001206957.1	RASSF1	GT_AG	103.029	1.11052	0.268992	4.12843	3.65247e-05	0.017427	0.0475	0.09	-0.0425
chr7	23521841	23531788	-	NM_013293.4	TRA2A	GT_AG	2972.97	0.717258	0.127959	5.60536	2.07828e-08	2.72262e-05	0.1616	0.2059	-0.0443
chr8	143310218	143315726	-	NM_001258446.1	TOP1MT	GT_AG	65.1864	1.91291	0.462924	4.13223	3.59268e-05	0.0172745	0.0361	0.0819	-0.0458
chr1	90005245	90010087	+	XM_005270779.4	ZNF326	GT_AG	671.173	0.906204	0.229321	3.95169	7.76008e-05	0.0292218	0.1236	0.1697	-0.0461
chr11	12764435	12862249	+	NM_021961.5	TEAD1	GT_AG	138.979	3.59243	0.937966	3.83002	0.000128131	0.0430866	0.0333	0.081	-0.0477
chr14	91473371	91475810	-	NM_001284281.1	PPP4R3A	GT_AG	512.148	0.602585	0.150363	4.00755	6.13526e-05	0.0250994	0.1157	0.1635	-0.0478
chr21	42897048	42906839	+	XM_017028359.1	NDUFV3	GT_AG	344.356	0.946774	0.240451	3.9375	8.23351e-05	0.0305255	0.0538	0.1024	-0.0486
chr6	135189884	135192323	+	NR_134962.1	MYB	GT_AG	189.933	0.966119	0.230916	4.18385	2.86614e-05	0.0148132	0.0602	0.1109	-0.0508
chr5	76132331	76194918	+	NM_001297716.1	SV2C	GT_AG	2209.16	-7.00157	1.17125	-5.97788	2.26064e-09	3.68362e-06	0.125	0.1763	-0.0513
chr6	32637541	32641309	+	NM_002122.3	HLA-DQA1	GT_AG	1287.02	-1.68221	0.221888	-7.58132	3.42056e-14	1.15761e-10	0.0563	0.1076	-0.0514
chr1	115685528	115691118	+	NM_001172411.1	VANGL1	GT_AG	38.8224	2.11262	0.490207	4.30965	1.63514e-05	0.00938332	0.0374	0.0889	-0.0515
chr1	155217030	155217239	-	NR_002188.3	GBAP1	GT_AG	33.6441	3.62258	0.932193	3.88609	0.000101873	0.0362299	0.0068394	0.0587	-0.0518
chr7	23521841	23531180	-	NM_001282758.1	TRA2A	GT_AG	2780.89	0.775855	0.13111	5.91757	3.26724e-09	5.21124e-06	0.1834	0.2353	-0.0519
chr14	58270486	58270933	+	NM_002788.3	PSMA3	GT_AG	431.771	0.889063	0.180777	4.918	8.74348e-07	0.000837762	0.0608	0.1129	-0.0521
chr21	6318605	7081048	+	XM_017028224.1	LOC102724843	GT_AG	31690.2	0.845873	0.127424	6.63823	3.17465e-11	6.21907e-08	0.1043	0.1577	-0.0534
chr6	32822319	32829399	-	NM_018833.2	TAP2	GT_AG	414.351	1.77662	0.429407	4.13737	3.51307e-05	0.0170626	0.0317	0.0854	-0.0537
chr17	32447047	32454494	+	NM_001270482.1	PSMD11	GT_AG	617.726	0.98983	0.25625	3.86275	0.000112116	0.0384734	0.0912	0.1459	-0.0547
chr15	101292041	101293024	-	NM_003090.3	SNRPA1	GT_AG	192.627	1.15707	0.24168	4.78759	1.68793e-06	0.00139671	0.0688	0.1235	-0.0548
chr8	143983812	143984034	-	XM_011517336.2	PARP10	GT_AG	121.349	0.949916	0.250903	3.78599	0.0001531	0.0492554	0.3498	0.4049	-0.0551
chr1	111187682	111188130	-	NM_001271833.1	DENND2D	GT_AG	267.971	0.986792	0.223375	4.41765	9.97806e-06	0.00642031	0.0571	0.1124	-0.0553
chr21	6492198	6495992	-	NM_001320646.1	U2AF1L5	GT_AG	1028.23	1.04019	0.272922	3.8113	0.00013824	0.0457716	0.1044	0.1604	-0.056
chr7	6822365	6823312	-	NM_198097.3	CCZ1B	GT_AG	186.168	1.74501	0.33229	5.25146	1.50895e-07	0.000169859	0.0344	0.0904	-0.056
chr12	102039976	102044104	-	NM_001301107.1	WASHC3	GT_AG	809.013	1.17606	0.24372	4.82543	1.39701e-06	0.00122703	0.3696	0.4257	-0.0561
chr6	159727704	159736257	+	NM_001270531.1	WTAP	GT_AG	767.094	1.1759	0.188043	6.25338	4.01658e-10	7.2996e-07	0.0721	0.1294	-0.0573
chr2	127063647	127063932	-	NM_001320632.1	BIN1	GT_AG	59.8431	2.55541	0.445785	5.73238	9.90299e-09	1.36565e-05	0.0115	0.069	-0.0575
chr7	23522433	23531788	-	NM_001282757.1	TRA2A	GT_AG	2958.65	0.829659	0.131651	6.30194	2.93936e-10	5.36962e-07	0.1564	0.2141	-0.0577
chr21	6487413	6492254	-	NM_001320650.1	U2AF1L5	GT_AG	635.092	1.18921	0.277162	4.29066	1.78139e-05	0.0101399	0.0573	0.1156	-0.0582
chr12	102046120	102061911	-	XM_017019383.1	WASHC3	GT_AG	1918.24	0.971943	0.213243	4.55792	5.16626e-06	0.00358174	0.1037	0.1626	-0.0588
chr21	6487413	6493043	-	NM_001320648.1	U2AF1L5	GT_AG	797.578	1.19129	0.270366	4.40623	1.05185e-05	0.00674748	0.0606	0.12	-0.0594
chr7	137487690	137521865	-	NM_001321708.1	DGKI	GT_AG	19355.9	-1.67784	0.322612	-5.20079	1.98441e-07	0.00021579	0.0466	0.1066	-0.06
chr2	223951280	223959533	+	XM_017004730.1		GT_AG	416.94	0.997599	0.23636	4.22067	2.43578e-05	0.0129372	0.0503	0.1108	-0.0605
chr19	47755823	47756527	+	NM_015710.4	NOP53	GT_AG	258.873	2.49031	0.613282	4.06063	4.89408e-05	0.0212571	0.0355	0.0964	-0.0609
chr9	95850293	95875864	-	NR_023390.1	LINC00476	GT_AG	1238.72	1.50387	0.337632	4.45417	8.4217e-06	0.0055508	0.6009	0.6632	-0.0623
chr21	6492293	6495992	-	NM_001320650.1	U2AF1L5	GT_AG	962.71	1.06271	0.277282	3.8326	0.000126795	0.0426782	0.0882	0.1509	-0.0628
chr6	159748370	159753459	+	NM_001270531.1	WTAP	GT_AG	808.217	0.886101	0.188873	4.69152	2.71184e-06	0.00210389	0.4502	0.5132	-0.063
chr14	96534564	96535878	+	NM_001293627.1	PAPOLA	GT_AG	401.22	0.645206	0.146991	4.38942	1.13651e-05	0.00716438	0.2137	0.2774	-0.0637
chr15	74024928	74032571	+	NM_002675.3	PML	GT_AG	439.571	1.06123	0.226942	4.67624	2.92182e-06	0.00224536	0.0676	0.1322	-0.0646
chr9	122285288	122285779	+	XR_001746417.1	MRRF	GT_AG	262.104	0.838592	0.18845	4.44994	8.58954e-06	0.00565084	0.0824	0.1473	-0.0648
chr15	101285802	101286907	-	NR_135506.1	SNRPA1	GT_AG	417.549	1.18368	0.170419	6.94572	3.76523e-12	8.73772e-09	0.069	0.1342	-0.0651
chr1	88955226	88961166	-	NM_001008661.2	KYAT3	GT_AG	499.949	0.940173	0.146943	6.3982	1.57222e-10	2.92784e-07	0.0719	0.138	-0.0661
chr1	113933235	113940381	+	XM_005270613.4	HIPK1	GT_AG	97.073	1.179	0.310378	3.79859	0.000145519	0.0472195	0.0614	0.1277	-0.0663
chr6	159739046	159742087	+	NM_001270531.1	WTAP	GT_AG	426.413	1.04154	0.190719	5.46113	4.73116e-08	5.94005e-05	0.097	0.1637	-0.0667
chr6	159727334	159736257	+	NM_001270532.1	WTAP	GT_AG	779.829	1.15153	0.18605	6.1894	6.03943e-10	1.06283e-06	0.1453	0.2123	-0.067
chr21	6235148	6267134	-	XR_001755108.1	LOC102724701	GT_AG	5711.66	1.27757	0.169865	7.52108	5.43267e-14	1.78146e-10	0.0703	0.1387	-0.0684
chr11	14513888	14514402	-	NM_002786.3	PSMA1	GT_AG	820.956	1.01828	0.257979	3.94715	7.90857e-05	0.0297067	0.0664	0.1349	-0.0685
chr6	29829933	29830377	+	NM_002127.5	HLA-G	GT_AG	539.479	2.14128	0.415674	5.15134	2.58626e-07	0.000278938	0.0999	0.1686	-0.0687
chr2	113466567	113471032	+	XR_001738638.1		GT_AG	190.776	1.00493	0.227172	4.42366	9.70423e-06	0.00630948	0.1064	0.1757	-0.0693
chr6	117575353	117578899	-	NM_001017408.2	GOPC	GT_AG	669.763	0.973052	0.211021	4.61115	4.00447e-06	0.00294445	0.2027	0.2722	-0.0695
chr3	58509026	58517205	-	NM_003500.3	ACOX2	GT_AG	10.0714	20.1951	2.71136	7.44833	9.45276e-14	2.8599e-10	0.1298	0.2	-0.0702
chr21	42897048	42903181	+	NM_021075.3	NDUFV3	GT_AG	304.012	1.06541	0.237816	4.47997	7.4654e-06	0.00496075	0.076	0.1469	-0.0709
chr5	149863267	149866169	-	NM_000440.2	PDE6A	GT_AG	18.2757	20.057	2.47796	8.09415	5.76655e-16	2.4162e-12	0.6261	0.6979	-0.0718
chr21	44773688	44777298	-	NM_001202489.1	UBE2G2	GT_AG	965.284	0.570985	0.11983	4.76495	1.88902e-06	0.00153077	0.2371	0.3091	-0.072
chr9	66270268	66284500	+	XR_001746688.1	LOC107987072	GT_AG	2093.28	0.797496	0.180082	4.42852	9.4883e-06	0.00618431	0.1418	0.214	-0.0722
chr15	101286294	101286907	-	NM_003090.3	SNRPA1	GT_AG	264.236	1.11375	0.20289	5.48942	4.03249e-08	5.21158e-05	0.1006	0.1729	-0.0723
chr14	32433818	32535553	+	NM_004274.4	AKAP6	GT_AG	802.963	-3.95793	0.497272	-7.9593	1.73018e-15	6.89389e-12	0.0646	0.1372	-0.0727
chr17	18603741	18605779	-	NR_036647.1	CCDC144B	GT_AG	20.7191	2.76105	0.650259	4.24607	2.1755e-05	0.0118071	0.0149	0.0882	-0.0734
chr1	31369558	31372941	-	NM_004102.4	FABP3	GT_AG	71.7983	2.11055	0.299515	7.04656	1.83389e-12	4.44126e-09	0.0502	0.1256	-0.0754
chr1	31369591	31372941	-	NM_001320996.1	FABP3	GT_AG	69.3087	1.98363	0.40948	4.84428	1.27074e-06	0.00113902	0.0461	0.1219	-0.0758
chr1	91861645	91866755	-	XM_006710868.2		GT_AG	45.4625	2.57027	0.671983	3.8249	0.000130823	0.0439081	0	0.0767	-0.0767
chr4	73068130	73069316	-	NM_001297732.1	COX18	GT_AG	117.316	0.898364	0.231832	3.87506	0.000106597	0.0369484	0.1879	0.2676	-0.0797
chr1	88961288	88961380	-	NM_001008661.2	KYAT3	GT_AG	143.559	1.12549	0.292569	3.84693	0.000119608	0.0409508	0.0751	0.1553	-0.0802
chr6	159741448	159742087	+	XM_017011515.1	WTAP	GC_AG	187.967	0.929755	0.223065	4.1681	3.07154e-05	0.0155475	0.1306	0.2118	-0.0811
chr17	50465440	50465706	-	NM_001267.2	CHAD	GT_AG	9.52738	19.7182	2.56085	7.69987	1.36202e-14	4.94206e-11	0.6618	0.7438	-0.0819
chr8	38995795	38996212	-	NM_031940.3	TM2D2	GT_AG	49.1099	1.87624	0.479406	3.91368	9.09006e-05	0.0329379	0.0453	0.1273	-0.082
chr2	87818624	87980714	-	XM_017004845.1	RGPD2	GT_AG	58.0442	5.11088	1.137	4.49504	6.95563e-06	0.00463075	0.0422	0.125	-0.0828
chr18	49491834	49492257	-	NM_001199342.1	RPL17	GT_AG	1088.73	1.86909	0.286608	6.52144	6.96373e-11	1.34669e-07	0.0262	0.1091	-0.0829
chr11	130883834	130903254	-	XR_001747870.1	SNX19	GT_AG	1111.48	1.43809	0.302343	4.7565	1.96979e-06	0.00159256	0.1038	0.188	-0.0842
chr6	117577472	117578899	-	NM_020399.3	GOPC	GT_AG	289.072	0.981445	0.255804	3.83671	0.000124696	0.0423224	0.1765	0.2611	-0.0846
chr21	7049061	7081048	+	NM_001322047.1	LOC102724843	GT_AG	5736.76	1.53736	0.154162	9.97234	2.01431e-23	1.5192e-19	0.0408	0.1286	-0.0878
chr17	21126992	21172017	+	NM_015510.4	DHRS7B	GT_AG	1276.86	1.48767	0.350101	4.24926	2.14474e-05	0.0116612	0.1954	0.2838	-0.0884
chr21	7061406	7081048	+	XM_011546103.2	LOC102724843	GT_AG	2879.17	1.59971	0.166589	9.60278	7.7819e-22	5.04099e-18	0.1347	0.2238	-0.089
chr4	78865721	78870782	+	NM_017593.3	BMP2K	GT_AG	714.701	0.648079	0.150436	4.30802	1.64725e-05	0.00942207	0.2477	0.3368	-0.0892
chr4	73068134	73069316	-	NM_001297733.1	COX18	GT_AG	115.682	0.953039	0.236372	4.03195	5.53164e-05	0.0237141	0.14	0.2296	-0.0896
chr12	102039979	102044104	-	NM_016053.3	WASHC3	GT_AG	808.826	1.18149	0.241684	4.88857	1.01571e-06	0.000968813	0.1495	0.2405	-0.091
chr1	70221840	70228421	+	NM_001190987.1	SRSF11	GT_AG	2713.89	0.564451	0.130829	4.31444	1.60011e-05	0.00928826	0.2109	0.3037	-0.0928
chr21	5553839	5585822	+	NM_001322044.1	LOC102724219	GT_AG	5468.04	1.24211	0.152805	8.12874	4.33772e-16	1.9084e-12	0.051	0.1442	-0.0932
chr11	130880807	130903254	-	NM_001301089.1	SNX19	GT_AG	1312.58	1.40311	0.291634	4.81121	1.50023e-06	0.00128265	0.1	0.1942	-0.0942
chr9	5764698	5779008	-	XR_929337.1	ERMP1	GT_AG	1056.75	4.64686	1.06627	4.35807	1.31213e-05	0.00799919	0.8861	0.9815	-0.0953
chr17	37538421	37539191	-	NM_001163544.2	SYNRG	GT_AG	186.585	1.45492	0.21004	6.92685	4.30305e-12	9.14194e-09	0.0562	0.1518	-0.0957
chr20	13785291	13787177	+	XM_006723623.2		GT_AG	162.955	1.16361	0.295805	3.9337	8.36477e-05	0.0309145	0.2037	0.3017	-0.098
chr6	85678033	85678135	-	NR_003038.2	SNHG5	GT_AG	370.267	1.70137	0.273113	6.22956	4.67734e-10	8.33629e-07	0.0606	0.1606	-0.1
chr2	223951065	223959533	+	XM_011511668.2	MRPL44	GT_AG	416.47	1.00648	0.236698	4.25217	2.11707e-05	0.011592	0.0795	0.1809	-0.1014
chr15	101285802	101286213	-	NM_003090.3	SNRPA1	GT_AG	228.118	1.28586	0.212424	6.05327	1.41937e-09	2.37136e-06	0.1013	0.2033	-0.1021
chr12	65951416	65963244	+	NM_003483.4	HMGA2	GT_AG	28.7678	6.10677	1.57489	3.87758	0.0001055	0.0369431	0	0.1027	-0.1027
chr7	121364189	121371299	-	NM_001040020.1	FAM3C	GT_AG	845.872	0.849236	0.157168	5.40338	6.53985e-08	7.99231e-05	0.117	0.2199	-0.1029
chr21	6235148	6254790	-	XR_001755112.1	LOC102724701	GT_AG	2828.25	1.51991	0.19354	7.85322	4.05489e-15	1.57408e-11	0.2125	0.3162	-0.1038
chr11	113324683	113325523	+	NM_001318533.1	TTC12	GT_AG	35.4302	1.45657	0.363179	4.01061	6.05613e-05	0.024843	0.0568	0.1625	-0.1056
chr17	37577614	37579131	-	XM_005256980.4	SYNRG	GT_AG	123.803	0.851133	0.207049	4.11078	3.94333e-05	0.0181419	0.1209	0.2306	-0.1097
chr5	76209888	76285161	+	NM_001297716.1	SV2C	GT_AG	816.525	-6.88333	1.05466	-6.52656	6.72954e-11	1.30379e-07	0	0.1101	-0.1101
chr1	219179427	219193081	+	XM_011509182.2		GT_AG	2884.57	0.824351	0.209622	3.93255	8.40484e-05	0.0309867	0.2803	0.391	-0.1107
chr21	7430839	7462826	+	NM_001322036.1	LOC102724951	GT_AG	5700.51	1.61151	0.153869	10.4732	1.14679e-25	1.40801e-21	0.0604	0.1742	-0.1138
chr6	117575353	117577447	-	NM_020399.3	GOPC	GT_AG	449.067	0.985433	0.200624	4.91185	9.0222e-07	0.000863684	0.1822	0.2961	-0.1139
chr19	5610689	5612539	-	XM_017027521.1		GT_AG	292.571	1.01717	0.253069	4.01935	5.83591e-05	0.0243722	0.1279	0.2419	-0.114
chr4	110520367	110531197	+	NM_001977.3	ENPEP	GT_AG	19.2609	6.41838	1.61505	3.97411	7.06424e-05	0.0276569	0	0.1156	-0.1156
chr6	159726854	159736257	+	XM_017011514.1	WTAP	GT_AG	808.678	1.115	0.191207	5.83136	5.49761e-09	8.62466e-06	0.2043	0.3216	-0.1173
chr21	6236161	6267134	-	XR_001755107.1	LOC102724701	GT_AG	5655.96	1.11692	0.198761	5.61941	1.9161e-08	2.52898e-05	0.1477	0.2677	-0.12
chr12	102046120	102061247	-	NM_001301107.1	WASHC3	GT_AG	1793.04	1.16302	0.241095	4.82391	1.40771e-06	0.00122703	0.1311	0.2544	-0.1233
chr3	65622089	65902596	-	XM_017007499.1		GT_AG	62.2659	19.8028	2.797	7.08001	1.44139e-12	3.57265e-09	0.0017281	0.125	-0.1233
chr12	80811684	80845729	-	NM_001324423.1	LIN7A	GT_AG	1681.02	1.33582	0.283361	4.71419	2.42671e-06	0.00193823	0.0871	0.2119	-0.1248
chr8	38995406	38996212	-	NM_078473.2	TM2D2	GT_AG	48.9583	1.84923	0.476053	3.88451	0.000102534	0.0363427	0.1624	0.2873	-0.1249
chr21	5566184	5585822	+	XM_011546084.2	LOC102724219	GT_AG	2769.28	1.59744	0.187593	8.51545	1.65947e-17	7.61832e-14	0.2374	0.3625	-0.1251
chr17	16447961	16462257	-	NM_001113567.2	LRRC75A	GT_AG	212.384	20.3501	2.85609	7.12516	1.0396e-12	2.70369e-09	0.7308	0.8562	-0.1254
chr21	6254850	6267134	-	XR_001755112.1	LOC102724701	GT_AG	2911.12	1.15186	0.212603	5.41787	6.03129e-08	7.43969e-05	0.2482	0.3744	-0.1262
chr16	68231028	68231177	-	NM_024939.2	ESRP2	GT_AG	14.4924	20.4921	2.73871	7.48242	7.29687e-14	2.3634e-10	0.5138	0.6416	-0.1278
chr1	70222799	70228421	+	XM_017002834.1		GT_AG	2713.66	0.567007	0.13151	4.31151	1.62147e-05	0.00932002	0.2265	0.3552	-0.1287
chr13	108218660	108229198	+	NM_032859.2	ABHD13	GT_AG	667.842	1.84197	0.474823	3.87928	0.000104764	0.0369136	0.1705	0.2994	-0.1289
chr21	7443184	7462826	+	XM_011546106.2	LOC102724951	GT_AG	2851.88	1.65595	0.161229	10.2708	9.54001e-25	1.0659e-20	0.196	0.3251	-0.1291
chr7	39951853	39987598	+	NM_003718.4	CDK13	GT_AG	1854.64	0.755729	0.180154	4.19491	2.72983e-05	0.014199	0.1988	0.3305	-0.1317
chr12	7124175	7124628	-	NM_031491.2	RBP5	GT_AG	19.7528	18.8523	2.36441	7.97335	1.54428e-15	6.19994e-12	0.7225	0.8556	-0.1331
chr3	136082422	136087882	+	NM_001190447.1	PPP2R3A	GT_AG	14.5569	20.3312	2.51546	8.08247	6.34672e-16	2.58743e-12	0.3586	0.4917	-0.1331
chr19	5611631	5612539	-	NM_014649.2	SAFB2	GT_AG	263.31	1.00465	0.256877	3.91104	9.19e-05	0.0332657	0.3168	0.4504	-0.1337
chr11	19351028	19832483	+	NM_001111018.1	NAV2	GT_AG	525.217	1.95924	0.409481	4.78469	1.71255e-06	0.00140067	0.0304	0.1642	-0.1339
chr12	65825382	65828000	+	NM_001300918.1	HMGA2	GT_AG	14.4374	7.22585	1.83998	3.92713	8.59661e-05	0.0314521	0	0.1339	-0.1339
chr21	5553839	5584809	+	XM_017028206.1	LOC102724219	GT_AG	5423.87	1.18234	0.162771	7.26381	3.76331e-13	1.04022e-09	0.1124	0.2463	-0.134
chr2	37646823	37647393	-	XM_011532482.2	CDC42EP3	GT_AG	178.142	0.838625	0.191703	4.3746	1.21657e-05	0.0076258	0.2846	0.423	-0.1384
chr8	30504437	30558886	+	XM_017012987.1	RBPMS	GT_AG	429.977	2.02716	0.464647	4.3628	1.28408e-05	0.00783273	0.0783	0.2179	-0.1396
chr8	30504437	30547291	+	XM_017012992.1	RBPMS	GT_AG	284.688	1.84081	0.45423	4.05259	5.06544e-05	0.0219472	0.0641	0.2061	-0.142
chr6	89097671	89149264	+	XM_011535481.2	PM20D2	GT_AG	314.273	1.35627	0.322167	4.20982	2.5557e-05	0.0135129	0.2725	0.4147	-0.1423
chr21	7049061	7080035	+	XM_017028221.1	LOC102724843	GT_AG	5679.1	1.43877	0.160185	8.9819	2.66139e-19	1.35102e-15	0.0939	0.2369	-0.143
chr9	14179781	14306988	-	NM_001190737.1	NFIB	GT_AG	514.093	4.38712	1.05683	4.15122	3.30705e-05	0.016363	0.1486	0.2917	-0.143
chr12	102044213	102046053	-	NM_001301107.1	WASHC3	GT_AG	478.808	1.37258	0.244849	5.60583	2.07264e-08	2.72199e-05	0.1159	0.2637	-0.1478
chr1	31360831	31367392	-	XM_011541007.2	FABP3	GT_AG	140.852	2.18765	0.353135	6.19494	5.83085e-10	1.03128e-06	0.0497	0.1978	-0.1481
chr12	102026039	102039867	-	NM_001301107.1	WASHC3	GT_AG	2430.84	1.27457	0.235744	5.40657	6.42436e-08	7.88769e-05	0.1942	0.3425	-0.1482
chr8	101202448	101204649	-	NM_001267708.1	ZNF706	GT_AG	433.991	1.26338	0.333181	3.79186	0.000149521	0.0482198	0.6684	0.8184	-0.1501
chr6	89140442	89149264	+	XM_005248662.4	PM20D2	GT_AG	211.877	1.34364	0.332611	4.03968	5.35247e-05	0.0230302	0.2625	0.4128	-0.1503
chr17	63099358	63151269	+	XM_006721806.3	TANC2	GT_AG	183.6	1.71194	0.375456	4.55964	5.12419e-06	0.00355491	0.1199	0.2712	-0.1513
chr8	38995694	38996212	-	XM_005273657.3	TM2D2	GT_AG	46.6803	1.93068	0.478546	4.03447	5.47248e-05	0.0235083	0.1298	0.2821	-0.1523
chr21	5553839	5566124	+	XM_011546084.2	LOC102724219	GT_AG	2730.51	1.24042	0.173181	7.16256	7.91866e-13	2.17175e-09	0.2085	0.3612	-0.1526
chr6	89146610	89149264	+	NM_001010853.2	PM20D2	GT_AG	194.7	1.39762	0.340831	4.10063	4.12026e-05	0.0185814	0.2591	0.4125	-0.1534
chr19	34348043	34349015	+	NM_014686.3	KIAA0355	GT_AG	39.7197	1.66179	0.429599	3.86824	0.000109625	0.03793	0.1628	0.3249	-0.1621
chr2	222646347	222647980	+	XR_923947.2	LOC105373902	GT_AG	59.1999	19.3967	2.67907	7.24006	4.48498e-13	1.23324e-09	0.8234	0.9859	-0.1625
chr11	119015084	119015306	+	NM_198489.2	CCDC84	GT_AG	47.6578	2.07485	0.474903	4.369	1.24815e-05	0.00770257	0.0764	0.2391	-0.1627
chr1	148557543	148558251	-	NM_015383.2	NBPF14	GT_AG	28.5719	3.37411	0.615219	5.48441	4.14862e-08	5.34857e-05	0.0335	0.1964	-0.1629
chr3	40210094	40233858	+	NM_001284423.1	MYRIP	GT_AG	97.1307	4.69527	1.22904	3.82029	0.000133295	0.0446099	0.2861	0.45	-0.1639
chr6	56617419	56617985	-	NM_001723.5	DST	GT_AG	163.427	2.29547	0.52428	4.37832	1.196e-05	0.00751242	0.7718	0.9422	-0.1704
chr21	7049061	7061346	+	XM_011546103.2	LOC102724843	GT_AG	2914.28	1.54316	0.169955	9.0798	1.08771e-19	5.57525e-16	0.1727	0.3494	-0.1767
chr17	57985466	57988078	-	XM_005257644.4	VEZF1	GT_AG	146.919	1.04181	0.263125	3.95939	7.5143e-05	0.0287461	0.1287	0.308	-0.1793
chr21	7430839	7461813	+	XM_017028225.1	LOC102724951	GT_AG	5655.11	1.56969	0.168628	9.30858	1.29551e-20	7.08764e-17	0.1222	0.3055	-0.1833
chr22	38099229	38107851	-	XM_011530380.2	BAIAP2L2	GT_AG	28.487	21.4378	3.00576	7.13224	9.87475e-13	2.60666e-09	0.1284	0.3125	-0.1841
chr12	65838570	65842590	+	XM_017019989.1		GT_AG	55.7305	4.94647	1.29583	3.81723	0.000134956	0.0450517	0.125	0.3118	-0.1868
chr6	85677192	85677423	-	NR_003038.2	SNHG5	GT_AG	512.517	2.01058	0.284428	7.06886	1.56209e-12	3.86275e-09	0.0791	0.267	-0.188
chr18	49491834	49492274	-	NM_001199343.1	RPL17	GT_AG	539.382	2.16086	0.263958	8.18637	2.69226e-16	1.21484e-12	0.1302	0.3242	-0.194
chr6	85677493	85677794	-	NR_003038.2	SNHG5	GT_AG	759.881	1.87807	0.233646	8.03811	9.12323e-16	3.70504e-12	0.0855	0.2813	-0.1959
chr13	108218948	108229198	+	XM_011521128.2	ABHD13	GT_AG	665.86	1.8791	0.470443	3.99431	6.48829e-05	0.0261286	0.2358	0.4349	-0.1991
chr20	18412836	18414347	-	NM_001099407.1	DZANK1	GT_AG	44.5381	1.56359	0.400775	3.90142	9.56318e-05	0.0343809	0.346	0.5481	-0.2021
chr12	102013193	102025973	-	NM_001301107.1	WASHC3	GT_AG	2797.83	1.23849	0.211469	5.8566	4.7243e-09	7.46758e-06	0.2137	0.4175	-0.2038
chr2	36543986	36544375	+	XR_001738763.1	CRIM1	GT_AG	86.5053	1.84306	0.467903	3.93897	8.18322e-05	0.0304435	0.1455	0.3496	-0.2041
chr11	130880807	130894590	-	XM_011542819.2		GT_AG	930.723	2.05902	0.334756	6.15081	7.70864e-10	1.32349e-06	0.1029	0.3124	-0.2095
chr7	154944621	154946359	+	NR_024476.1	PAXIP1-AS2	GT_AG	253.503	1.32875	0.298756	4.44762	8.68275e-06	0.00569796	0.5856	0.7952	-0.2097
chr22	38098483	38107851	-	NM_025045.5	BAIAP2L2	GT_AG	31.1958	21.3604	2.68746	7.94817	1.8929e-15	7.40258e-12	0.0804	0.2917	-0.2113
chr6	30199154	30213304	-	XM_005249378.2	TRIM26	GT_AG	1108.09	0.80882	0.13953	5.79676	6.76093e-09	1.04982e-05	0.1035	0.3149	-0.2113
chr12	102019372	102025973	-	XM_011538423.1	WASHC3	GT_AG	1861.67	1.30342	0.213787	6.0968	1.08214e-09	1.83996e-06	0.2262	0.4376	-0.2114
chr11	130880807	130894602	-	XM_011542820.2	SNX19	GT_AG	930.723	2.05902	0.334756	6.15081	7.70864e-10	1.32349e-06	0.1066	0.3199	-0.2133
chr2	222648126	222650285	+	XR_923947.2	LOC105373902	GT_AG	82.9255	19.7039	2.61011	7.54906	4.38412e-14	1.47896e-10	0.7309	0.9459	-0.2149
chr21	7430839	7443124	+	XM_011546106.2	LOC102724951	GT_AG	2888.86	1.66672	0.181544	9.18079	4.27924e-20	2.2592e-16	0.2148	0.4298	-0.215
chr1	31365940	31367392	-	NM_001320996.1	FABP3	GT_AG	86.6992	2.20005	0.387671	5.67506	1.3864e-08	1.87437e-05	0.0941	0.3103	-0.2162
chr11	118999110	119010763	+	NM_198489.2	CCDC84	GT_AG	636.037	1.15309	0.256324	4.49857	6.84114e-06	0.00457472	0.4042	0.6234	-0.2192
chr2	196260373	196263050	+	NR_110225.1	HECW2-AS1	GT_AG	74.5406	3.19072	0.821988	3.88171	0.000103725	0.0367032	0.675	0.8953	-0.2202
chr6	85677876	85677953	-	NR_003038.2	SNHG5	GT_AG	432.83	2.06271	0.201185	10.2528	1.14966e-24	1.0659e-20	0.1	0.3229	-0.2229
chr12	80797727	80845729	-	XM_011538928.2	LIN7A	GT_AG	2691.33	1.51292	0.27694	5.46299	4.68176e-08	5.94005e-05	0.1427	0.3665	-0.2238
chr1	23978274	23978652	-	NR_034035.2	SRSF10	GT_AG	681.003	1.33204	0.319115	4.17417	2.99079e-05	0.015166	0.3056	0.5302	-0.2246
chr11	118999167	119010763	+	XM_011542800.2	CCDC84	GT_AG	633.803	1.20365	0.256718	4.68859	2.75095e-06	0.00213267	0.4407	0.6686	-0.228
chr4	185412414	185426116	+	XM_017008237.1	C4orf47	GT_AG	463.069	4.2586	1.10117	3.86732	0.000110036	0.0379692	0.6698	0.8981	-0.2283
chr6	145806422	145864387	-	XM_017011353.1	FBXO30	GT_AG	999.155	1.96339	0.461994	4.24981	2.13951e-05	0.0116448	0.3802	0.6116	-0.2314
chr6	85678189	85678693	-	NR_003038.2	SNHG5	GT_AG	594.455	1.45588	0.253427	5.74476	9.20495e-09	1.36317e-05	0.2342	0.4676	-0.2333
chr1	148564712	148565319	-	NM_015383.2	NBPF14	GT_AG	22.3236	2.54036	0.661861	3.83821	0.000123935	0.0420776	0.0815	0.3151	-0.2336
chr11	130880807	130883309	-	XR_001747870.1	SNX19	GT_AG	237.567	2.13533	0.363298	5.87764	4.16152e-09	6.60768e-06	0.1103	0.3439	-0.2337
chr10	114255049	114261132	+	XM_011539754.2	VWA2	GT_AG	56.2017	4.8428	1.18652	4.08153	4.47406e-05	0.0197249	0	0.2403	-0.2403
chr8	30504437	30544493	+	NM_001008710.2	RBPMS	GT_AG	233.957	2.05077	0.494221	4.14951	3.33184e-05	0.016363	0.042	0.2831	-0.2411
chr1	31367495	31369384	-	NM_001320996.1	FABP3	GT_AG	89.393	2.38027	0.38484	6.18508	6.20712e-10	1.07797e-06	0.0801	0.3267	-0.2466
chr7	81745121	81752119	-	NM_000601.5	HGF	GT_AG	11.3647	5.99829	1.53101	3.91786	8.93387e-05	0.0324946	0	0.25	-0.25
chr12	80797727	80811464	-	NM_001324423.1	LIN7A	GT_AG	1024.98	1.61963	0.302781	5.34918	8.83546e-08	0.000106256	0.2442	0.4946	-0.2505
chr1	148550545	148551152	-	NM_015383.2	NBPF14	GT_AG	16.3132	3.86586	0.916695	4.21717	2.47392e-05	0.0131266	0.0605	0.3157	-0.2552
chr6	89146610	89148524	+	XM_005248661.2	PM20D2	GT_AG	120.117	1.53875	0.36182	4.25282	2.11096e-05	0.011592	0.2756	0.5481	-0.2725
chr11	119001826	119010763	+	NR_104051.1	CCDC84	GT_AG	633.564	1.37474	0.264159	5.20422	1.94808e-07	0.000214938	0.3606	0.6349	-0.2743
chr10	18538366	18539229	+	NM_000724.3	CACNB2	GT_AG	71.1764	1.96455	0.495104	3.96795	7.24931e-05	0.0281311	0.5774	0.8532	-0.2758
chr10	114281772	114296977	-	XM_005270233.4	AFAP1L2	GT_AG	64.9969	5.54755	1.45962	3.80068	0.0001443	0.047206	0.1015	0.3828	-0.2812
chr9	14179781	14300185	-	XM_017014742.1		GT_AG	484.456	4.36313	1.06099	4.11233	3.91692e-05	0.0181419	0.2071	0.5	-0.2929
chr4	173165133	173166123	-	NR_134242.1	LOC101930370	GT_AG	60.357	1.83723	0.455917	4.02973	5.58401e-05	0.0237933	0.4714	0.7663	-0.295
chr16	84180345	84180867	-	NM_001243160.1	TAF1C	GC_AG	38.649	1.87604	0.465092	4.0337	5.49043e-05	0.0235662	0.3267	0.623	-0.2964
chr10	114255049	114261185	+	NM_001272046.1	VWA2	GT_AG	56.1402	4.8796	1.17521	4.15209	3.29452e-05	0.016363	0.0059524	0.311	-0.3051
chr2	159097835	159136193	+	NM_001145909.1	TANC1	GT_AG	90.6785	3.00114	0.705955	4.25117	2.12652e-05	0.011592	0.0827	0.3895	-0.3068
chr21	5585988	5590018	+	NM_001322044.1	LOC102724219	GT_AG	495.731	1.80596	0.195935	9.21717	3.05034e-20	1.6185e-16	0.2072	0.5219	-0.3147
chr8	30558957	30564377	+	XM_017012982.1	RBPMS	GT_AG	167.543	3.19403	0.794256	4.0214	5.78521e-05	0.0242704	0.4095	0.7333	-0.3239
chr14	67582211	67583740	+	NM_020715.2	PLEKHH1	GT_AG	8.88309	7.98558	1.91318	4.17398	2.99329e-05	0.015166	0.107	0.4375	-0.3305
chr21	6230952	6234982	-	XR_001755105.1	LOC102724701	GT_AG	541.376	2.08317	0.210855	9.87961	5.10288e-23	3.4539e-19	0.177	0.5099	-0.3329
chr16	18324499	18328113	-	NM_001282511.1	NPIPA8	GT_AG	65.7792	1.52069	0.382361	3.9771	6.97608e-05	0.0273523	0.1639	0.4973	-0.3333
chr8	30558957	30566256	+	NM_001008710.2	RBPMS	GT_AG	238.264	3.27688	0.792292	4.13595	3.53496e-05	0.0170981	0.4301	0.7802	-0.3501
chr21	7462992	7467022	+	NM_001322036.1	LOC102724951	GT_AG	514.62	2.19799	0.223619	9.82915	8.43312e-23	5.49657e-19	0.2037	0.5675	-0.3637
chr8	30558957	30570636	+	XM_017012981.1	RBPMS	GT_AG	436.389	3.0628	0.754806	4.05773	4.95518e-05	0.021496	0.4205	0.7857	-0.3652
chr8	30558957	30561943	+	NM_006867.3	RBPMS	GT_AG	102.467	3.37294	0.812288	4.1524	3.29009e-05	0.016363	0.3764	0.7434	-0.3671
chr2	187488376	187496880	-	NM_001032281.2	TFPI	GT_AG	19.9253	8.49925	1.74986	4.8571	1.19117e-06	0.0010686	0	0.375	-0.375
chr8	30564453	30566256	+	XR_001745462.1	RBPMS	GT_AG	74.311	3.70113	0.950935	3.89209	9.93835e-05	0.0355722	0.4577	0.8368	-0.3791
chr9	138233827	138243619	+	NM_001145249.1	FAM157B	GT_AG	295.352	4.4388	0.574206	7.73031	1.07283e-14	3.9197e-11	0.0341	0.4154	-0.3813
chr8	30562150	30566256	+	NM_006867.3	RBPMS	GT_AG	139.387	3.61349	0.921273	3.92228	8.77142e-05	0.0320251	0.4124	0.8007	-0.3883
chr21	7081214	7085244	+	NM_001322047.1	LOC102724843	GT_AG	505.078	2.44795	0.225249	10.8677	1.64212e-27	2.06416e-23	0.2117	0.6223	-0.4106
chr10	115549537	115727247	+	NM_207303.4	ATRNL1	GT_AG	920.636	3.00808	0.740167	4.06406	4.82272e-05	0.0209624	0	0.4448	-0.4448
chr6	154305739	154306694	-	XM_017010716.1		GT_AG	36.5403	2.98012	0.752196	3.9619	7.43558e-05	0.0287461	0.3409	0.7925	-0.4515
chr10	29470484	29471137	-	NM_001323599.1	SVIL	GT_AG	10.1354	6.2888	1.53372	4.10037	4.12493e-05	0.0185814	0.2146	0.6833	-0.4687
chr3	58505287	58508892	-	NM_003500.3	ACOX2	GT_AG	15.6098	20.4549	2.50552	8.16391	3.24351e-16	1.43898e-12	0.296	0.7667	-0.4707
chr21	7671383	7675413	-	NM_001322975.1	LOC102723360	GT_AG	465.376	2.7151	0.266417	10.1911	2.1721e-24	1.82024e-20	0.2911	0.762	-0.4709
chr8	76693507	76703597	+	XM_011517593.2	ZFHX4	GT_AG	17.3613	7.7931	1.903	4.09516	4.21876e-05	0.0189114	0	0.4792	-0.4792
chr20	24959045	24959634	+	NM_003650.3	CST7	GT_AG	8.39849	6.76769	1.72457	3.92427	8.69934e-05	0.0318059	0.1352	0.6146	-0.4794
chr5	75611828	75616803	+	NM_001276713.1	ANKDD1B	GT_AG	56.4643	5.0859	1.29411	3.93004	8.49317e-05	0.0312142	0.2215	0.7014	-0.4799
chr3	40210094	40244445	+	NM_001284424.1	MYRIP	GT_AG	155.457	5.25939	1.14488	4.59381	4.35216e-06	0.00315191	0.1965	0.6792	-0.4827
chr3	40190464	40209853	+	NM_001284423.1	MYRIP	GT_AG	41.3341	5.47526	1.16221	4.71107	2.46423e-06	0.00195783	0.0563	0.5417	-0.4853
chr6	29888225	29888466	+	NR_001434.3	HLA-H	GT_AG	538.821	4.50313	0.632712	7.11718	1.10157e-12	2.85782e-09	0.1251	0.6167	-0.4917
chr4	168924421	168924944	+	NM_001166108.1	PALLD	GT_AG	36.2598	4.9826	1.08308	4.60041	4.21652e-06	0.00305782	0.3572	0.8525	-0.4953
chr2	87757427	87772168	-	NM_001078170.2	RGPD2	GT_AG	199.043	4.10423	1.00522	4.08291	4.44745e-05	0.0196158	0.4021	0.9009	-0.4988
chr4	168921742	168924254	+	NM_001166108.1	PALLD	GT_AG	81.869	5.23611	1.19748	4.3726	1.22777e-05	0.0076258	0.2805	0.7873	-0.5067
chr6	108569743	108639492	+	XM_017010585.1	FOXO3	GT_AG	835.625	5.83759	1.10958	5.26108	1.43211e-07	0.000161383	0.4	0.911	-0.511
chr2	86997759	87012512	+	NM_001024457.3	RGPD1	GT_AG	216.182	4.34116	1.00506	4.31931	1.56519e-05	0.00923275	0.4011	0.9155	-0.5144
chr4	168916028	168921533	+	NM_001166108.1	PALLD	GT_AG	94.6797	5.59581	1.29055	4.33598	1.45111e-05	0.00861761	0.3212	0.8431	-0.5219
chrX	13043249	13043728	-	NM_174901.5	FAM9C	GT_AG	11.7153	4.77698	1.16942	4.0849	4.40954e-05	0.0194893	0.17	0.6964	-0.5264
chr2	187513647	187544503	-	XM_011511709.2	TFPI	GT_AG	89.3971	5.74201	1.35032	4.25233	2.11561e-05	0.011592	0.125	0.6719	-0.5469
chr1	84525750	84525844	+	NM_001310156.1	SPATA1	GT_AG	6.10188	5.44042	1.4151	3.84453	0.000120781	0.0412057	0.3242	0.8879	-0.5637
chrX	13043858	13044539	-	NM_174901.5	FAM9C	GT_AG	7.76332	5.10813	1.22761	4.16104	3.16808e-05	0.0159813	0.0732	0.6371	-0.5639
chr4	168925079	168926212	+	NM_001166109.1	PALLD	GT_AG	55.2347	5.94181	1.22728	4.84146	1.28886e-06	0.00114457	0.286	0.855	-0.569
chr4	168925079	168925232	+	NM_001166108.1	PALLD	GT_AG	25.0928	6.08594	1.30056	4.67948	2.876e-06	0.00221822	0.3176	0.8868	-0.5693
chr4	168925279	168926212	+	NM_001166108.1	PALLD	GT_AG	39.9996	5.84189	1.24021	4.71042	2.47207e-06	0.00195816	0.2715	0.8432	-0.5717
chr4	168914022	168915894	+	NM_001166108.1	PALLD	GT_AG	47.2487	6.12559	1.49631	4.09379	4.24383e-05	0.0189114	0.283	0.8589	-0.5759
chr19	21527445	21529083	+	XM_017026753.1	ZNF429	GT_AG	51.494	2.95803	0.68483	4.31936	1.5648e-05	0.00923275	0.3595	0.9467	-0.5872
chr4	185506653	185514702	-	NM_001114107.4	PDLIM3	GT_AG	22.8113	21.5807	3.09223	6.97903	2.97235e-12	7.14914e-09	0.1295	0.7333	-0.6038
chr2	86997759	87004680	+	XM_017004103.1	RGPD1	GT_AG	120.774	4.18216	1.01974	4.10119	4.1104e-05	0.0185814	0.2413	0.8584	-0.6172
chr11	119015084	119015287	+	NR_104050.1	CCDC84	GT_AG	40.1002	4.70466	0.576881	8.15534	3.48209e-16	1.53837e-12	0.0895	0.7079	-0.6185
chr21	33563401	33563449	-	XR_001755011.1		GT_AG	23.2144	7.88799	1.12458	7.01419	2.31287e-12	5.58841e-09	0.0028409	0.6217	-0.6189
chr6	107635470	107640776	+	XM_011535920.2	SOBP	GT_AG	9.34794	6.26927	1.58428	3.95717	7.58445e-05	0.0287461	0.0625	0.6875	-0.625
chr2	86994981	86995662	+	XM_017004107.1		GT_AG	11.298	5.86182	1.24873	4.69422	2.67622e-06	0.00208238	0.1512	0.8036	-0.6524
chr2	87774262	87774943	-	XR_001738923.1	RGPD2	GT_AG	11.5371	5.94563	1.24586	4.77232	1.82117e-06	0.00148034	0.1432	0.8036	-0.6603
chr17	19564630	19570844	-	XR_001752814.1	LOC105371578	GT_AG	35.0805	8.08179	1.83347	4.40791	1.04372e-05	0.00670351	0	0.7313	-0.7313
chr2	86994981	86997562	+	NM_001024457.3	RGPD1	GT_AG	34.5416	5.91351	1.08278	5.46141	4.72375e-08	5.94005e-05	0.1393	0.8847	-0.7454
chr2	87772365	87774943	-	NM_001078170.2	RGPD2	GT_AG	11.5371	5.94563	1.24586	4.77232	1.82117e-06	0.00148034	0.1319	0.8775	-0.7456
chr12	29486349	29487692	-	NM_183378.2	OVCH1	GT_AG	20.9328	5.88799	1.36526	4.31274	1.61245e-05	0.00929585	0.1679	0.9159	-0.748
chr8	2901044	2916320	-	XR_941365.2		GT_AG	214.844	7.07066	1.29752	5.44938	5.05446e-08	6.33842e-05	0.1705	0.9192	-0.7487
chr8	2966747	2973116	-	NM_033225.5	CSMD1	GT_AG	27.3258	7.72444	1.86323	4.14572	3.38743e-05	0.0164751	0	0.8021	-0.8021
chr12	65860089	65866803	-	NM_001292023.1		GT_AG	51.0703	6.9078	1.66381	4.15179	3.29879e-05	0.016363	0	0.9037	-0.9037
chr3	191250134	191262865	+	XM_005247428.4		GT_AG	200.364	6.51559	1.4163	4.60041	4.21653e-06	0.00305782	0.0417	0.96	-0.9183
