# Supplementary material for: Chromosomal instability by mutations in the novel minor spliceosome component CENATAC
Source: EMBO J. 2021 May 19;40(14):e106536. doi: 10.15252/embj.2020106536 (PMC8280824; doi:10.15252/embj.2020106536)
Supplement: Supplementary file 7 — Dataset EV5 [file EMBJ-40-e106536-s008.xlsx]

## Sheet: Legend
Dataset EV5:
Go-term enrichment statistics related to Appendix Figure S13.

## Sheet: Statistics
GO	Description	_LogP_A_type	_LogP_All_minor_introns	_LogP_G_type	_LogP_HeLa-A_sig	_LogP_HeLa-G_sig
GO:0065004	protein-DNA complex assembly	0	-5.15541	-3.85406	-2.42752	0
R-HSA-3700989	Transcriptional Regulation by TP53	0	-5.76118	-4.12014	-2.34533	0
GO:0000723	telomere maintenance	0	-7.0418	-5.74834	-2.31273	0
GO:0044786	cell cycle DNA replication	0	-6.7727	-5.03645	-2.5601	0
GO:0034399	nuclear periphery	0	-3.22453	-2.31729	-2.63288	0
R-HSA-8953854	Metabolism of RNA	0	-10.491	-10.2446	-2.65253	0
CORUM:5251	Ku-ORC complex	0	-3.71182	-4.12513	0	0
GO:0099522	region of cytosol	0	-3.75407	-4.41063	0	0
M222	PID CXCR3 PATHWAY	0	-3.50137	-4.25978	0	0
R-HSA-73762	RNA Polymerase I Transcription Initiation	0	-3.28739	-4.03701	0	0
GO:0045159	myosin II binding	0	-3.87041	-4.41106	0	0
GO:0008312	7S RNA binding	0	-3.47586	-3.88721	0	0
GO:0008308	voltage-gated anion channel activity	0	-3.37816	-3.91051	0	0
GO:0008024	cyclin/CDK positive transcription elongation factor complex	0	-3.27881	-3.6882	0	0
GO:0000832	inositol hexakisphosphate 5-kinase activity	0	-4.00577	-4.42104	0	0
GO:0030124	AP-4 adaptor complex	0	-5.96544	-4.42104	0	0
GO:0005525	GTP binding	0	-4.50843	-4.9933	0	0
GO:0004198	calcium-dependent cysteine-type endopeptidase activity	0	-4.62542	-5.29927	0	0
GO:0043632	modification-dependent macromolecule catabolic process	0	-4.27389	-4.27617	0	0
GO:0010506	regulation of autophagy	0	-4.06289	-4.91272	0	0
GO:0046486	glycerolipid metabolic process	0	-4.48539	-5.18456	0	0
GO:0008334	histone mRNA metabolic process	0	-4.49788	-4.08384	0	0
GO:0006487	protein N-linked glycosylation	0	-4.54417	-4.70886	0	0
GO:1905515	non-motile cilium assembly	0	-5.50972	-4.56286	0	0
GO:0098687	chromosomal region	0	-4.88903	-4.78042	0	0
R-HSA-376172	DSCAM interactions	0	-4.19116	-4.73598	0	0
GO:0017196	N-terminal peptidyl-methionine acetylation	0	-5.13545	-3.88721	0	0
R-HSA-162906	HIV Infection	0	-7.30022	-6.66735	0	0
GO:0000153	cytoplasmic ubiquitin ligase complex	0	-7.91415	-8.87773	0	0
GO:0015379	potassium:chloride symporter activity	0	-6.25389	-6.94517	0	0
GO:0030898	actin-dependent ATPase activity	0	-6.25738	-4.5019	0	0
GO:0070063	RNA polymerase binding	0	-3.49696	-2.08415	0	0
R-HSA-9006934	Signaling by Receptor Tyrosine Kinases	0	-3.10181	-2.90588	0	0
R-HSA-1280218	Adaptive Immune System	0	-3.53312	-2.99022	0	0
R-HSA-6811436	COPI-independent Golgi-to-ER retrograde traffic	0	-3.09457	-2.91086	0	0
GO:0035437	maintenance of protein localization in endoplasmic reticulum	0	-3.7318	-2.90587	0	0
GO:0099568	cytoplasmic region	0	-3.47368	-2.51919	0	0
R-HSA-195258	RHO GTPase Effectors	0	-3.05086	-2.21788	0	0
GO:0051301	cell division	0	-3.43911	-2.80179	0	0
GO:0000768	syncytium formation by plasma membrane fusion	0	-3.37151	-2.50165	0	0
M00055	N-glycan precursor biosynthesis	0	-3.7318	-2.90587	0	0
GO:0000226	microtubule cytoskeleton organization	0	-2.67713	-3.0978	0	0
R-HSA-76066	RNA Polymerase III Transcription Initiation From Type 2 Promoter	0	-2.58512	-3.0969	0	0
GO:0070816	phosphorylation of RNA polymerase II C-terminal domain	0	-2.71276	-3.11437	0	0
GO:0061695	transferase complex, transferring phosphorus-containing groups	-2.12911	-5.49459	-3.68192	0	0
GO:0060627	regulation of vesicle-mediated transport	-2.88705	-5.33809	-3.28521	0	0
GO:0030705	cytoskeleton-dependent intracellular transport	-2.61205	-5.67335	-4.04631	0	0
GO:0044440	endosomal part	-2.88079	-4.88801	-4.588	0	0
GO:0070201	regulation of establishment of protein localization	-3.05172	-8.02059	-5.63334	0	0
R-HSA-5576893	Phase 2 - plateau phase	-3.21123	-6.12291	-3.22829	0	0
GO:0007224	smoothened signaling pathway	-2.55839	-4.17847	-2.12995	0	0
GO:0019905	syntaxin binding	-3.73555	-4.31208	-2.10703	0	0
GO:0060271	cilium assembly	-2.76496	-11.3195	-10.121	0	0
R-HSA-1483249	Inositol phosphate metabolism	-2.33409	-8.09491	-7.10842	0	0
R-HSA-425986	Sodium/Proton exchangers	-6.61656	-4.59424	-3.51722	0	0
GO:0098662	inorganic cation transmembrane transport	-9.36491	-10.6796	-4.40363	0	0
hsa01522	Endocrine resistance	0	-5.9302	-4.67185	0	-4.35043
GO:0005774	vacuolar membrane	0	-5.99297	-4.71844	0	-3.62443
GO:0016073	snRNA metabolic process	0	-8.91322	-8.87407	0	-4.18223
GO:0031647	regulation of protein stability	0	-5.01643	-5.22433	0	-2.49601
ko04530	Tight junction	0	-4.64989	-6.24802	0	-2.29563
GO:0048471	perinuclear region of cytoplasm	0	-3.82311	-3.58672	0	-2.44787
GO:0007033	vacuole organization	0	-3.35168	-2.18483	0	-2.26764
GO:0072659	protein localization to plasma membrane	0	-2.41826	-2.71927	0	-3.55642
GO:0004707	MAP kinase activity	0	-11.4818	-12.8648	0	-7.13659
GO:0017108	5'-flap endonuclease activity	0	-3.10978	0	0	0
GO:0009314	response to radiation	0	-3.43474	0	0	0
GO:0086007	voltage-gated calcium channel activity involved in cardiac muscle cell action potential	0	-5.96544	0	0	0
GO:0010638	positive regulation of organelle organization	0	-3.38527	0	-2.23641	0
GO:0016482	cytosolic transport	-5.64317	-7.47736	-4.08878	-5.11067	0
R-HSA-73894	DNA Repair	-4.02873	-7.60283	-4.03923	-4.90033	0
GO:0005643	nuclear pore	-4.62247	-6.51259	-4.22633	-5.78381	0
GO:0033683	nucleotide-excision repair, DNA incision	-3.87023	-6.92036	-3.45441	-4.65732	0
GO:0044770	cell cycle phase transition	-5.70943	-11.0601	-5.76034	-7.00795	0
GO:0006913	nucleocytoplasmic transport	-7.71028	-10.21	-5.38246	-8.44624	0
GO:0019706	protein-cysteine S-palmitoyltransferase activity	-5.9497	-12.6591	-6.68983	-3.65471	0
GO:0031267	small GTPase binding	-7.36187	-11.1088	-6.31224	-4.02534	0
R-HSA-1640170	Cell Cycle	-3.58642	-10.628	-7.14938	-4.43092	0
GO:0140142	nucleocytoplasmic carrier activity	-8.89833	-9.19499	-3.93952	-10.321	0
GO:0000139	Golgi membrane	-3.64829	-9.65858	-7.12441	-3.38932	0
GO:0032508	DNA duplex unwinding	-3.08325	-7.01758	-4.26437	-2.94042	0
GO:0008134	transcription factor binding	-2.85307	-5.68758	-3.21116	-2.2285	0
GO:0001701	in utero embryonic development	-2.33184	-4.84705	-3.82713	-2.22893	0
GO:0005819	spindle	-2.45587	-5.18248	-3.5741	-2.32819	0
R-HSA-72203	Processing of Capped Intron-Containing Pre-mRNA	-2.20316	-5.72646	-5.06339	-2.41997	0
GO:1990234	transferase complex	-4.71411	-15.649	-10.8554	-3.37042	-3.79563
GO:0048193	Golgi vesicle transport	-2.36549	-10.7333	-10.0213	-2.9329	-2.12513
GO:0001216	bacterial-type RNA polymerase transcriptional activator activity, sequence-specific DNA binding	-7.16828	-5.13545	0	-5.59791	0
GO:0016570	histone modification	-6.11347	-5.25287	0	-5.28634	0
GO:0072583	clathrin-dependent endocytosis	-6.19754	-6.26324	0	-3.01276	0
GO:0101002	ficolin-1-rich granule	-2.07646	-2.1282	0	-2.94181	0
GO:0015030	Cajal body	-2.69916	-2.12697	0	-3.452	0
R-HSA-112308	Presynaptic depolarization and calcium channel opening	-6.02919	-7.07226	0	0	0
GO:0019992	diacylglycerol binding	-6.02919	-4.02259	0	0	0
GO:0001518	voltage-gated sodium channel complex	-15.2743	-10.6755	0	0	0
R-HSA-422356	Regulation of insulin secretion	-3.73555	-3.53511	0	0	0
GO:0018205	peptidyl-lysine modification	-2.18444	-3.57387	0	0	0
GO:0008140	cAMP response element binding protein binding	-4.6143	-3.10978	0	0	0
GO:0048025	negative regulation of mRNA splicing, via spliceosome	-3.37901	0	0	0	0
GO:0007015	actin filament organization	-3.72286	0	0	-3.2723	0
