# Supplementary material for: Chromosomal instability by mutations in the novel minor spliceosome component CENATAC
Source: EMBO J. 2021 May 19;40(14):e106536. doi: 10.15252/embj.2020106536 (PMC8280824; doi:10.15252/embj.2020106536)
Supplement: Supplementary file 8 — Dataset EV6 [file EMBJ-40-e106536-s006.xlsx]

## Sheet: Legend
Dataset EV6:
Full metascape results table related to Appendix Figure S13.

## Sheet: Annotation
_MEMBER_A_type	_MEMBER_All_minor_introns	_MEMBER_G_type	_MEMBER_HeLa-A_sig	_MEMBER_HeLa-G_sig	_LogP_A_type	_LogP_All_minor_introns	_LogP_G_type	_LogP_HeLa-A_sig	_LogP_HeLa-G_sig	GO	_PATTERN_	_RANK_	GiniIndex	#GeneInGO	#GeneInGOAndHitList	#GeneInHitList	#TotalGeneInLibrary	%InGO	Category	CategoryID	Description	Enrichment	GeneID	Hits	Log(q-value)	LogP	PARENT_GO	STDV %InGO	Z-score	EvidenceCutoff	GROUP_ID	FirstInGroupByEnrichment	FirstInGroupByLogP	BestLogPInGroup	BestEnrichmentInGroup	URL	GO:0044786 cell cycle DNA replication	TotalEvidenceCount
1	1	1	1	0	-8.89833	-9.19499	-3.93952	-10.321	0	GO:0140142	M11110	4	0	31	7	118	27994	5.9322	GO Molecular Functions	21	nucleocytoplasmic carrier activity	53.5697	3843|23039|51194|55705|57510|64328|64901	IPO5|XPO7|IPO11|IPO9|XPO5|XPO4|RANBP17	-7.52152	-10.321		2.17464	19.0535	0	12	1	1	-10.321	86.2681		0	0
1	1	1	1	0	-7.1844	-6.73849	-2.83508	-8.58619	0	GO:0140104	M11110	4	0	53	7	118	27994	5.9322	GO Molecular Functions	21	molecular carrier activity	31.3332	3843|23039|51194|55705|57510|64328|64901	IPO5|XPO7|IPO11|IPO9|XPO5|XPO4|RANBP17	-6.0924	-8.58619		2.17464	14.3809	0	12	0	0	-10.321	86.2681		0	0
1	1	1	1	0	-7.71028	-10.21	-5.38246	-8.44624	0	GO:0006913	M11110	4	0	354	31	608	27994	5.09868	GO Biological Processes	19	nucleocytoplasmic transport	4.03199	999|1020|1432|1871|3842|3843|4686|4734|5594|5976|6635|8882|9631|10411|11331|22916|23039|23165|23225|23279|30000|51194|55341|55705|55795|57122|57187|57510|64328|64901|79711	CDH1|CDK5|MAPK14|E2F3|TNPO1|IPO5|NCBP1|NEDD4|MAPK1|UPF1|SNRPE|ZPR1|NUP155|RAPGEF3|PHB2|NCBP2|XPO7|NUP205|NUP210|NUP160|TNPO2|IPO11|LSG1|IPO9|PCID2|NUP107|THOC2|XPO5|XPO4|RANBP17|IPO4	-7.22482	-10.21	19_GO:0051179 localization	0.8921	8.55408	0	13	1	1	-10.21	13.8128		0	0
1	1	1	1	0	-7.66179	-10.1177	-5.32973	-8.40234	0	GO:0051169	M11110	4	0	357	31	608	27994	5.09868	GO Biological Processes	19	nuclear transport	3.99811	999|1020|1432|1871|3842|3843|4686|4734|5594|5976|6635|8882|9631|10411|11331|22916|23039|23165|23225|23279|30000|51194|55341|55705|55795|57122|57187|57510|64328|64901|79711	CDH1|CDK5|MAPK14|E2F3|TNPO1|IPO5|NCBP1|NEDD4|MAPK1|UPF1|SNRPE|ZPR1|NUP155|RAPGEF3|PHB2|NCBP2|XPO7|NUP205|NUP210|NUP160|TNPO2|IPO11|LSG1|IPO9|PCID2|NUP107|THOC2|XPO5|XPO4|RANBP17|IPO4	-7.16054	-10.1177	19_GO:0051179 localization	0.8921	8.49471	0	13	0	0	-10.21	13.8128		0	0
1	1	1	1	0	-6.50417	-6.71884	-3.35115	-7.70628	0	GO:0008536	M11110	4	0	41	6	118	27994	5.08475	GO Molecular Functions	21	Ran GTPase binding	34.7177	3843|23039|51194|55705|57510|64901	IPO5|XPO7|IPO11|IPO9|XPO5|RANBP17	-5.32678	-7.70628		2.02237	14.0568	0	12	0	0	-10.321	86.2681		0	0
1	1	1	1	0	-6.29133	-6.20693	-3.14597	-7.04138	0	GO:0006611	M11110	4	0	184	9	118	27994	7.62712	GO Biological Processes	19	protein export from nucleus	11.604	1020|23039|23225|55341|55795|57187|57510|64328|64901	CDK5|XPO7|NUP210|LSG1|PCID2|THOC2|XPO5|XPO4|RANBP17	-4.82214	-7.04138	19_GO:0051179 localization	2.4435	9.3892	0	12	0	0	-10.321	86.2681		0	0
1	1	0	1	0	-6.20299	-4.19116	0	-7.01435	0	GO:0005049	M11010	3	0	11	4	118	27994	3.38983	GO Molecular Functions	21	nuclear export signal receptor activity	86.2681	23039|57510|64328|64901	XPO7|XPO5|XPO4|RANBP17	-4.80249	-7.01435		1.66594	18.4029	0	12	0	0	-10.321	86.2681		0	0
1	1	1	1	0	-5.70943	-11.0601	-5.76034	-7.00795	0	GO:0044770	M11110	4	0	647	45	608	27994	7.40132	GO Biological Processes	19	cell cycle phase transition	3.20236	1020|1642|1869|1871|1874|1876|3276|3550|5000|5427|5520|5537|5557|5704|5728|5976|6873|7756|8318|8450|8451|8453|8454|8882|11040|11258|11331|22897|22976|23236|23595|23649|27085|29086|29980|51143|51400|55795|55844|60561|63967|79184|80174|95681|121441	CDK5|DDB1|E2F1|E2F3|E2F4|E2F6|PRMT1|IK|ORC4|POLE2|PPP2R2A|PPP6C|PRIM1|PSMC4|PTEN|UPF1|TAF2|ZNF207|CDC45|CUL4B|CUL4A|CUL2|CUL1|ZPR1|PIM2|DCTN3|PHB2|CEP164|PAXIP1|PLCB1|ORC3|POLA2|MTBP|BABAM1|DONSON|DYNC1LI1|PPME1|PCID2|PPP2R2D|RINT1|CLSPN|BRCC3|DBF4B|CEP41|NEDD1	-7.85308	-11.0601	19_GO:0009987 cellular process	1.06171	8.44495	0	7	1	1	-11.0601	9.86631		0	0
1	1	1	1	0	-5.88263	-5.58545	-2.80701	-6.65996	0	GO:0051168	M11110	4	0	204	9	118	27994	7.62712	GO Biological Processes	19	nuclear export	10.4664	1020|23039|23225|55341|55795|57187|57510|64328|64901	CDK5|XPO7|NUP210|LSG1|PCID2|THOC2|XPO5|XPO4|RANBP17	-4.53012	-6.65996	19_GO:0051179 localization	2.4435	8.82885	0	12	0	0	-10.321	86.2681		0	0
1	1	0	1	0	-5.52995	-4.00577	0	-6.1393	0	CORUM:1162	M11010	3	0	5	3	118	27994	2.54237	CORUM	33	Ubiquitin E3 ligase (DDB1, DDB2, CUL4A, CUL4B, RBX1)	142.342	1642|8450|8451	DDB1|CUL4B|CUL4A	-4.13187	-6.1393		1.44906	20.5643	0	27	0	0	-6.92036	142.342		0	0
1	1	0	1	0	-5.52995	-4.00577	0	-6.1393	0	M00385	M11010	3	0	5	3	118	27994	2.54237	KEGG Structural Complexes	25	Cul4-DDB1-DDB2 complex	142.342	1642|8450|8451	DDB1|CUL4B|CUL4A	-4.13187	-6.1393		1.44906	20.5643	0	27	0	0	-6.92036	142.342		0	0
1	1	0	1	0	-5.52995	-4.00577	0	-6.1393	0	M00386	M11010	3	0	5	3	118	27994	2.54237	KEGG Structural Complexes	25	Cul4-DDB1-CSA complex	142.342	1642|8450|8451	DDB1|CUL4B|CUL4A	-4.13187	-6.1393		1.44906	20.5643	0	27	0	0	-6.92036	142.342		0	0
1	1	0	1	0	-5.52995	-4.00577	0	-6.1393	0	hsa_M00385	M11010	3	0	5	3	118	27994	2.54237	KEGG Structural Complexes	25	Cul4-DDB1-DDB2 complex	142.342	1642|8450|8451	DDB1|CUL4B|CUL4A	-4.13187	-6.1393		1.44906	20.5643	0	27	0	0	-6.92036	142.342		0	0
1	1	0	1	0	-5.52995	-4.00577	0	-6.1393	0	hsa_M00386	M11010	3	0	5	3	118	27994	2.54237	KEGG Structural Complexes	25	Cul4-DDB1-CSA complex	142.342	1642|8450|8451	DDB1|CUL4B|CUL4A	-4.13187	-6.1393		1.44906	20.5643	0	27	0	0	-6.92036	142.342		0	0
1	1	1	1	0	-5.09818	-6.71884	-2.41094	-6.09096	0	R-HSA-5696400	M11110	4	0	41	9	608	27994	1.48026	Reactome Gene Sets	6	Dual Incision in GG-NER	10.1069	142|1642|2073|2967|5427|5985|8450|8451|9557	PARP1|DDB1|ERCC5|GTF2H3|POLE2|RFC5|CUL4B|CUL4A|CHD1L	-4.27359	-6.71884		0.489755	8.69486	0	27	0	0	-6.92036	142.342		0	0
1	1	0	1	0	-4.80125	-4.18593	0	-5.78862	0	ko03420	M11010	3	0	47	5	118	27994	4.23729	KEGG Pathway	24	Nucleotide excision repair	25.238	1642|2073|5427|8450|8451	DDB1|ERCC5|POLE2|CUL4B|CUL4A	-3.85139	-5.78862		1.85439	10.82	0	27	0	0	-6.92036	142.342		0	0
1	1	1	1	0	-4.82511	-9.84401	-5.37362	-5.7866	0	GO:0044772	M11110	4	0	602	41	608	27994	6.74342	GO Biological Processes	19	mitotic cell cycle phase transition	3.1358	1020|1642|1869|1871|1874|1876|3276|3550|5000|5427|5520|5537|5557|5704|5728|6873|7756|8318|8450|8451|8453|8454|8882|11040|11258|11331|22897|23236|23595|23649|27085|29980|51143|51400|55795|55844|60561|63967|80174|95681|121441	CDK5|DDB1|E2F1|E2F3|E2F4|E2F6|PRMT1|IK|ORC4|POLE2|PPP2R2A|PPP6C|PRIM1|PSMC4|PTEN|TAF2|ZNF207|CDC45|CUL4B|CUL4A|CUL2|CUL1|ZPR1|PIM2|DCTN3|PHB2|CEP164|PLCB1|ORC3|POLA2|MTBP|DONSON|DYNC1LI1|PPME1|PCID2|PPP2R2D|RINT1|CLSPN|DBF4B|CEP41|NEDD1	-6.9258	-9.84401	19_GO:0009987 cellular process	1.01702	7.89332	0	7	0	0	-11.0601	9.86631		1	0
1	1	1	1	0	-4.62247	-6.51259	-4.22633	-5.78381	0	GO:0005643	M11110	4	0	85	12	608	27994	1.97368	GO Cellular Components	20	nuclear pore	6.50015	3843|9631|23039|23165|23225|23279|25909|55795|57122|64328|64901|91181	IPO5|NUP155|XPO7|NUP205|NUP210|NUP160|AHCTF1|PCID2|NUP107|XPO4|RANBP17|NUP210L	-4.12219	-6.51259		0.564103	7.56701	0	30	1	1	-6.51259	23.0214		0	0
1	1	1	1	0	-4.96729	-6.70648	-2.37862	-5.76995	0	GO:0006293	M11110	4	0	21	7	608	27994	1.15132	GO Biological Processes	19	nucleotide-excision repair, preincision complex stabilization	15.3476	142|1642|2073|2967|8450|8451|9557	PARP1|DDB1|ERCC5|GTF2H3|CUL4B|CUL4A|CHD1L	-4.2695	-6.70648	19_GO:0048518 positive regulation of biological process	0.432644	9.80012	0	27	0	0	-6.92036	142.342		0	0
1	1	1	1	0	-4.96729	-6.70648	-2.37862	-5.76995	0	GO:0006295	M11110	4	0	21	7	608	27994	1.15132	GO Biological Processes	19	nucleotide-excision repair, DNA incision, 3'-to lesion	15.3476	142|1642|2073|2967|8450|8451|9557	PARP1|DDB1|ERCC5|GTF2H3|CUL4B|CUL4A|CHD1L	-4.2695	-6.70648	19_GO:0050896 response to stimulus	0.432644	9.80012	0	27	0	0	-6.92036	142.342		0	0
1	1	0	1	0	-4.05232	-4.0526	0	-5.67213	0	GO:0072331	M11010	3	0	268	9	118	27994	7.62712	GO Biological Processes	19	signal transduction by p53 class mediator	7.96692	1020|1763|1869|1870|1874|3276|4839|22976|56950	CDK5|DNA2|E2F1|E2F2|E2F4|PRMT1|NOP2|PAXIP1|SMYD2	-3.7613	-5.67213	19_GO:0023052 signaling	2.4435	7.45616	0	22	0	0	-7.16828	85.0881		0	0
1	1	0	1	0	-7.16828	-5.13545	0	-5.59791	0	GO:0001216	M11010	3	0	7	4	188	27994	2.12766	GO Molecular Functions	21	bacterial-type RNA polymerase transcriptional activator activity, sequence-specific DNA binding	85.0881	1869|1871|1874|1875	E2F1|E2F3|E2F4|E2F5	-4.91552	-7.16828		1.05245	18.2953	0	22	1	1	-7.16828	85.0881		0	0
1	1	0	1	0	-4.58406	-3.89879	0	-5.56692	0	hsa03420	M11010	3	0	52	5	118	27994	4.23729	KEGG Pathway	24	Nucleotide excision repair	22.8113	1642|2073|5427|8450|8451	DDB1|ERCC5|POLE2|CUL4B|CUL4A	-3.67983	-5.56692		1.85439	10.2425	0	27	0	0	-6.92036	142.342		0	0
1	1	0	1	0	-3.78291	-4.63041	0	-5.38062	0	GO:0031334	M11010	3	0	291	9	118	27994	7.62712	GO Biological Processes	19	positive regulation of protein complex assembly	7.33724	1642|2073|2764|8450|8451|10092|22976|23379|81873	DDB1|ERCC5|GMFB|CUL4B|CUL4A|ARPC5|PAXIP1|ICE1|ARPC5L	-3.54262	-5.38062	19_GO:0048518 positive regulation of biological process	2.4435	7.07023	0	27	0	0	-6.92036	142.342		0	0
1	1	1	1	0	-3.90941	-5.17082	-2.08466	-5.36473	0	GO:0000075	M11110	4	0	219	8	118	27994	6.77966	GO Biological Processes	19	cell cycle checkpoint	8.6662	1763|1869|1874|3276|3550|8451|55795|79184	DNA2|E2F1|E2F4|PRMT1|IK|CUL4A|PCID2|BRCC3	-3.52982	-5.36473	19_GO:0048519 negative regulation of biological process	2.31429	7.41013	0	22	0	0	-7.16828	85.0881		0	0
1	1	0	1	0	-6.11347	-5.25287	0	-5.28634	0	GO:0016570	M11010	3	0	471	15	188	27994	7.97872	GO Biological Processes	19	histone modification	4.74217	1020|1642|3276|8450|9739|10411|22976|23067|27005|56950|64426|79184|79903|84312|200186	CDK5|DDB1|PRMT1|CUL4B|SETD1A|RAPGEF3|PAXIP1|SETD1B|USP21|SMYD2|SUDS3|BRCC3|NAA60|BRMS1L|CRTC2	-4.10907	-6.11347	19_GO:0071840 cellular component organization or biogenesis	1.9762	6.73474	0	35	1	1	-6.11347	19.4223		0	0
1	1	0	1	0	-3.93212	-4.88638	0	-5.23115	0	R-HSA-69242	M11010	3	0	162	7	118	27994	5.9322	Reactome Gene Sets	6	S Phase	10.251	1763|1869|1874|1875|5427|5557|9126	DNA2|E2F1|E2F4|E2F5|POLE2|PRIM1|SMC3	-3.42201	-5.23115		2.17464	7.68288	0	22	0	0	-7.16828	85.0881		0	0
1	1	0	1	0	-4.38692	-5.64422	0	-5.18265	0	GO:0006294	M11010	3	0	29	7	608	27994	1.15132	GO Biological Processes	19	nucleotide-excision repair, preincision complex assembly	11.1138	142|1642|2073|2967|8450|8451|9557	PARP1|DDB1|ERCC5|GTF2H3|CUL4B|CUL4A|CHD1L	-3.44439	-5.64422	19_GO:0071840 cellular component organization or biogenesis	0.432644	8.11927	0	27	0	0	-6.92036	142.342		0	0
1	1	0	1	0	-5.96637	-5.03865	0	-5.17476	0	GO:0016569	M11010	3	0	484	15	188	27994	7.97872	GO Biological Processes	19	covalent chromatin modification	4.6148	1020|1642|3276|8450|9739|10411|22976|23067|27005|56950|64426|79184|79903|84312|200186	CDK5|DDB1|PRMT1|CUL4B|SETD1A|RAPGEF3|PAXIP1|SETD1B|USP21|SMYD2|SUDS3|BRCC3|NAA60|BRMS1L|CRTC2	-3.99171	-5.96637	19_GO:0071840 cellular component organization or biogenesis	1.9762	6.59624	0	35	0	0	-6.11347	19.4223		0	0
1	1	1	1	0	-5.05851	-6.42702	-2.39854	-5.15896	0	GO:0044843	M11110	4	0	310	23	608	27994	3.78289	GO Biological Processes	19	cell cycle G1/S phase transition	3.41608	1020|1869|1871|1874|1876|3276|5000|5427|5537|5557|5728|8318|8450|8451|8453|8454|8882|11040|11331|23236|23595|23649|27085	CDK5|E2F1|E2F3|E2F4|E2F6|PRMT1|ORC4|POLE2|PPP6C|PRIM1|PTEN|CDC45|CUL4B|CUL4A|CUL2|CUL1|ZPR1|PIM2|PHB2|PLCB1|ORC3|POLA2|MTBP	-4.05817	-6.42702	19_GO:0009987 cellular process	0.773725	6.37366	0	28	0	0	-6.7727	19.7698		0	0
1	1	1	1	0	-3.32376	-5.46627	-2.69869	-5.15791	0	GO:1901987	M11110	4	0	486	28	608	27994	4.60526	GO Biological Processes	19	regulation of cell cycle phase transition	2.65267	1642|1869|1874|3276|3550|5704|5728|7756|8318|8450|8451|8454|11258|11331|22897|22976|23236|27085|29086|29980|51143|55795|60561|63967|79184|80174|95681|121441	DDB1|E2F1|E2F4|PRMT1|IK|PSMC4|PTEN|ZNF207|CDC45|CUL4B|CUL4A|CUL1|DCTN3|PHB2|CEP164|PAXIP1|PLCB1|MTBP|BABAM1|DONSON|DYNC1LI1|PCID2|RINT1|CLSPN|BRCC3|DBF4B|CEP41|NEDD1	-3.30935	-5.46627	19_GO:0050789 regulation of biological process	0.850037	5.4763	0	7	0	0	-11.0601	9.86631		0	0
1	1	0	1	0	-4.32705	-3.36447	0	-5.12192	0	R-HSA-110314	M11010	3	0	30	4	118	27994	3.38983	Reactome Gene Sets	6	Recognition of DNA damage by PCNA-containing replication complex	31.6316	1642|5427|8450|8451	DDB1|POLE2|CUL4B|CUL4A	-3.34448	-5.12192		1.66594	10.9215	0	27	0	0	-6.92036	142.342		0	0
1	1	1	1	0	-5.64317	-7.47736	-4.08878	-5.11067	0	GO:0016482	M11110	4	0	169	18	608	27994	2.96053	GO Biological Processes	19	cytosolic transport	4.90396	160|2580|5594|5870|6293|7109|8677|9179|9482|9527|10228|10772|25963|29062|51560|55737|55823|84910	AP2A1|GAK|MAPK1|RAB6A|VPS52|TRAPPC10|STX10|AP4M1|STX8|GOSR1|STX6|SRSF10|TMEM87A|WDR91|RAB6B|VPS35|VPS11|TMEM87B	-4.86018	-7.47736	19_GO:0051179 localization	0.687396	7.58479	0	20	1	1	-7.47736	11.2021		0	0
1	1	0	1	0	-5.2591	-4.90447	0	-5.05095	0	R-HSA-6782135	M11010	3	0	66	6	188	27994	3.19149	Reactome Gene Sets	6	Dual incision in TC-NER	13.5368	1642|2073|5427|6917|8450|8451	DDB1|ERCC5|POLE2|TCEA1|CUL4B|CUL4A	-3.44323	-5.2591		1.28196	8.38439	0	27	0	0	-6.92036	142.342		0	0
1	1	1	1	0	-4.02873	-7.60283	-4.03923	-4.90033	0	R-HSA-73894	M11110	4	0	334	26	608	27994	4.27632	Reactome Gene Sets	6	DNA Repair	3.58417	86|142|1642|1763|2073|2967|4437|5427|5440|5599|5985|6917|7353|7520|8450|8451|9031|9100|9156|9557|22909|22976|29086|63967|79184|84164	ACTL6A|PARP1|DDB1|DNA2|ERCC5|GTF2H3|MSH3|POLE2|POLR2K|MAPK8|RFC5|TCEA1|UFD1|XRCC5|CUL4B|CUL4A|BAZ1B|USP10|EXO1|CHD1L|FAN1|PAXIP1|BABAM1|CLSPN|BRCC3|ASCC2	-4.96663	-7.60283		0.820527	7.07913	0	19	1	1	-7.60283	3.58417		0	0
1	1	1	1	0	-3.96098	-5.97985	-2.57514	-4.7498	0	GO:0006296	M11110	4	0	37	8	608	27994	1.31579	GO Biological Processes	19	nucleotide-excision repair, DNA incision, 5'-to lesion	9.95519	142|1642|2073|2967|5985|8450|8451|9557	PARP1|DDB1|ERCC5|GTF2H3|RFC5|CUL4B|CUL4A|CHD1L	-3.70509	-5.97985	19_GO:0050896 response to stimulus	0.462131	8.12162	0	27	0	0	-6.92036	142.342		0	0
1	1	0	1	0	-5.87177	-3.87041	0	-4.69365	0	GO:0001130	M11010	3	0	13	4	188	27994	2.12766	GO Molecular Functions	21	bacterial-type RNA polymerase transcription factor activity, sequence-specific DNA binding	45.8167	1869|1871|1874|1875	E2F1|E2F3|E2F4|E2F5	-3.92669	-5.87177		1.05245	13.2897	0	22	0	0	-7.16828	85.0881		1	0
1	1	0	1	0	-4.09082	-2.60585	0	-4.69365	0	M3686	M11010	3	0	13	3	118	27994	2.54237	Canonical Pathways	11	SA REG CASCADE OF CYCLIN EXPR	54.7471	1869|1870|1874	E2F1|E2F2|E2F4	-3.02811	-4.69365		1.44906	12.6109	0	22	0	0	-7.16828	85.0881		0	0
1	1	0	1	0	-4.80485	-4.26789	0	-4.66817	0	R-HSA-6781827	M11010	3	0	79	6	188	27994	3.19149	Reactome Gene Sets	6	Transcription-Coupled Nucleotide Excision Repair (TC-NER)	11.3092	1642|2073|5427|6917|8450|8451	DDB1|ERCC5|POLE2|TCEA1|CUL4B|CUL4A	-3.10983	-4.80485		1.28196	7.5449	0	27	0	0	-6.92036	142.342		0	0
1	1	0	1	0	-3.5426	-3.17306	0	-4.65984	0	GO:0042770	M11010	3	0	133	6	118	27994	5.08475	GO Biological Processes	19	signal transduction in response to DNA damage	10.7024	1869|1874|3276|22976|56950|79184	E2F1|E2F4|PRMT1|PAXIP1|SMYD2|BRCC3	-3.00306	-4.65984	19_GO:0023052 signaling	2.02237	7.29724	0	22	0	0	-7.16828	85.0881		0	0
1	1	1	1	0	-3.87023	-6.92036	-3.45441	-4.65732	0	GO:0033683	M11110	4	0	39	9	608	27994	1.48026	GO Biological Processes	19	nucleotide-excision repair, DNA incision	10.6253	142|1642|2073|2967|5985|8450|8451|9557|22909	PARP1|DDB1|ERCC5|GTF2H3|RFC5|CUL4B|CUL4A|CHD1L|FAN1	-4.43787	-6.92036	19_GO:0050896 response to stimulus	0.489755	8.96245	0	27	1	1	-6.92036	142.342		0	0
1	1	1	1	0	-3.94364	-7.30654	-5.01947	-4.6244	0	GO:0034504	M11110	4	0	277	23	608	27994	3.78289	GO Biological Processes	19	protein localization to nucleus	3.82305	142|908|999|1020|1432|1871|2634|3842|3843|5594|6950|8882|9631|11331|23515|30000|51194|55035|55705|57122|64901|79711|255919	PARP1|CCT6A|CDH1|CDK5|MAPK14|E2F3|GBP2|TNPO1|IPO5|MAPK1|TCP1|ZPR1|NUP155|PHB2|MORC3|TNPO2|IPO11|NOL8|IPO9|NUP107|RANBP17|IPO4|CNEP1R1	-4.74735	-7.30654	19_GO:0051179 localization	0.773725	7.03553	0	13	0	0	-10.21	13.8128		0	0
1	1	1	1	0	-3.93506	-9.09687	-5.42442	-4.58028	0	R-HSA-69278	M11110	4	0	561	38	608	27994	6.25	Reactome Gene Sets	6	Cell Cycle, Mitotic	3.11876	1763|1869|1870|1871|1874|1875|1876|3842|5000|5427|5520|5557|5594|5704|5985|8318|8454|8615|9126|9631|11258|22897|23165|23225|23279|23383|23595|23649|25909|27436|51143|51400|55844|57122|95681|121441|147841|255919	DNA2|E2F1|E2F2|E2F3|E2F4|E2F5|E2F6|TNPO1|ORC4|POLE2|PPP2R2A|PRIM1|MAPK1|PSMC4|RFC5|CDC45|CUL1|USO1|SMC3|NUP155|DCTN3|CEP164|NUP205|NUP210|NUP160|MAU2|ORC3|POLA2|AHCTF1|EML4|DYNC1LI1|PPME1|PPP2R2D|NUP107|CEP41|NEDD1|SPC24|CNEP1R1	-6.29735	-9.09687		0.981689	7.55334	0	10	0	0	-10.628	3.11876		0	0
1	1	0	1	0	-5.09818	-2.72877	0	-4.5698	0	GO:0046825	M11010	3	0	41	5	188	27994	2.65957	GO Biological Processes	19	regulation of protein export from nucleus	18.1591	1020|10411|57187|57510|64328	CDK5|RAPGEF3|THOC2|XPO5|XPO4	-3.32787	-5.09818	19_GO:0051179 localization	1.17347	9.04077	0	12	0	0	-10.321	86.2681		0	0
1	1	0	1	0	-3.58459	-4.84927	0	-4.53879	0	R-HSA-5696399	M11010	3	0	84	10	608	27994	1.64474	Reactome Gene Sets	6	Global Genome Nucleotide Excision Repair (GG-NER)	5.48128	86|142|1642|2073|2967|5427|5985|8450|8451|9557	ACTL6A|PARP1|DDB1|ERCC5|GTF2H3|POLE2|RFC5|CUL4B|CUL4A|CHD1L	-2.82316	-4.84927		0.515816	6.12878	0	27	0	0	-6.92036	142.342		0	0
1	1	1	1	0	-4.57962	-6.41506	-2.66889	-4.51476	0	GO:0000082	M11110	4	0	287	22	608	27994	3.61842	GO Biological Processes	19	G1/S transition of mitotic cell cycle	3.52941	1020|1869|1871|1874|1876|3276|5000|5427|5537|5557|5728|8318|8450|8451|8453|8454|8882|11040|23236|23595|23649|27085	CDK5|E2F1|E2F3|E2F4|E2F6|PRMT1|ORC4|POLE2|PPP6C|PRIM1|PTEN|CDC45|CUL4B|CUL4A|CUL2|CUL1|ZPR1|PIM2|PLCB1|ORC3|POLA2|MTBP	-4.0497	-6.41506	19_GO:0009987 cellular process	0.757364	6.41767	0	28	0	0	-6.7727	19.7698		0	0
1	1	0	1	0	-3.70311	-4.44376	0	-4.48676	0	R-HSA-5696395	M11010	3	0	43	4	118	27994	3.38983	Reactome Gene Sets	6	Formation of Incision Complex in GG-NER	22.0686	1642|2073|8450|8451	DDB1|ERCC5|CUL4B|CUL4A	-2.87073	-4.48676		1.66594	8.99542	0	27	0	0	-6.92036	142.342		0	0
1	1	0	1	0	-2.84657	-2.75763	0	-4.48093	0	GO:0005635	M11010	3	0	473	10	118	27994	8.47458	GO Cellular Components	20	nuclear envelope	5.01559	3843|23039|23225|51194|51530|55705|55795|63891|64328|64901	IPO5|XPO7|NUP210|IPO11|ZC3HC1|IPO9|PCID2|RNF123|XPO4|RANBP17	-2.86623	-4.48093		2.56383	5.73057	0	12	0	0	-10.321	86.2681		0	0
1	1	1	1	0	-3.08486	-6.31278	-4.75432	-4.47213	0	GO:0031503	M11110	4	0	291	22	608	27994	3.61842	GO Biological Processes	19	protein-containing complex localization	3.4809	3092|3842|4686|5602|5976|8100|9631|11158|22916|22920|23165|23225|23279|54468|55341|55737|55764|55795|57122|57187|57560|80173	HIP1|TNPO1|NCBP1|MAPK10|UPF1|IFT88|NUP155|RABL2B|NCBP2|KIFAP3|NUP205|NUP210|NUP160|MIOS|LSG1|VPS35|IFT122|PCID2|NUP107|THOC2|IFT80|IFT74	-3.97435	-6.31278	19_GO:0051179 localization	0.757364	6.33875	0	30	0	0	-6.51259	23.0214		0	0
1	1	1	1	0	-3.58642	-10.628	-7.14938	-4.43092	0	R-HSA-1640170	M11110	4	0	692	46	608	27994	7.56579	Reactome Gene Sets	6	Cell Cycle	3.06065	1763|1869|1870|1871|1874|1875|1876|3842|5000|5427|5440|5520|5537|5557|5594|5704|5985|8318|8454|8615|9126|9156|9631|11258|22897|23165|23225|23279|23383|23595|23626|23649|25909|27436|29086|51143|51400|54433|55844|57122|63967|79184|95681|121441|147841|255919	DNA2|E2F1|E2F2|E2F3|E2F4|E2F5|E2F6|TNPO1|ORC4|POLE2|POLR2K|PPP2R2A|PPP6C|PRIM1|MAPK1|PSMC4|RFC5|CDC45|CUL1|USO1|SMC3|EXO1|NUP155|DCTN3|CEP164|NUP205|NUP210|NUP160|MAU2|ORC3|SPO11|POLA2|AHCTF1|EML4|BABAM1|DYNC1LI1|PPME1|GAR1|PPP2R2D|NUP107|CLSPN|BRCC3|CEP41|NEDD1|SPC24|CNEP1R1	-7.56365	-10.628		1.07249	8.17846	0	10	1	1	-10.628	3.11876		0	0
1	1	0	1	0	-3.80545	-2.33506	0	-4.40584	0	R-HSA-1362300	M11010	3	0	16	3	118	27994	2.54237	Reactome Gene Sets	6	Transcription of E2F targets under negative control by p107 (RBL1) and p130 (RBL2) in complex with HDAC1	44.482	1869|1874|1875	E2F1|E2F4|E2F5	-2.81313	-4.40584		1.44906	11.3191	0	22	0	0	-7.16828	85.0881		0	0
1	1	1	1	0	-3.80545	-6.16664	-2.72895	-4.40584	0	GO:0035615	M11110	4	0	16	6	608	27994	0.986842	GO Molecular Functions	21	clathrin adaptor activity	17.266	160|161|408|3092|8907|9026	AP2A1|AP2A2|ARRB1|HIP1|AP1M1|HIP1R	-3.85358	-6.16664		0.400884	9.69718	0	31	0	0	-6.26324	40.6103		0	0
1	1	1	1	0	-3.80545	-6.16664	-2.72895	-4.40584	0	GO:0098748	M11110	4	0	16	6	608	27994	0.986842	GO Molecular Functions	21	endocytic adaptor activity	17.266	160|161|408|3092|8907|9026	AP2A1|AP2A2|ARRB1|HIP1|AP1M1|HIP1R	-3.85358	-6.16664		0.400884	9.69718	0	31	0	0	-6.26324	40.6103		0	0
1	1	1	1	0	-5.10146	-6.02028	-2.02076	-4.38216	0	R-HSA-453279	M11110	4	0	149	15	608	27994	2.46711	Reactome Gene Sets	6	Mitotic G1 phase and G1/S transition	4.63518	1869|1870|1871|1874|1875|1876|5000|5427|5520|5557|5704|8318|8454|23595|23649	E2F1|E2F2|E2F3|E2F4|E2F5|E2F6|ORC4|POLE2|PPP2R2A|PRIM1|PSMC4|CDC45|CUL1|ORC3|POLA2	-3.72532	-6.02028		0.629097	6.62914	0	28	0	0	-6.7727	19.7698		0	0
1	1	0	1	0	-4.80125	-4.18593	0	-4.33244	0	R-HSA-69231	M11010	3	0	47	5	188	27994	2.65957	Reactome Gene Sets	6	Cyclin D associated events in G1	15.8409	1869|1870|1871|1874|1875	E2F1|E2F2|E2F3|E2F4|E2F5	-3.10983	-4.80125		1.17347	8.37289	0	22	0	0	-7.16828	85.0881		0	0
1	1	0	1	0	-4.80125	-4.18593	0	-4.33244	0	R-HSA-69236	M11010	3	0	47	5	188	27994	2.65957	Reactome Gene Sets	6	G1 Phase	15.8409	1869|1870|1871|1874|1875	E2F1|E2F2|E2F3|E2F4|E2F5	-3.10983	-4.80125		1.17347	8.37289	0	22	0	0	-7.16828	85.0881		0	0
1	1	1	1	0	-5.49399	-8.80718	-3.94826	-4.32569	0	GO:0006497	M11110	4	0	93	15	608	27994	2.46711	GO Biological Processes	19	protein lipidation	7.42625	8733|9488|23390|23556|25921|29800|29801|51114|51125|54503|79683|79844|84243|84287|653082	GPAA1|PIGB|ZDHHC17|PIGN|ZDHHC5|ZDHHC1|ZDHHC8|ZDHHC9|GOLGA7|ZDHHC13|ZDHHC14|ZDHHC11|ZDHHC18|ZDHHC16|ZDHHC11B	-6.0351	-8.80718	19_GO:0008152 metabolic process	0.629097	9.24914	0	4	0	0	-12.6591	19.7326		0	0
1	1	0	1	0	-3.51672	-4.12561	0	-4.29606	0	R-HSA-73893	M11010	3	0	48	4	118	27994	3.38983	Reactome Gene Sets	6	DNA Damage Bypass	19.7698	1642|5427|8450|8451	DDB1|POLE2|CUL4B|CUL4A	-2.74548	-4.29606		1.66594	8.46779	0	27	0	0	-6.92036	142.342		0	0
1	1	1	1	0	-5.3418	-8.48155	-3.78892	-4.21679	0	GO:0042158	M11110	4	0	98	15	608	27994	2.46711	GO Biological Processes	19	lipoprotein biosynthetic process	7.04736	8733|9488|23390|23556|25921|29800|29801|51114|51125|54503|79683|79844|84243|84287|653082	GPAA1|PIGB|ZDHHC17|PIGN|ZDHHC5|ZDHHC1|ZDHHC8|ZDHHC9|GOLGA7|ZDHHC13|ZDHHC14|ZDHHC11|ZDHHC18|ZDHHC16|ZDHHC11B	-5.75963	-8.48155	19_GO:0008152 metabolic process	0.629097	8.93553	0	4	0	0	-12.6591	19.7326		0	0
1	1	0	1	0	-3.10307	-4.27146	0	-4.19478	0	GO:0031570	M11010	3	0	161	13	608	27994	2.13816	GO Biological Processes	19	DNA integrity checkpoint	3.71774	1432|1763|1869|1874|3276|8318|8451|25896|29086|29980|60561|63967|79184	MAPK14|DNA2|E2F1|E2F4|PRMT1|CDC45|CUL4A|INTS7|BABAM1|DONSON|RINT1|CLSPN|BRCC3	-2.37503	-4.27146	19_GO:0048519 negative regulation of biological process	0.586644	5.15291	0	7	0	0	-11.0601	9.86631		0	0
1	1	0	1	0	-3.57376	-2.11789	0	-4.17171	0	R-HSA-1362277	M11010	3	0	19	3	118	27994	2.54237	Reactome Gene Sets	6	Transcription of E2F targets under negative control by DREAM complex	37.4585	1869|1874|1875	E2F1|E2F4|E2F5	-2.65095	-4.17171		1.44906	10.3429	0	22	0	0	-7.16828	85.0881		0	0
1	1	1	1	0	-2.93964	-5.91512	-4.57295	-4.16892	0	GO:0006403	M11110	4	0	237	19	608	27994	3.125	GO Biological Processes	19	RNA localization	3.69119	908|4686|5073|5976|6950|9631|22916|23165|23225|23279|23404|25909|55341|55795|57122|57187|57510|64901|167227	CCT6A|NCBP1|PARN|UPF1|TCP1|NUP155|NCBP2|NUP205|NUP210|NUP160|EXOSC2|AHCTF1|LSG1|PCID2|NUP107|THOC2|XPO5|RANBP17|DCP2	-3.67033	-5.91512	19_GO:0051179 localization	0.705633	6.19933	0	30	0	0	-6.51259	23.0214		0	0
1	1	1	1	0	-7.57332	-10.2657	-5.43539	-4.14166	0	GO:0017016	M11110	4	0	418	34	608	27994	5.59211	GO Molecular Functions	21	Ras GTPase binding	3.74511	1729|1730|1793|1794|1795|2889|3842|3843|3993|3996|4952|5147|5875|6293|8216|9515|9732|10125|10411|11069|22999|23039|25780|30000|51194|55255|55705|57510|64901|79711|81624|93627|115727|134957	DIAPH1|DIAPH2|DOCK1|DOCK2|DOCK3|RAPGEF1|TNPO1|IPO5|LLGL2|LLGL1|OCRL|PDE6D|RABGGTA|VPS52|LZTR1|STXBP5L|DOCK4|RASGRP1|RAPGEF3|RAPGEF4|RIMS1|XPO7|RASGRP3|TNPO2|IPO11|WDR41|IPO9|XPO5|RANBP17|IPO4|DIAPH3|TBCK|RASGRP4|STXBP5	-7.25058	-10.2657		0.931837	8.42546	0	6	0	0	-11.1088	4.32881		0	0
1	1	1	1	0	-5.18232	-10.2419	-6.43259	-4.10249	0	R-HSA-199991	M11110	4	0	634	43	608	27994	7.07237	Reactome Gene Sets	6	Membrane Trafficking	3.12277	160|161|288|408|2580|3092|3257|4122|4627|4952|5537|5870|6293|6399|7109|8615|8677|8774|8907|9026|9179|9527|10092|10228|10671|11154|11258|22878|22920|23149|23431|51143|51560|51693|55860|57186|57511|60561|60684|83696|84251|84313|115548	AP2A1|AP2A2|ANK3|ARRB1|GAK|HIP1|HPS1|MAN2A2|MYH9|OCRL|PPP6C|RAB6A|VPS52|TRAPPC2|TRAPPC10|USO1|STX10|NAPG|AP1M1|HIP1R|AP4M1|GOSR1|ARPC5|STX6|DCTN6|AP4S1|DCTN3|TRAPPC8|KIFAP3|FCHO1|AP4E1|DYNC1LI1|RAB6B|TRAPPC2L|ACTR10|RALGAPA2|COG6|RINT1|TRAPPC11|TRAPPC9|SGIP1|VPS25|FCHO2	-7.24199	-10.2419		1.03969	8.05569	0	8	0	0	-10.7333	19.7326		0	0
1	1	1	1	0	-3.50533	-5.51397	-2.4405	-4.10247	0	GO:0061608	M11110	4	0	20	6	608	27994	0.986842	GO Molecular Functions	21	nuclear import signal receptor activity	13.8128	3842|3843|30000|51194|55705|79711	TNPO1|IPO5|TNPO2|IPO11|IPO9|IPO4	-3.34395	-5.51397		0.400884	8.54073	0	13	0	0	-10.21	13.8128		0	0
1	1	1	1	0	-4.32412	-7.5586	-4.99999	-4.05669	0	GO:0005802	M11110	4	0	247	22	608	27994	3.61842	GO Cellular Components	20	trans-Golgi network	4.10097	999|3996|4952|5870|6293|8677|8907|9179|9482|10228|11154|23431|55717|57511|57614|64149|79065|79971|83696|84679|146705|163882	CDH1|LLGL1|OCRL|RAB6A|VPS52|STX10|AP1M1|AP4M1|STX8|STX6|AP4S1|AP4E1|WDR11|COG6|RELCH|C17orf75|ATG9A|WLS|TRAPPC9|SLC9A7|TEPSIN|CNST	-4.92883	-7.5586		0.757364	7.29375	0	14	0	0	-9.65858	5.38798		0	0
1	0	0	1	0	-3.1015	0	0	-4.03524	0	GO:0030330	M10010	2	0	107	5	118	27994	4.23729	GO Biological Processes	19	DNA damage response, signal transduction by p53 class mediator	11.0859	1869|1874|3276|22976|56950	E2F1|E2F4|PRMT1|PAXIP1|SMYD2	-2.5484	-4.03524	19_GO:0023052 signaling	1.85439	6.80071	0	22	0	0	-7.16828	85.0881		0	0
1	1	1	1	0	-7.36187	-11.1088	-6.31224	-4.02534	0	GO:0031267	M11110	4	0	433	36	608	27994	5.92105	GO Molecular Functions	21	small GTPase binding	3.82804	673|1729|1730|1793|1794|1795|2889|3842|3843|3993|3996|4952|5147|5875|5894|6293|8216|9515|9732|10125|10411|11069|22999|23039|25780|30000|51194|55255|55705|57510|64901|79711|81624|93627|115727|134957	BRAF|DIAPH1|DIAPH2|DOCK1|DOCK2|DOCK3|RAPGEF1|TNPO1|IPO5|LLGL2|LLGL1|OCRL|PDE6D|RABGGTA|RAF1|VPS52|LZTR1|STXBP5L|DOCK4|RASGRP1|RAPGEF3|RAPGEF4|RIMS1|XPO7|RASGRP3|TNPO2|IPO11|WDR41|IPO9|XPO5|RANBP17|IPO4|DIAPH3|TBCK|RASGRP4|STXBP5	-7.87698	-11.1088		0.957181	8.83677	0	6	1	1	-11.1088	4.32881		0	0
1	1	1	1	0	-3.37901	-5.24561	-2.32	-3.97453	0	GO:0000717	M11110	4	0	22	6	608	27994	0.986842	GO Biological Processes	19	nucleotide-excision repair, DNA duplex unwinding	12.5571	142|1642|2967|8450|8451|9557	PARP1|DDB1|GTF2H3|CUL4B|CUL4A|CHD1L	-3.1198	-5.24561	19_GO:0071840 cellular component organization or biogenesis	0.400884	8.08	0	27	0	0	-6.92036	142.342		0	0
1	1	1	1	0	-3.97096	-5.2581	-2.07814	-3.95986	0	R-HSA-5696398	M11110	4	0	111	12	608	27994	1.97368	Reactome Gene Sets	6	Nucleotide Excision Repair	4.9776	86|142|1642|2073|2967|5427|5440|5985|6917|8450|8451|9557	ACTL6A|PARP1|DDB1|ERCC5|GTF2H3|POLE2|POLR2K|RFC5|TCEA1|CUL4B|CUL4A|CHD1L	-3.12826	-5.2581		0.564103	6.2564	0	27	0	0	-6.92036	142.342		0	0
1	1	1	1	0	-3.94945	-5.21742	-2.69604	-3.94147	0	GO:0046822	M11110	4	0	112	12	608	27994	1.97368	GO Biological Processes	19	regulation of nucleocytoplasmic transport	4.93315	999|1020|1432|3843|4734|5594|8882|10411|22916|57187|57510|64328	CDH1|CDK5|MAPK14|IPO5|NEDD4|MAPK1|ZPR1|RAPGEF3|NCBP2|THOC2|XPO5|XPO4	-3.09558	-5.21742	19_GO:0051179 localization	0.564103	6.21441	0	18	0	0	-8.02059	6.27856		0	0
1	1	0	1	0	-3.32045	-2.85241	0	-3.91516	0	GO:0000715	M11010	3	0	23	3	118	27994	2.54237	GO Biological Processes	19	nucleotide-excision repair, DNA damage recognition	30.944	1642|8450|8451	DDB1|CUL4B|CUL4A	-2.45592	-3.91516	19_GO:0071840 cellular component organization or biogenesis	1.44906	9.34695	0	27	0	0	-6.92036	142.342		0	0
1	1	1	1	0	-2.4655	-4.71261	-2.66104	-3.91379	0	GO:1901990	M11110	4	0	448	25	608	27994	4.11184	GO Biological Processes	19	regulation of mitotic cell cycle phase transition	2.56935	1642|1869|1874|3276|3550|5704|5728|7756|8318|8450|8451|8454|11258|11331|22897|23236|27085|29980|51143|55795|60561|63967|80174|95681|121441	DDB1|E2F1|E2F4|PRMT1|IK|PSMC4|PTEN|ZNF207|CDC45|CUL4B|CUL4A|CUL1|DCTN3|PHB2|CEP164|PLCB1|MTBP|DONSON|DYNC1LI1|PCID2|RINT1|CLSPN|DBF4B|CEP41|NEDD1	-2.71572	-4.71261	19_GO:0050789 regulation of biological process	0.805284	4.98933	0	7	0	0	-11.0601	9.86631		0	0
1	1	0	1	0	-2.55667	-3.51361	0	-3.88028	0	GO:0010564	M11010	3	0	791	12	118	27994	10.1695	GO Biological Processes	19	regulation of cell cycle process	3.59905	1020|1642|1869|1874|3276|3550|8450|8451|11331|22976|55795|79184	CDK5|DDB1|E2F1|E2F4|PRMT1|IK|CUL4B|CUL4A|PHB2|PAXIP1|PCID2|BRCC3	-2.43419	-3.88028	19_GO:0050789 regulation of biological process	2.78241	4.82442	0	22	0	0	-7.16828	85.0881		0	0
1	1	1	1	0	-4.86147	-9.43183	-5.90891	-3.87469	0	R-HSA-5653656	M11110	4	0	673	43	608	27994	7.07237	Reactome Gene Sets	6	Vesicle-mediated transport	2.94181	160|161|288|408|2580|3092|3257|4122|4627|4952|5537|5870|6293|6399|7109|8615|8677|8774|8907|9026|9179|9527|10092|10228|10671|11154|11258|22878|22920|23149|23431|51143|51560|51693|55860|57186|57511|60561|60684|83696|84251|84313|115548	AP2A1|AP2A2|ANK3|ARRB1|GAK|HIP1|HPS1|MAN2A2|MYH9|OCRL|PPP6C|RAB6A|VPS52|TRAPPC2|TRAPPC10|USO1|STX10|NAPG|AP1M1|HIP1R|AP4M1|GOSR1|ARPC5|STX6|DCTN6|AP4S1|DCTN3|TRAPPC8|KIFAP3|FCHO1|AP4E1|DYNC1LI1|RAB6B|TRAPPC2L|ACTR10|RALGAPA2|COG6|RINT1|TRAPPC11|TRAPPC9|SGIP1|VPS25|FCHO2	-6.57161	-9.43183		1.03969	7.59763	0	8	0	0	-10.7333	19.7326		0	0
1	1	1	1	0	-3.33178	-5.54818	-2.75617	-3.84255	0	GO:0006281	M11110	4	0	565	31	608	27994	5.09868	GO Biological Processes	19	DNA repair	2.52624	86|142|1642|1763|2073|2967|4437|5427|5440|5976|5985|6917|7353|7520|8318|8450|8451|9100|9126|9156|9400|9557|22897|22909|22976|23626|29086|54929|63967|79184|84164	ACTL6A|PARP1|DDB1|DNA2|ERCC5|GTF2H3|MSH3|POLE2|POLR2K|UPF1|RFC5|TCEA1|UFD1|XRCC5|CDC45|CUL4B|CUL4A|USP10|SMC3|EXO1|RECQL5|CHD1L|CEP164|FAN1|PAXIP1|SPO11|BABAM1|TMEM161A|CLSPN|BRCC3|ASCC2	-3.36694	-5.54818	19_GO:0050896 response to stimulus	0.8921	5.46078	0	19	0	0	-7.60283	3.58417		1	0
1	1	0	1	0	-4.11251	-4.09514	0	-3.77851	0	R-HSA-6782210	M11010	3	0	65	5	188	27994	2.65957	Reactome Gene Sets	6	Gap-filling DNA repair synthesis and ligation in TC-NER	11.4542	1642|5427|6917|8450|8451	DDB1|POLE2|TCEA1|CUL4B|CUL4A	-2.6064	-4.11251		1.17347	6.9383	0	27	0	0	-6.92036	142.342		0	0
1	1	1	1	0	-3.16013	-4.78838	-2.11272	-3.75241	0	GO:0070911	M11110	4	0	26	6	608	27994	0.986842	GO Biological Processes	19	global genome nucleotide-excision repair	10.6253	142|1642|2967|8450|8451|9557	PARP1|DDB1|GTF2H3|CUL4B|CUL4A|CHD1L	-2.78095	-4.78838	19_GO:0050896 response to stimulus	0.400884	7.31611	0	27	0	0	-6.92036	142.342		0	0
1	1	0	1	0	-3.70724	-3.41341	0	-3.73403	0	ko04110	M11010	3	0	124	5	118	27994	4.23729	KEGG Pathway	24	Cell cycle	9.56602	1869|1870|1874|1875|9126	E2F1|E2F2|E2F4|E2F5|SMC3	-2.33018	-3.73403		1.85439	6.21974	0	22	0	0	-7.16828	85.0881		1	0
1	0	0	1	0	-3.11112	0	0	-3.7026	0	R-HSA-1538133	M10010	2	0	27	3	118	27994	2.54237	Reactome Gene Sets	6	G0 and Early G1	26.3597	1869|1874|1875	E2F1|E2F4|E2F5	-2.30962	-3.7026		1.44906	8.57736	0	22	0	0	-7.16828	85.0881		0	0
1	1	1	1	0	-3.11112	-4.68726	-2.06661	-3.7026	0	GO:0032201	M11110	4	0	27	6	608	27994	0.986842	GO Biological Processes	19	telomere maintenance via semi-conservative replication	10.2317	1763|5427|5557|5976|5985|23649	DNA2|POLE2|PRIM1|UPF1|RFC5|POLA2	-2.69774	-4.68726	19_GO:0071840 cellular component organization or biogenesis	0.400884	7.15079	0	28	0	0	-6.7727	19.7698		0	0
1	1	1	1	0	-2.62283	-3.8823	-2.87103	-3.67923	0	GO:0050657	M11110	4	0	200	14	608	27994	2.30263	GO Biological Processes	19	nucleic acid transport	3.22299	4686|5976|9631|22916|23165|23225|23279|25909|55341|55795|57122|57187|57510|64901	NCBP1|UPF1|NUP155|NCBP2|NUP205|NUP210|NUP160|AHCTF1|LSG1|PCID2|NUP107|THOC2|XPO5|RANBP17	-2.08372	-3.8823	19_GO:0051179 localization	0.608278	4.701	0	30	0	0	-6.51259	23.0214		0	0
1	1	1	1	0	-2.62283	-3.8823	-2.87103	-3.67923	0	GO:0050658	M11110	4	0	200	14	608	27994	2.30263	GO Biological Processes	19	RNA transport	3.22299	4686|5976|9631|22916|23165|23225|23279|25909|55341|55795|57122|57187|57510|64901	NCBP1|UPF1|NUP155|NCBP2|NUP205|NUP210|NUP160|AHCTF1|LSG1|PCID2|NUP107|THOC2|XPO5|RANBP17	-2.08372	-3.8823	19_GO:0051179 localization	0.608278	4.701	0	30	0	0	-6.51259	23.0214		0	0
1	1	1	1	0	-3.63242	-5.34166	-2.37209	-3.66977	0	R-HSA-69306	M11110	4	0	128	13	608	27994	2.13816	Reactome Gene Sets	6	DNA Replication	4.67622	1763|1869|1870|1871|5000|5427|5557|5704|5985|8318|8454|23595|23649	DNA2|E2F1|E2F2|E2F3|ORC4|POLE2|PRIM1|PSMC4|RFC5|CDC45|CUL1|ORC3|POLA2	-3.20009	-5.34166		0.586644	6.21128	0	28	0	0	-6.7727	19.7698		0	0
1	1	1	1	0	-5.9497	-12.6591	-6.68983	-3.65471	0	GO:0019706	M11110	4	0	28	12	608	27994	1.97368	GO Molecular Functions	21	protein-cysteine S-palmitoyltransferase activity	19.7326	23390|25921|29800|29801|51114|51125|54503|79683|79844|84243|84287|653082	ZDHHC17|ZDHHC5|ZDHHC1|ZDHHC8|ZDHHC9|GOLGA7|ZDHHC13|ZDHHC14|ZDHHC11|ZDHHC18|ZDHHC16|ZDHHC11B	-8.79884	-12.6591		0.564103	14.7766	0	4	1	1	-12.6591	19.7326		1	0
1	1	1	1	0	-5.9497	-12.6591	-6.68983	-3.65471	0	GO:0019707	M11110	4	0	28	12	608	27994	1.97368	GO Molecular Functions	21	protein-cysteine S-acyltransferase activity	19.7326	23390|25921|29800|29801|51114|51125|54503|79683|79844|84243|84287|653082	ZDHHC17|ZDHHC5|ZDHHC1|ZDHHC8|ZDHHC9|GOLGA7|ZDHHC13|ZDHHC14|ZDHHC11|ZDHHC18|ZDHHC16|ZDHHC11B	-8.79884	-12.6591		0.564103	14.7766	0	4	0	0	-12.6591	19.7326		0	0
1	1	0	1	0	-4.4491	-3.51029	0	-3.65471	0	R-HSA-69205	M11010	3	0	28	4	188	27994	2.12766	Reactome Gene Sets	6	G1/S-Specific Transcription	21.272	1869|1874|1875|1876	E2F1|E2F4|E2F5|E2F6	-2.84226	-4.4491		1.05245	8.82461	0	22	0	0	-7.16828	85.0881		1	0
1	1	1	1	0	-2.59068	-3.81439	-2.82285	-3.64438	0	GO:0051236	M11110	4	0	203	14	608	27994	2.30263	GO Biological Processes	19	establishment of RNA localization	3.17536	4686|5976|9631|22916|23165|23225|23279|25909|55341|55795|57122|57187|57510|64901	NCBP1|UPF1|NUP155|NCBP2|NUP205|NUP210|NUP160|AHCTF1|LSG1|PCID2|NUP107|THOC2|XPO5|RANBP17	-2.03696	-3.81439	19_GO:0051179 localization	0.608278	4.63489	0	30	0	0	-6.51259	23.0214		0	0
1	1	0	1	0	-3.57805	-4.52307	0	-3.62302	0	R-HSA-69206	M11010	3	0	131	12	608	27994	1.97368	Reactome Gene Sets	6	G1/S Transition	4.21766	1869|1874|1875|1876|5000|5427|5557|5704|8318|8454|23595|23649	E2F1|E2F4|E2F5|E2F6|ORC4|POLE2|PRIM1|PSMC4|CDC45|CUL1|ORC3|POLA2	-2.56048	-4.52307		0.564103	5.50014	0	28	0	0	-6.7727	19.7698		0	0
1	0	0	1	0	-2.55912	0	0	-3.61011	0	GO:1902806	M10010	2	0	206	6	118	27994	5.08475	GO Biological Processes	19	regulation of cell cycle G1/S phase transition	6.90982	1869|1874|3276|8450|8451|11331	E2F1|E2F4|PRMT1|CUL4B|CUL4A|PHB2	-2.23799	-3.61011	19_GO:0050789 regulation of biological process	2.02237	5.53898	0	22	0	0	-7.16828	85.0881		0	0
1	1	0	1	0	-3.56025	-3.19866	0	-3.6077	0	hsa04110	M11010	3	0	132	5	118	27994	4.23729	KEGG Pathway	24	Cell cycle	8.98626	1869|1870|1874|1875|9126	E2F1|E2F2|E2F4|E2F5|SMC3	-2.23639	-3.6077		1.85439	5.98377	0	22	0	0	-7.16828	85.0881		0	0
1	1	0	1	0	-5.00333	-2.29283	0	-3.58358	0	M40	M11010	3	0	73	6	188	27994	3.19149	Canonical Pathways	11	PID E2F PATHWAY	12.2387	1869|1870|1871|1874|1875|1876	E2F1|E2F2|E2F3|E2F4|E2F5|E2F6	-3.25454	-5.00333		1.28196	7.90581	0	22	0	0	-7.16828	85.0881		0	0
1	1	0	1	0	-2.82563	-2.29283	0	-3.58358	0	GO:0072401	M11010	3	0	73	4	118	27994	3.38983	GO Biological Processes	19	signal transduction involved in DNA integrity checkpoint	12.9993	1869|1874|3276|79184	E2F1|E2F4|PRMT1|BRCC3	-2.21821	-3.58358	19_GO:0048519 negative regulation of biological process	1.66594	6.67886	0	22	0	0	-7.16828	85.0881		1	0
1	1	0	1	0	-2.82563	-2.29283	0	-3.58358	0	GO:0072422	M11010	3	0	73	4	118	27994	3.38983	GO Biological Processes	19	signal transduction involved in DNA damage checkpoint	12.9993	1869|1874|3276|79184	E2F1|E2F4|PRMT1|BRCC3	-2.21821	-3.58358	19_GO:0048519 negative regulation of biological process	1.66594	6.67886	0	22	0	0	-7.16828	85.0881		0	0
1	1	0	1	0	-3.87163	-3.73562	0	-3.58358	0	GO:0006283	M11010	3	0	73	5	188	27994	2.65957	GO Biological Processes	19	transcription-coupled nucleotide-excision repair	10.1989	1642|2073|6917|8450|8451	DDB1|ERCC5|TCEA1|CUL4B|CUL4A	-2.42996	-3.87163	19_GO:0050896 response to stimulus	1.17347	6.47094	0	27	0	0	-6.92036	142.342		0	0
1	1	0	1	0	-2.68921	-3.98471	0	-3.57902	0	GO:0043254	M11010	3	0	497	25	608	27994	4.11184	GO Biological Processes	19	regulation of protein complex assembly	2.31603	142|1642|2073|2764|2967|3638|5601|5704|5894|8450|8451|9026|9282|9557|10092|22976|23379|24139|29800|55737|55823|64223|64601|81873|115362	PARP1|DDB1|ERCC5|GMFB|GTF2H3|INSIG1|MAPK9|PSMC4|RAF1|CUL4B|CUL4A|HIP1R|MED14|CHD1L|ARPC5|PAXIP1|ICE1|EML2|ZDHHC1|VPS35|VPS11|MLST8|VPS16|ARPC5L|GBP5	-2.16883	-3.98471	19_GO:0071840 cellular component organization or biogenesis	0.805284	4.41078	0	27	0	0	-6.92036	142.342		0	0
1	1	1	1	0	-4.43207	-6.57604	-2.85896	-3.5625	0	GO:0042157	M11110	4	0	135	15	608	27994	2.46711	GO Biological Processes	19	lipoprotein metabolic process	5.11586	8733|9488|23390|23556|25921|29800|29801|51114|51125|54503|79683|79844|84243|84287|653082	GPAA1|PIGB|ZDHHC17|PIGN|ZDHHC5|ZDHHC1|ZDHHC8|ZDHHC9|GOLGA7|ZDHHC13|ZDHHC14|ZDHHC11|ZDHHC18|ZDHHC16|ZDHHC11B	-4.17066	-6.57604	19_GO:0008152 metabolic process	0.629097	7.14261	0	4	0	0	-12.6591	19.7326		0	0
1	1	0	1	0	-2.80376	-2.26397	0	-3.56085	0	GO:0072395	M11010	3	0	74	4	118	27994	3.38983	GO Biological Processes	19	signal transduction involved in cell cycle checkpoint	12.8236	1869|1874|3276|79184	E2F1|E2F4|PRMT1|BRCC3	-2.20213	-3.56085	19_GO:0048519 negative regulation of biological process	1.66594	6.62613	0	22	0	0	-7.16828	85.0881		0	0
1	0	0	1	0	-2.35152	0	0	-3.52107	0	GO:0090068	M10010	2	0	302	7	118	27994	5.9322	GO Biological Processes	19	positive regulation of cell cycle process	5.49888	1869|1874|3276|8450|8451|11331|55795	E2F1|E2F4|PRMT1|CUL4B|CUL4A|PHB2|PCID2	-2.17173	-3.52107	19_GO:0048518 positive regulation of biological process	2.17464	5.11424	0	22	0	0	-7.16828	85.0881		0	0
1	1	0	1	0	-3.4566	-3.0489	0	-3.51841	0	GO:0030674	M11010	3	0	138	5	118	27994	4.23729	GO Molecular Functions	21	protein binding, bridging	8.59555	160|161|1642|3092|23379	AP2A1|AP2A2|DDB1|HIP1|ICE1	-2.17008	-3.51841		1.85439	5.81956	0	31	0	0	-6.26324	40.6103		0	0
1	1	1	1	0	-5.64762	-11.823	-6.25973	-3.47991	0	GO:0016417	M11110	4	0	32	12	608	27994	1.97368	GO Molecular Functions	21	S-acyltransferase activity	17.266	23390|25921|29800|29801|51114|51125|54503|79683|79844|84243|84287|653082	ZDHHC17|ZDHHC5|ZDHHC1|ZDHHC8|ZDHHC9|GOLGA7|ZDHHC13|ZDHHC14|ZDHHC11|ZDHHC18|ZDHHC16|ZDHHC11B	-8.3607	-11.823		0.564103	13.7178	0	4	0	0	-12.6591	19.7326		0	0
1	1	0	1	0	-2.69916	-2.12697	0	-3.452	0	GO:0015030	M11010	3	0	79	4	118	27994	3.38983	GO Cellular Components	20	Cajal body	12.012	23379|55341|84524|96764	ICE1|LSG1|ZC3H8|TGS1	-2.11941	-3.452		1.66594	6.37694	0	85	1	1	-3.452	12.5571		0	0
1	0	0	1	0	-2.40943	0	0	-3.44695	0	GO:0008154	M10010	2	0	221	6	118	27994	5.08475	GO Biological Processes	19	actin polymerization or depolymerization	6.44083	1729|2764|9948|10092|81624|81873	DIAPH1|GMFB|WDR1|ARPC5|DIAPH3|ARPC5L	-2.11468	-3.44695	19_GO:0071840 cellular component organization or biogenesis	2.02237	5.28324	0	78	0	0	-3.72286	17.7928		0	0
1	1	1	1	0	-2.53224	-4.11962	-2.68179	-3.43335	0	GO:0006405	M11110	4	0	144	12	608	27994	1.97368	GO Biological Processes	19	RNA export from nucleus	3.8369	4686|5976|9631|22916|23165|23225|23279|55341|55795|57122|57187|57510	NCBP1|UPF1|NUP155|NCBP2|NUP205|NUP210|NUP160|LSG1|PCID2|NUP107|THOC2|XPO5	-2.27012	-4.11962	19_GO:0051179 localization	0.564103	5.08539	0	30	0	0	-6.51259	23.0214		0	0
1	1	1	1	0	-2.39145	-4.51153	-2.52099	-3.42208	0	GO:0045786	M11110	4	0	638	31	608	27994	5.09868	GO Biological Processes	19	negative regulation of cell cycle	2.23719	1020|1432|1763|1869|1874|1876|3276|3550|3843|5704|5728|6300|7756|8318|8451|8454|8726|10668|22846|25896|27085|29086|29980|51085|51143|55795|60561|63967|64061|64223|79184	CDK5|MAPK14|DNA2|E2F1|E2F4|E2F6|PRMT1|IK|IPO5|PSMC4|PTEN|MAPK12|ZNF207|CDC45|CUL4A|CUL1|EED|CGRRF1|VASH1|INTS7|MTBP|BABAM1|DONSON|MLXIPL|DYNC1LI1|PCID2|RINT1|CLSPN|TSPYL2|MLST8|BRCC3	-2.55168	-4.51153	19_GO:0048519 negative regulation of biological process	0.8921	4.71012	0	7	0	0	-11.0601	9.86631		0	0
1	1	1	1	0	-2.26079	-6.91788	-4.92723	-3.41939	0	GO:0090305	M11110	4	0	314	24	608	27994	3.94737	GO Biological Processes	19	nucleic acid phosphodiester bond hydrolysis	3.51919	142|1642|1763|2073|2967|4686|5073|5393|5985|8450|8451|9156|9557|10171|10556|22909|22916|23404|23626|23644|51013|56915|79703|167227	PARP1|DDB1|DNA2|ERCC5|GTF2H3|NCBP1|PARN|EXOSC9|RFC5|CUL4B|CUL4A|EXO1|CHD1L|RCL1|RPP30|FAN1|NCBP2|EXOSC2|SPO11|EDC4|EXOSC1|EXOSC5|C11orf80|DCP2	-4.43787	-6.91788	19_GO:0008152 metabolic process	0.78969	6.68891	0	19	0	0	-7.60283	3.58417		0	0
1	1	1	1	0	-3.64829	-9.65858	-7.12441	-3.38932	0	GO:0000139	M11110	4	0	767	47	608	27994	7.73026	GO Cellular Components	20	Golgi membrane	2.82139	408|2633|2634|2635|3996|4122|5537|5870|6293|6399|7109|8615|8677|8907|9179|9527|9896|10125|10228|11154|22908|23315|23390|23431|25963|51114|51125|51360|51463|51560|51693|54503|55298|55697|57414|57511|79903|79971|83696|84679|84910|84912|115361|115362|146705|259230|653519	ARRB1|GBP1|GBP2|GBP3|LLGL1|MAN2A2|PPP6C|RAB6A|VPS52|TRAPPC2|TRAPPC10|USO1|STX10|AP1M1|AP4M1|GOSR1|FIG4|RASGRP1|STX6|AP4S1|SACM1L|SLC9A8|ZDHHC17|AP4E1|TMEM87A|ZDHHC9|GOLGA7|MBTPS2|GPR89B|RAB6B|TRAPPC2L|ZDHHC13|RNF121|VAC14|RHBDD2|COG6|NAA60|WLS|TRAPPC9|SLC9A7|TMEM87B|SLC35B4|GBP4|GBP5|TEPSIN|SGMS1|GPR89A	-6.77608	-9.65858		1.08312	7.62104	0	14	1	1	-9.65858	5.38798		0	0
1	1	1	1	1	-4.71411	-15.649	-10.8554	-3.37042	-3.79563	GO:1990234	M11111	5	0	771	58	608	27994	9.53947	GO Cellular Components	20	transferase complex	3.46366	86|746|904|905|1020|1642|1763|1876|2967|3276|4734|5427|5440|5557|5875|6635|6873|6917|7991|8216|8450|8451|8453|8454|8726|8812|9400|9730|9739|10296|10299|10623|22976|23067|23649|26094|51009|51114|51125|51126|51412|54457|54934|55255|55697|57414|64422|64425|79139|79184|79612|80155|84061|91319|130507|171546|171568|200185	ACTL6A|TMEM258|CCNT1|CCNT2|CDK5|DDB1|DNA2|E2F6|GTF2H3|PRMT1|NEDD4|POLE2|POLR2K|PRIM1|RABGGTA|SNRPE|TAF2|TCEA1|TUSC3|LZTR1|CUL4B|CUL4A|CUL2|CUL1|EED|CCNK|RECQL5|DCAF1|SETD1A|MAEA|MARCHF6|POLR3C|PAXIP1|SETD1B|POLA2|DCAF4|DERL2|ZDHHC9|GOLGA7|NAA20|ACTL6B|TAF7L|KANSL2|WDR41|VAC14|RHBDD2|ATG3|POLR1E|DERL1|BRCC3|NAA16|NAA15|MAGT1|DERL3|UBR3|SPTSSA|POLR3H|KRTCAP2	-11.1867	-15.649		1.19135	10.336	0	1	1	1	-15.649	3.46366		0	0
1	1	0	1	0	-4.05727	-4.01225	0	-3.36348	0	GO:0000083	M11010	3	0	35	4	188	27994	2.12766	GO Biological Processes	19	regulation of transcription involved in G1/S transition of mitotic cell cycle	17.0176	1020|1869|1874|1876	CDK5|E2F1|E2F4|E2F6	-2.56487	-4.05727	19_GO:0050789 regulation of biological process	1.05245	7.79661	0	22	0	0	-7.16828	85.0881		0	0
1	1	0	1	0	-2.77846	-3.0457	0	-3.36348	0	GO:0080008	M11010	3	0	35	3	118	27994	2.54237	GO Cellular Components	20	Cul4-RING E3 ubiquitin ligase complex	20.3346	1642|8450|8451	DDB1|CUL4B|CUL4A	-2.05593	-3.36348		1.44906	7.44662	0	27	0	0	-6.92036	142.342		0	0
1	1	0	1	0	-2.77846	-3.0457	0	-3.36348	0	GO:0032801	M11010	3	0	35	3	118	27994	2.54237	GO Biological Processes	19	receptor catabolic process	20.3346	160|161|1020	AP2A1|AP2A2|CDK5	-2.05593	-3.36348	19_GO:0008152 metabolic process	1.44906	7.44662	0	31	0	0	-6.26324	40.6103		0	0
1	1	1	1	0	-3.2642	-5.98317	-3.85361	-3.35217	0	GO:0006606	M11110	4	0	150	15	608	27994	2.46711	GO Biological Processes	19	protein import into nucleus	4.60428	999|1432|1871|3842|3843|5594|8882|9631|11331|30000|51194|55705|57122|64901|79711	CDH1|MAPK14|E2F3|TNPO1|IPO5|MAPK1|ZPR1|NUP155|PHB2|TNPO2|IPO11|IPO9|NUP107|RANBP17|IPO4	-3.70558	-5.98317	19_GO:0051179 localization	0.629097	6.59493	0	13	0	0	-10.21	13.8128		0	0
1	1	0	1	0	-2.44402	-3.31802	0	-3.33899	0	GO:0000077	M11010	3	0	151	5	118	27994	4.23729	GO Biological Processes	19	DNA damage checkpoint	7.85554	1869|1874|3276|8451|79184	E2F1|E2F4|PRMT1|CUL4A|BRCC3	-2.03723	-3.33899	19_GO:0048519 negative regulation of biological process	1.85439	5.49569	0	22	0	0	-7.16828	85.0881		0	0
1	1	0	1	0	-3.56061	-4.80334	0	-3.33087	0	R-HSA-69002	M11010	3	0	85	10	608	27994	1.64474	Reactome Gene Sets	6	DNA Replication Pre-Initiation	5.4168	1869|1870|1871|5000|5427|5557|5704|8318|23595|23649	E2F1|E2F2|E2F3|ORC4|POLE2|PRIM1|PSMC4|CDC45|ORC3|POLA2	-2.79118	-4.80334		0.515816	6.07655	0	28	0	0	-6.7727	19.7698		0	0
1	1	1	1	0	-5.38475	-11.1136	-5.88887	-3.32703	0	GO:0018345	M11110	4	0	36	12	608	27994	1.97368	GO Biological Processes	19	protein palmitoylation	15.3476	23390|25921|29800|29801|51114|51125|54503|79683|79844|84243|84287|653082	ZDHHC17|ZDHHC5|ZDHHC1|ZDHHC8|ZDHHC9|GOLGA7|ZDHHC13|ZDHHC14|ZDHHC11|ZDHHC18|ZDHHC16|ZDHHC11B	-7.87698	-11.1136	19_GO:0008152 metabolic process	0.564103	12.8348	0	4	0	0	-12.6591	19.7326		0	0
1	1	0	1	0	-2.7428	-2.9885	0	-3.32703	0	ko03030	M11010	3	0	36	3	118	27994	2.54237	KEGG Pathway	24	DNA replication	19.7698	1763|5427|5557	DNA2|POLE2|PRIM1	-2.0288	-3.32703		1.44906	7.33175	0	28	0	0	-6.7727	19.7698		0	0
1	1	1	1	0	-3.20404	-5.83786	-3.10722	-3.30005	0	GO:0006261	M11110	4	0	154	15	608	27994	2.46711	GO Biological Processes	19	DNA-dependent DNA replication	4.48468	1763|4437|5000|5427|5557|5976|5985|8318|8882|9400|23595|23649|29980|79892|80174	DNA2|MSH3|ORC4|POLE2|PRIM1|UPF1|RFC5|CDC45|ZPR1|RECQL5|ORC3|POLA2|DONSON|MCMBP|DBF4B	-3.5983	-5.83786	19_GO:0008152 metabolic process	0.629097	6.46103	0	28	0	0	-6.7727	19.7698		0	0
1	0	0	1	0	-2.70822	0	0	-3.29164	0	CORUM:929	M10010	2	0	37	3	118	27994	2.54237	CORUM	33	CEN complex	19.2355	1642|8451|55717	DDB1|CUL4A|WDR11	-2.00342	-3.29164		1.44906	7.22142	0	27	0	0	-6.92036	142.342		0	0
1	0	0	1	0	-3.72286	0	0	-3.2723	0	GO:0007015	M10010	2	0	436	11	188	27994	5.85106	GO Biological Processes	19	actin filament organization	3.75676	1729|1730|2764|3092|4647|4648|9948|10092|10411|81624|81873	DIAPH1|DIAPH2|GMFB|HIP1|MYO7A|MYO7B|WDR1|ARPC5|RAPGEF3|DIAPH3|ARPC5L	-2.32279	-3.72286	19_GO:0071840 cellular component organization or biogenesis	1.71177	4.77038	0	78	1	1	-3.72286	17.7928		0	0
1	1	1	1	0	-3.65029	-4.67521	-2.31387	-3.26723	0	GO:0033157	M11110	4	0	239	17	608	27994	2.79605	GO Biological Processes	19	regulation of intracellular protein transport	3.27501	288|999|1020|1432|3638|3843|5594|8882|10411|23379|51009|55823|57187|57510|59286|64328|91319	ANK3|CDH1|CDK5|MAPK14|INSIG1|IPO5|MAPK1|ZPR1|RAPGEF3|ICE1|DERL2|VPS11|THOC2|XPO5|UBL5|XPO4|DERL3	-2.68715	-4.67521	19_GO:0051179 localization	0.668595	5.26288	0	18	0	0	-8.02059	6.27856		0	0
1	1	0	1	0	-2.67464	-2.87965	0	-3.25725	0	GO:0042769	M11010	3	0	38	3	118	27994	2.54237	GO Biological Processes	19	DNA damage response, detection of DNA damage	18.7293	1642|8450|8451	DDB1|CUL4B|CUL4A	-1.97938	-3.25725	19_GO:0050896 response to stimulus	1.44906	7.11534	0	27	0	0	-6.92036	142.342		0	0
1	1	0	1	0	-2.67464	-2.87965	0	-3.25725	0	R-HSA-5696394	M11010	3	0	38	3	118	27994	2.54237	Reactome Gene Sets	6	DNA Damage Recognition in GG-NER	18.7293	1642|8450|8451	DDB1|CUL4B|CUL4A	-1.97938	-3.25725		1.44906	7.11534	0	27	0	0	-6.92036	142.342		0	0
1	1	0	1	0	-3.08921	-3.55508	0	-3.25281	0	GO:0003779	M11010	3	0	439	22	608	27994	3.61842	GO Molecular Functions	21	actin binding	2.30738	1729|1730|2633|2764|3092|4627|4628|4643|4647|4648|4651|9026|9948|10092|10296|22846|64601|79784|79805|81624|81873|84700	DIAPH1|DIAPH2|GBP1|GMFB|HIP1|MYH9|MYH10|MYO1E|MYO7A|MYO7B|MYO10|HIP1R|WDR1|ARPC5|MAEA|VASH1|VPS16|MYH14|VASH2|DIAPH3|ARPC5L|MYO18B	-1.83474	-3.55508		0.757364	4.11383	0	32	0	0	-6.25738	63.4785		0	0
1	1	1	1	0	-8.14159	-10.9806	-5.53366	-3.24345	0	GO:0051020	M11110	4	0	553	41	608	27994	6.74342	GO Molecular Functions	21	GTPase binding	3.41366	673|1729|1730|1793|1794|1795|2889|3257|3842|3843|3993|3996|4952|5147|5875|5894|6293|8216|9515|9732|10125|10235|10411|11069|22999|23039|25780|30000|51194|51195|55255|55705|57510|64901|79711|80005|81624|84033|93627|115727|134957	BRAF|DIAPH1|DIAPH2|DOCK1|DOCK2|DOCK3|RAPGEF1|HPS1|TNPO1|IPO5|LLGL2|LLGL1|OCRL|PDE6D|RABGGTA|RAF1|VPS52|LZTR1|STXBP5L|DOCK4|RASGRP1|RASGRP2|RAPGEF3|RAPGEF4|RIMS1|XPO7|RASGRP3|TNPO2|IPO11|RAPGEFL1|WDR41|IPO9|XPO5|RANBP17|IPO4|DOCK5|DIAPH3|OBSCN|TBCK|RASGRP4|STXBP5	-7.79709	-10.9806		1.01702	8.54183	0	6	0	0	-11.1088	4.32881		0	0
1	1	1	1	0	-5.20793	-11.9913	-6.8453	-3.22382	0	GO:0016409	M11110	4	0	39	13	608	27994	2.13816	GO Molecular Functions	21	palmitoyltransferase activity	15.3476	23390|25921|29800|29801|51114|51125|54503|79683|79844|84243|84287|171546|653082	ZDHHC17|ZDHHC5|ZDHHC1|ZDHHC8|ZDHHC9|GOLGA7|ZDHHC13|ZDHHC14|ZDHHC11|ZDHHC18|ZDHHC16|SPTSSA|ZDHHC11B	-8.4321	-11.9913		0.586644	13.3596	0	4	0	0	-12.6591	19.7326		0	0
1	0	0	1	0	-2.61029	0	0	-3.1913	0	GO:0034314	M10010	2	0	40	3	118	27994	2.54237	GO Biological Processes	19	Arp2/3 complex-mediated actin nucleation	17.7928	2764|10092|81873	GMFB|ARPC5|ARPC5L	-1.92492	-3.1913	19_GO:0048518 positive regulation of biological process	1.44906	6.91483	0	78	0	0	-3.72286	17.7928		0	0
1	1	0	1	0	-2.29605	-2.18389	0	-3.17713	0	GO:0044089	M11010	3	0	565	9	118	27994	7.62712	GO Biological Processes	19	positive regulation of cellular component biogenesis	3.779	1642|2073|2764|8450|8451|10092|22976|23379|81873	DDB1|ERCC5|GMFB|CUL4B|CUL4A|ARPC5|PAXIP1|ICE1|ARPC5L	-1.91488	-3.17713	19_GO:0048518 positive regulation of biological process	2.4435	4.34169	0	27	0	0	-6.92036	142.342		0	0
1	1	1	1	0	-4.29705	-8.87046	-4.9583	-3.17407	0	GO:0043543	M11110	4	0	249	24	608	27994	3.94737	GO Biological Processes	19	protein acylation	4.43786	86|408|10411|22976|23390|25921|26038|29800|29801|51114|51125|51126|51412|54503|54934|79612|79683|79844|79903|80155|84243|84287|200186|653082	ACTL6A|ARRB1|RAPGEF3|PAXIP1|ZDHHC17|ZDHHC5|CHD5|ZDHHC1|ZDHHC8|ZDHHC9|GOLGA7|NAA20|ACTL6B|ZDHHC13|KANSL2|NAA16|ZDHHC14|ZDHHC11|NAA60|NAA15|ZDHHC18|ZDHHC16|CRTC2|ZDHHC11B	-6.08942	-8.87046	19_GO:0008152 metabolic process	0.78969	8.11909	0	4	0	0	-12.6591	19.7326		0	0
1	1	1	1	0	-3.78444	-5.6195	-2.41094	-3.15963	0	GO:0030119	M11110	4	0	41	8	608	27994	1.31579	GO Cellular Components	20	AP-type membrane coat adaptor complex	8.98395	160|161|8907|9179|11154|23431|84251|146705	AP2A1|AP2A2|AP1M1|AP4M1|AP4S1|AP4E1|SGIP1|TEPSIN	-3.42673	-5.6195		0.462131	7.62268	0	31	0	0	-6.26324	40.6103		0	0
1	1	0	1	0	-2.27054	-2.45436	0	-3.1524	0	GO:0007093	M11010	3	0	166	5	118	27994	4.23729	GO Biological Processes	19	mitotic cell cycle checkpoint	7.1457	1869|1874|3276|3550|55795	E2F1|E2F4|PRMT1|IK|PCID2	-1.89776	-3.1524	19_GO:0048519 negative regulation of biological process	1.85439	5.16696	0	22	0	0	-7.16828	85.0881		1	0
1	1	0	1	0	-2.40909	-3.64446	0	-3.14837	0	GO:0006903	M11010	3	0	95	9	608	27994	1.48026	GO Biological Processes	19	vesicle targeting	4.36195	5537|6399|7109|8615|9527|51693|55717|64149|83696	PPP6C|TRAPPC2|TRAPPC10|USO1|GOSR1|TRAPPC2L|WDR11|C17orf75|TRAPPC9	-1.91207	-3.64446	19_GO:0051179 localization	0.489755	4.89069	0	8	0	0	-10.7333	19.7326		0	0
1	1	1	1	0	-3.31609	-4.33902	-2.38105	-3.13129	0	GO:0042147	M11110	4	0	96	10	608	27994	1.64474	GO Biological Processes	19	retrograde transport, endosome to Golgi	4.79612	5870|6293|7109|8677|9527|10228|25963|51560|55737|84910	RAB6A|VPS52|TRAPPC10|STX10|GOSR1|STX6|TMEM87A|RAB6B|VPS35|TMEM87B	-2.42328	-4.33902	19_GO:0051179 localization	0.515816	5.55139	0	20	0	0	-7.47736	11.2021		0	0
1	1	0	1	0	-2.54937	-2.68144	0	-3.12877	0	hsa03030	M11010	3	0	42	3	118	27994	2.54237	KEGG Pathway	24	DNA replication	16.9455	1763|5427|5557	DNA2|POLE2|PRIM1	-1.87975	-3.12877		1.44906	6.72833	0	28	0	0	-6.7727	19.7698		0	0
1	1	1	1	0	-2.54937	-3.55867	-2.37283	-3.12877	0	GO:0072595	M11110	4	0	42	6	608	27994	0.986842	GO Biological Processes	19	maintenance of protein localization in organelle	6.57754	1020|3638|8733|23515|51141|202018	CDK5|INSIG1|GPAA1|MORC3|INSIG2|TAPT1	-1.83676	-3.55867	19_GO:0051179 localization	0.400884	5.3898	0	77	0	0	-3.7318	13.1551		0	0
1	1	1	1	0	-2.96752	-5.95158	-4.04301	-3.09441	0	GO:0051170	M11110	4	0	171	16	608	27994	2.63158	GO Biological Processes	19	import into nucleus	4.30809	999|1432|1871|3842|3843|5594|6635|8882|9631|11331|30000|51194|55705|57122|64901|79711	CDH1|MAPK14|E2F3|TNPO1|IPO5|MAPK1|SNRPE|ZPR1|NUP155|PHB2|TNPO2|IPO11|IPO9|NUP107|RANBP17|IPO4	-3.69613	-5.95158	19_GO:0051179 localization	0.649181	6.46526	0	13	0	0	-10.21	13.8128		0	0
1	1	0	1	0	-2.34529	-2.8437	0	-3.0812	0	GO:0019886	M11010	3	0	99	4	118	27994	3.38983	GO Biological Processes	19	antigen processing and presentation of exogenous peptide antigen via MHC class II	9.58534	160|161|22920|55860	AP2A1|AP2A2|KIFAP3|ACTR10	-1.85039	-3.0812	19_GO:0002376 immune system process	1.66594	5.56753	0	31	0	0	-6.26324	40.6103		0	0
1	1	1	1	0	-2.0661	-3.68003	-3.01642	-3.06789	0	GO:0015931	M11110	4	0	261	16	608	27994	2.63158	GO Biological Processes	19	nucleobase-containing compound transport	2.82254	4686|5976|9631|22916|23165|23225|23279|25909|55341|55508|55795|57122|57187|57510|64901|84912	NCBP1|UPF1|NUP155|NCBP2|NUP205|NUP210|NUP160|AHCTF1|LSG1|SLC35E3|PCID2|NUP107|THOC2|XPO5|RANBP17|SLC35B4	-1.93626	-3.68003	19_GO:0051179 localization	0.649181	4.4077	0	30	0	0	-6.51259	23.0214		0	0
1	1	0	1	0	-2.28442	-2.73371	0	-3.01696	0	GO:0002495	M11010	3	0	103	4	118	27994	3.38983	GO Biological Processes	19	antigen processing and presentation of peptide antigen via MHC class II	9.2131	160|161|22920|55860	AP2A1|AP2A2|KIFAP3|ACTR10	-1.80093	-3.01696	19_GO:0002376 immune system process	1.66594	5.43306	0	31	0	0	-6.26324	40.6103		0	0
1	1	0	1	0	-6.19754	-6.26324	0	-3.01276	0	GO:0072583	M11010	3	0	46	9	608	27994	1.48026	GO Biological Processes	19	clathrin-dependent endocytosis	9.00837	160|161|2580|3092|9026|23149|60682|84251|115548	AP2A1|AP2A2|GAK|HIP1|HIP1R|FCHO1|SMAP1|SGIP1|FCHO2	-3.92807	-6.26324	19_GO:0051179 localization	0.489755	8.09953	0	31	1	1	-6.26324	40.6103		0	0
1	1	0	1	0	-2.26963	-2.7071	0	-3.00132	0	GO:0002504	M11010	3	0	104	4	118	27994	3.38983	GO Biological Processes	19	antigen processing and presentation of peptide or polysaccharide antigen via MHC class II	9.12451	160|161|22920|55860	AP2A1|AP2A2|KIFAP3|ACTR10	-1.7919	-3.00132	19_GO:0002376 immune system process	1.66594	5.40058	0	31	0	0	-6.26324	40.6103		0	0
0	1	0	1	0	0	-3.04373	0	-2.99197	0	GO:1901988	M01010	2	0	270	15	608	27994	2.46711	GO Biological Processes	19	negative regulation of cell cycle phase transition	2.55793	1869|1874|3276|3550|5704|5728|7756|8454|29086|29980|51143|55795|60561|63967|79184	E2F1|E2F4|PRMT1|IK|PSMC4|PTEN|ZNF207|CUL1|BABAM1|DONSON|DYNC1LI1|PCID2|RINT1|CLSPN|BRCC3	-1.45767	-3.04373	19_GO:0048519 negative regulation of biological process	0.629097	3.83278	0	7	0	0	-11.0601	9.86631		1	0
1	0	0	1	0	-2.24054	0	0	-2.97055	0	GO:0071156	M10010	2	0	106	4	118	27994	3.38983	GO Biological Processes	19	regulation of cell cycle arrest	8.95235	1020|1869|1874|3276	CDK5|E2F1|E2F4|PRMT1	-1.76969	-2.97055	19_GO:0048519 negative regulation of biological process	1.66594	5.33691	0	22	0	0	-7.16828	85.0881		0	0
1	0	0	1	0	-2.38414	0	0	-2.95875	0	R-HSA-6791312	M10010	2	0	48	3	118	27994	2.54237	Reactome Gene Sets	6	TP53 Regulates Transcription of Cell Cycle Genes	14.8273	1869|1874|3276	E2F1|E2F4|PRMT1	-1.76317	-2.95875		1.44906	6.23806	0	22	0	0	-7.16828	85.0881		0	0
1	1	1	1	0	-2.5741	-4.97344	-2.82328	-2.95108	0	GO:0006260	M11110	4	0	275	19	608	27994	3.125	GO Biological Processes	19	DNA replication	3.18114	1763|4437|5000|5427|5557|5976|5985|8318|8882|9126|9156|9400|23595|23649|29980|63967|64061|79892|80174	DNA2|MSH3|ORC4|POLE2|PRIM1|UPF1|RFC5|CDC45|ZPR1|SMC3|EXO1|RECQL5|ORC3|POLA2|DONSON|CLSPN|TSPYL2|MCMBP|DBF4B	-2.92103	-4.97344	19_GO:0008152 metabolic process	0.705633	5.41592	0	28	0	0	-6.7727	19.7698		0	0
1	0	0	1	0	-2.07646	0	0	-2.94181	0	GO:2000045	M10010	2	0	185	5	118	27994	4.23729	GO Biological Processes	19	regulation of G1/S transition of mitotic cell cycle	6.41182	1869|1874|3276|8450|8451	E2F1|E2F4|PRMT1|CUL4B|CUL4A	-1.74905	-2.94181	19_GO:0050789 regulation of biological process	1.85439	4.80493	0	22	0	0	-7.16828	85.0881		1	0
1	1	0	1	0	-2.07646	-2.1282	0	-2.94181	0	GO:0101002	M11010	3	0	185	5	118	27994	4.23729	GO Cellular Components	20	ficolin-1-rich granule	6.41182	161|1729|10092|55860|56888	AP2A2|DIAPH1|ARPC5|ACTR10|KCMF1	-1.74905	-2.94181		1.85439	4.80493	0	100	1	1	-2.94181	6.41182		0	0
1	1	1	1	0	-3.08325	-7.01758	-4.26437	-2.94042	0	GO:0032508	M11110	4	0	108	14	608	27994	2.30263	GO Biological Processes	19	DNA duplex unwinding	5.96851	142|1107|1108|1642|1763|2967|5985|7520|8450|8451|9400|9557|26038|164045	PARP1|CHD3|CHD4|DDB1|DNA2|GTF2H3|RFC5|XRCC5|CUL4B|CUL4A|RECQL5|CHD1L|CHD5|HFM1	-4.50954	-7.01758	19_GO:0071840 cellular component organization or biogenesis	0.608278	7.70827	0	25	1	1	-7.01758	12.6957		0	0
1	1	1	1	0	-3.82835	-7.75743	-4.699	-2.93779	0	GO:0051640	M11110	4	0	738	42	608	27994	6.90789	GO Biological Processes	19	organelle localization	2.62032	776|1020|3064|3993|3996|4627|4628|4643|4647|4648|5170|5537|5728|5870|6399|7109|8615|8677|9482|9515|9527|10125|10228|11258|22897|22920|22999|23626|26005|26123|51693|55341|55717|55823|55860|64149|79600|80208|83696|84871|95681|121441	CACNA1D|CDK5|HTT|LLGL2|LLGL1|MYH9|MYH10|MYO1E|MYO7A|MYO7B|PDPK1|PPP6C|PTEN|RAB6A|TRAPPC2|TRAPPC10|USO1|STX10|STX8|STXBP5L|GOSR1|RASGRP1|STX6|DCTN3|CEP164|KIFAP3|RIMS1|SPO11|C2CD3|TCTN3|TRAPPC2L|LSG1|WDR11|VPS11|ACTR10|C17orf75|TCTN1|SPG11|TRAPPC9|AGBL4|CEP41|NEDD1	-5.10133	-7.75743	19_GO:0051179 localization	1.02844	6.64676	0	8	0	0	-10.7333	19.7326		0	0
1	1	1	1	1	-2.36549	-10.7333	-10.0213	-2.9329	-2.12513	GO:0048193	M11111	5	0	380	33	608	27994	5.42763	GO Biological Processes	19	Golgi vesicle transport	3.99845	160|288|2580|3064|3638|3996|5537|5870|6293|6399|7109|8615|8677|8774|9179|9527|10228|10671|11258|22878|22920|29097|51125|51143|51560|51693|55860|57020|57511|60561|60684|83696|163882	AP2A1|ANK3|GAK|HTT|INSIG1|LLGL1|PPP6C|RAB6A|VPS52|TRAPPC2|TRAPPC10|USO1|STX10|NAPG|AP4M1|GOSR1|STX6|DCTN6|DCTN3|TRAPPC8|KIFAP3|CNIH4|GOLGA7|DYNC1LI1|RAB6B|TRAPPC2L|ACTR10|VPS35L|COG6|RINT1|TRAPPC11|TRAPPC9|CNST	-7.60902	-10.7333	19_GO:0051179 localization	0.918831	8.76872	0	8	1	1	-10.7333	19.7326		0	0
1	1	0	1	0	-2.19809	-2.57906	0	-2.92558	0	GO:0016363	M11010	3	0	109	4	118	27994	3.38983	GO Cellular Components	20	nuclear matrix	8.70596	9126|11331|22976|23515	SMC3|PHB2|PAXIP1|MORC3	-1.73746	-2.92558		1.66594	5.24451	0	92	0	0	-3.22453	11.297		0	0
1	1	1	1	0	-3.01216	-4.47452	-2.05987	-2.88196	0	GO:0006289	M11110	4	0	112	11	608	27994	1.80921	GO Biological Processes	19	nucleotide-excision repair	4.52206	142|1642|2073|2967|5440|5985|6917|8450|8451|9557|22909	PARP1|DDB1|ERCC5|GTF2H3|POLR2K|RFC5|TCEA1|CUL4B|CUL4A|CHD1L|FAN1	-2.52412	-4.47452	19_GO:0050896 response to stimulus	0.54054	5.56488	0	27	0	0	-6.92036	142.342		0	0
1	0	0	1	0	-2.00202	0	0	-2.86045	0	GO:0030041	M10010	2	0	193	5	118	27994	4.23729	GO Biological Processes	19	actin filament polymerization	6.14604	1729|2764|10092|81624|81873	DIAPH1|GMFB|ARPC5|DIAPH3|ARPC5L	-1.68909	-2.86045	19_GO:0071840 cellular component organization or biogenesis	1.85439	4.66737	0	78	0	0	-3.72286	17.7928		0	0
1	0	0	1	0	-2.26302	0	0	-2.83364	0	GO:0045010	M10010	2	0	53	3	118	27994	2.54237	GO Biological Processes	19	actin nucleation	13.4285	2764|10092|81873	GMFB|ARPC5|ARPC5L	-1.66714	-2.83364	19_GO:0048518 positive regulation of biological process	1.44906	5.89233	0	78	0	0	-3.72286	17.7928		0	0
0	1	0	1	0	0	-2.92756	0	-2.8304	0	GO:0045787	M01010	2	0	396	19	608	27994	3.125	GO Biological Processes	19	positive regulation of cell cycle	2.20912	904|905|1869|1874|3276|6733|8318|8450|8451|8812|9099|9236|11331|23236|27085|51085|51143|55795|80174	CCNT1|CCNT2|E2F1|E2F4|PRMT1|SRPK2|CDC45|CUL4B|CUL4A|CCNK|USP2|CCPG1|PHB2|PLCB1|MTBP|MLXIPL|DYNC1LI1|PCID2|DBF4B	-1.37697	-2.92756	19_GO:0048518 positive regulation of biological process	0.705633	3.6107	0	101	1	1	-2.92756	4.69824		1	0
1	1	1	1	0	-2.94393	-6.6247	-4.02251	-2.82578	0	GO:0032392	M11110	4	0	116	14	608	27994	2.30263	GO Biological Processes	19	DNA geometric change	5.55689	142|1107|1108|1642|1763|2967|5985|7520|8450|8451|9400|9557|26038|164045	PARP1|CHD3|CHD4|DDB1|DNA2|GTF2H3|RFC5|XRCC5|CUL4B|CUL4A|RECQL5|CHD1L|CHD5|HFM1	-4.21164	-6.6247	19_GO:0071840 cellular component organization or biogenesis	0.608278	7.32788	0	25	0	0	-7.01758	12.6957		0	0
1	1	0	1	0	-3.3194	-2.9618	0	-2.81015	0	R-HSA-6781823	M11010	3	0	54	4	188	27994	2.12766	Reactome Gene Sets	6	Formation of TC-NER Pre-Incision Complex	11.0299	1642|6917|8450|8451	DDB1|TCEA1|CUL4B|CUL4A	-2.02415	-3.3194		1.05245	6.0662	0	27	0	0	-6.92036	142.342		0	0
0	0	0	1	0	0	0	0	-2.80194	0	GO:0000819	M00010	1	0	199	5	118	27994	4.23729	GO Biological Processes	19	sister chromatid segregation	5.96074	3550|9126|11331|55795|79892	IK|SMC3|PHB2|PCID2|MCMBP	-1.64615	-2.80194	19_GO:0071840 cellular component organization or biogenesis	1.85439	4.5692	0	92	0	0	-3.22453	11.297		0	0
1	1	1	1	0	-2.06007	-6.31987	-4.99797	-2.78734	0	GO:0022613	M11110	4	0	519	31	608	27994	5.09868	GO Biological Processes	19	ribonucleoprotein complex biogenesis	2.75015	4686|4839|5393|5728|6635|6732|6733|7520|8450|8451|8668|8886|10171|10556|10772|22984|23404|27335|28985|51013|51340|54433|55035|55226|55341|56915|79039|79631|80135|96764|135295	NCBP1|NOP2|EXOSC9|PTEN|SNRPE|SRPK1|SRPK2|XRCC5|CUL4B|CUL4A|EIF3I|DDX18|RCL1|RPP30|SRSF10|PDCD11|EXOSC2|EIF3K|MCTS1|EXOSC1|CRNKL1|GAR1|NOL8|NAT10|LSG1|EXOSC5|DDX54|EFL1|RPF1|TGS1|SRSF12	-3.97817	-6.31987	19_GO:0071840 cellular component organization or biogenesis	0.8921	5.99655	0	11	0	0	-10.491	27.2051		0	0
1	0	0	1	0	-2.1963	0	0	-2.76453	0	GO:0006977	M10010	2	0	56	3	118	27994	2.54237	GO Biological Processes	19	DNA damage response, signal transduction by p53 class mediator resulting in cell cycle arrest	12.7091	1869|1874|3276	E2F1|E2F4|PRMT1	-1.61528	-2.76453	19_GO:0048519 negative regulation of biological process	1.44906	5.70653	0	22	0	0	-7.16828	85.0881		0	0
1	0	0	1	0	-3.25896	0	0	-2.76453	0	R-HSA-2151201	M10010	2	0	56	4	188	27994	2.12766	Reactome Gene Sets	6	Transcriptional activation of mitochondrial biogenesis	10.636	23373|64784|96764|200186	CRTC1|CRTC3|TGS1|CRTC2	-1.98052	-3.25896		1.05245	5.9351	0	61	0	0	-4.6143	49.6348		0	0
1	0	0	1	0	-2.17494	0	0	-2.74238	0	GO:0072431	M10010	2	0	57	3	118	27994	2.54237	GO Biological Processes	19	signal transduction involved in mitotic G1 DNA damage checkpoint	12.4862	1869|1874|3276	E2F1|E2F4|PRMT1	-1.59962	-2.74238	19_GO:0048519 negative regulation of biological process	1.44906	5.64772	0	22	0	0	-7.16828	85.0881		0	0
1	0	0	1	0	-2.17494	0	0	-2.74238	0	GO:1902400	M10010	2	0	57	3	118	27994	2.54237	GO Biological Processes	19	intracellular signal transduction involved in G1 DNA damage checkpoint	12.4862	1869|1874|3276	E2F1|E2F4|PRMT1	-1.59962	-2.74238	19_GO:0048519 negative regulation of biological process	1.44906	5.64772	0	22	0	0	-7.16828	85.0881		0	0
1	1	0	1	0	-2.01672	-2.25966	0	-2.73248	0	R-HSA-2132295	M11010	3	0	123	4	118	27994	3.38983	Reactome Gene Sets	6	MHC class II antigen presentation	7.71503	160|161|22920|55860	AP2A1|AP2A2|KIFAP3|ACTR10	-1.59098	-2.73248		1.66594	4.85596	0	31	0	0	-6.26324	40.6103		0	0
1	1	1	1	0	-2.54872	-4.8795	-3.32337	-2.72703	0	GO:0017038	M11110	4	0	207	16	608	27994	2.63158	GO Biological Processes	19	protein import	3.55886	999|1432|1871|3842|3843|5594|8882|9409|9631|11331|30000|51194|55705|57122|64901|79711	CDH1|MAPK14|E2F3|TNPO1|IPO5|MAPK1|ZPR1|PEX16|NUP155|PHB2|TNPO2|IPO11|IPO9|NUP107|RANBP17|IPO4	-2.84536	-4.8795	19_GO:0051179 localization	0.649181	5.50584	0	13	0	0	-10.21	13.8128		1	0
1	0	0	1	0	-2.13345	0	0	-2.6993	0	GO:0072413	M10010	2	0	59	3	118	27994	2.54237	GO Biological Processes	19	signal transduction involved in mitotic cell cycle checkpoint	12.0629	1869|1874|3276	E2F1|E2F4|PRMT1	-1.56784	-2.6993	19_GO:0048519 negative regulation of biological process	1.44906	5.53441	0	22	0	0	-7.16828	85.0881		0	0
1	0	0	1	0	-2.13345	0	0	-2.6993	0	GO:1902402	M10010	2	0	59	3	118	27994	2.54237	GO Biological Processes	19	signal transduction involved in mitotic DNA damage checkpoint	12.0629	1869|1874|3276	E2F1|E2F4|PRMT1	-1.56784	-2.6993	19_GO:0048519 negative regulation of biological process	1.44906	5.53441	0	22	0	0	-7.16828	85.0881		0	0
1	0	0	1	0	-2.13345	0	0	-2.6993	0	GO:1902403	M10010	2	0	59	3	118	27994	2.54237	GO Biological Processes	19	signal transduction involved in mitotic DNA integrity checkpoint	12.0629	1869|1874|3276	E2F1|E2F4|PRMT1	-1.56784	-2.6993	19_GO:0048519 negative regulation of biological process	1.44906	5.53441	0	22	0	0	-7.16828	85.0881		0	0
0	1	0	1	0	0	-2.61196	0	-2.68191	0	ko04810	M01010	2	0	212	5	118	27994	4.23729	KEGG Pathway	24	Regulation of actin cytoskeleton	5.59522	1729|1730|10092|81624|81873	DIAPH1|DIAPH2|ARPC5|DIAPH3|ARPC5L	-1.55402	-2.68191		1.85439	4.36961	0	78	0	0	-3.72286	17.7928		0	0
1	1	0	1	0	-2.11329	-2.72186	0	-2.67835	0	GO:1902808	M11010	3	0	60	6	608	27994	0.986842	GO Biological Processes	19	positive regulation of cell cycle G1/S phase transition	4.60428	8318|8450|8451|11331|23236|27085	CDC45|CUL4B|CUL4A|PHB2|PLCB1|MTBP	-1.20995	-2.72186	19_GO:0048518 positive regulation of biological process	0.400884	4.16427	0	101	0	0	-2.92756	4.69824		0	0
1	1	1	1	0	-2.94411	-5.47988	-3.3751	-2.67522	0	GO:0051656	M11110	4	0	541	30	608	27994	4.93421	GO Biological Processes	19	establishment of organelle localization	2.5532	776|1020|3064|3993|3996|4627|4628|4643|4647|4648|5170|5537|5870|6399|7109|8615|9515|9527|10125|22920|22999|23626|51693|55341|55717|55860|64149|80208|83696|84871	CACNA1D|CDK5|HTT|LLGL2|LLGL1|MYH9|MYH10|MYO1E|MYO7A|MYO7B|PDPK1|PPP6C|RAB6A|TRAPPC2|TRAPPC10|USO1|STXBP5L|GOSR1|RASGRP1|KIFAP3|RIMS1|SPO11|TRAPPC2L|LSG1|WDR11|ACTR10|C17orf75|SPG11|TRAPPC9|AGBL4	-3.31866	-5.47988	19_GO:0051179 localization	0.878353	5.43556	0	8	0	0	-10.7333	19.7326		1	0
0	1	0	1	0	0	-3.069	0	-2.6612	0	GO:0007346	M01010	2	0	671	28	608	27994	4.60526	GO Biological Processes	19	regulation of mitotic cell cycle	1.92131	1642|1869|1874|3276|3550|5704|5728|7756|8318|8450|8451|8454|9099|10296|11040|11258|11331|22897|23236|27085|29980|51143|55795|60561|63967|80174|95681|121441	DDB1|E2F1|E2F4|PRMT1|IK|PSMC4|PTEN|ZNF207|CDC45|CUL4B|CUL4A|CUL1|USP2|MAEA|PIM2|DCTN3|PHB2|CEP164|PLCB1|MTBP|DONSON|DYNC1LI1|PCID2|RINT1|CLSPN|DBF4B|CEP41|NEDD1	-1.47419	-3.069	19_GO:0050789 regulation of biological process	0.850037	3.59927	0	7	0	0	-11.0601	9.86631		0	0
1	1	1	1	0	-2.09351	-6.14111	-4.3178	-2.65778	0	GO:0033260	M11110	4	0	61	10	608	27994	1.64474	GO Biological Processes	19	nuclear DNA replication	7.54799	1763|5427|5557|5976|5985|8318|23595|23649|29980|80174	DNA2|POLE2|PRIM1|UPF1|RFC5|CDC45|ORC3|POLA2|DONSON|DBF4B	-3.83388	-6.14111	19_GO:0008152 metabolic process	0.515816	7.62828	0	28	0	0	-6.7727	19.7698		0	0
0	1	1	1	0	0	-10.491	-10.2446	-2.65253	0	R-HSA-8953854	M01110	3	0	673	45	608	27994	7.40132	Reactome Gene Sets	6	Metabolism of RNA	3.07864	1432|2967|3191|3842|4670|4686|4839|5073|5393|5440|5520|5704|5976|6124|6635|8270|9631|10171|10556|10772|22916|22984|23165|23225|23279|23318|23404|23644|23658|26354|51013|51340|51691|54433|54802|55226|55599|56259|56915|57122|57187|85313|96764|134637|167227	MAPK14|GTF2H3|HNRNPL|TNPO1|HNRNPM|NCBP1|NOP2|PARN|EXOSC9|POLR2K|PPP2R2A|PSMC4|UPF1|RPL4|SNRPE|LAGE3|NUP155|RCL1|RPP30|SRSF10|NCBP2|PDCD11|NUP205|NUP210|NUP160|TUT4|EXOSC2|EDC4|LSM5|GNL3|EXOSC1|CRNKL1|LSM8|GAR1|TRIT1|NAT10|RNPC3|CTNNBL1|EXOSC5|NUP107|THOC2|PPIL4|TGS1|ADAT2|DCP2	-7.44374	-10.491		1.06171	8.133	0	11	1	1	-10.491	27.2051		0	0
0	1	1	1	0	0	-3.88334	-2.96426	-2.64495	0	GO:0071426	M01110	3	0	130	11	608	27994	1.80921	GO Biological Processes	19	ribonucleoprotein complex export from nucleus	3.89593	4686|5976|9631|22916|23165|23225|23279|55341|55795|57122|57187	NCBP1|UPF1|NUP155|NCBP2|NUP205|NUP210|NUP160|LSG1|PCID2|NUP107|THOC2	-2.08372	-3.88334	19_GO:0051179 localization	0.54054	4.93117	0	30	0	0	-6.51259	23.0214		0	0
1	1	1	1	1	-2.38773	-6.77007	-5.10461	-2.64078	-2.29097	GO:1903827	M11111	5	0	548	33	608	27994	5.42763	GO Biological Processes	19	regulation of cellular protein localization	2.77265	142|288|908|999|1020|1432|1869|2633|3638|3843|5170|5533|5594|5599|6950|8882|9482|10228|10411|23379|25921|26354|29800|29801|51009|55737|55823|57187|57510|59286|64328|91319|163882	PARP1|ANK3|CCT6A|CDH1|CDK5|MAPK14|E2F1|GBP1|INSIG1|IPO5|PDPK1|PPP3CC|MAPK1|MAPK8|TCP1|ZPR1|STX8|STX6|RAPGEF3|ICE1|ZDHHC5|GNL3|ZDHHC1|ZDHHC8|DERL2|VPS35|VPS11|THOC2|XPO5|UBL5|XPO4|DERL3|CNST	-4.30343	-6.77007	19_GO:0051179 localization	0.918831	6.24433	0	18	0	0	-8.02059	6.27856		0	0
0	1	1	1	0	0	-3.85369	-2.94278	-2.63288	0	GO:0071166	M01110	3	0	131	11	608	27994	1.80921	GO Biological Processes	19	ribonucleoprotein complex localization	3.86619	4686|5976|9631|22916|23165|23225|23279|55341|55795|57122|57187	NCBP1|UPF1|NUP155|NCBP2|NUP205|NUP210|NUP160|LSG1|PCID2|NUP107|THOC2	-2.06535	-3.85369	19_GO:0051179 localization	0.54054	4.89935	0	30	0	0	-6.51259	23.0214		0	0
0	1	1	1	0	0	-3.22453	-2.31729	-2.63288	0	GO:0034399	M01110	3	0	131	10	608	27994	1.64474	GO Cellular Components	20	nuclear periphery	3.51471	4670|6732|9126|10296|11331|22976|23165|23515|25909|57122	HNRNPM|SRPK1|SMC3|MAEA|PHB2|PAXIP1|NUP205|MORC3|AHCTF1|NUP107	-1.5922	-3.22453		0.515816	4.29856	0	92	1	1	-3.22453	11.297		0	0
1	1	1	1	0	-3.48849	-4.58882	-2.30101	-2.62574	0	GO:0051650	M11110	4	0	319	20	608	27994	3.28947	GO Biological Processes	19	establishment of vesicle localization	2.88669	776|1020|3064|4643|4647|4648|5537|6399|7109|8615|9515|9527|10125|22920|22999|51693|55717|64149|80208|83696	CACNA1D|CDK5|HTT|MYO1E|MYO7A|MYO7B|PPP6C|TRAPPC2|TRAPPC10|USO1|STXBP5L|GOSR1|RASGRP1|KIFAP3|RIMS1|TRAPPC2L|WDR11|C17orf75|SPG11|TRAPPC9	-2.6207	-4.58882	19_GO:0051179 localization	0.72335	5.04969	0	8	0	0	-10.7333	19.7326		0	0
1	0	0	1	0	-2.05502	0	0	-2.6177	0	GO:0031571	M10010	2	0	63	3	118	27994	2.54237	GO Biological Processes	19	mitotic G1 DNA damage checkpoint	11.297	1869|1874|3276	E2F1|E2F4|PRMT1	-1.50722	-2.6177	19_GO:0048519 negative regulation of biological process	1.44906	5.3234	0	22	0	0	-7.16828	85.0881		0	0
1	1	1	1	0	-2.05502	-3.37151	-2.50165	-2.6177	0	GO:0032507	M11110	4	0	63	7	608	27994	1.15132	GO Biological Processes	19	maintenance of protein location in cell	5.11586	288|1020|3638|8733|23515|51141|202018	ANK3|CDK5|INSIG1|GPAA1|MORC3|INSIG2|TAPT1	-1.70162	-3.37151	19_GO:0051179 localization	0.432644	4.87304	0	77	0	0	-3.7318	13.1551		0	0
1	0	0	1	0	-2.05502	0	0	-2.6177	0	GO:0007062	M10010	2	0	63	3	118	27994	2.54237	GO Biological Processes	19	sister chromatid cohesion	11.297	9126|11331|79892	SMC3|PHB2|MCMBP	-1.50722	-2.6177	19_GO:0071840 cellular component organization or biogenesis	1.44906	5.3234	0	92	0	0	-3.22453	11.297		0	0
0	1	1	1	0	0	-3.79529	-2.28167	-2.60905	0	GO:0072686	M01110	3	0	133	11	608	27994	1.80921	GO Cellular Components	20	mitotic spindle	3.80805	1729|2009|3550|5594|9126|9859|11104|24139|27436|93627|256364	DIAPH1|EML1|IK|MAPK1|SMC3|CEP170|KATNA1|EML2|EML4|TBCK|EML3	-2.02054	-3.79529		0.54054	4.83665	0	51	0	0	-5.18248	6.13904		0	0
1	0	0	1	0	-2.03629	0	0	-2.59817	0	GO:0044783	M10010	2	0	64	3	118	27994	2.54237	GO Biological Processes	19	G1 DNA damage checkpoint	11.1205	1869|1874|3276	E2F1|E2F4|PRMT1	-1.49326	-2.59817	19_GO:0048519 negative regulation of biological process	1.44906	5.2736	0	22	0	0	-7.16828	85.0881		0	0
1	0	0	1	0	-2.03629	0	0	-2.59817	0	GO:0044819	M10010	2	0	64	3	118	27994	2.54237	GO Biological Processes	19	mitotic G1/S transition checkpoint	11.1205	1869|1874|3276	E2F1|E2F4|PRMT1	-1.49326	-2.59817	19_GO:0048519 negative regulation of biological process	1.44906	5.2736	0	22	0	0	-7.16828	85.0881		0	0
1	1	0	1	0	-2.03629	-2.57807	0	-2.59817	0	GO:0008094	M11010	3	0	64	3	118	27994	2.54237	GO Molecular Functions	21	DNA-dependent ATPase activity	11.1205	1763|4437|9044	DNA2|MSH3|BTAF1	-1.49326	-2.59817		1.44906	5.2736	0	117	1	1	-2.59817	11.1205		0	0
1	1	0	1	0	-3.01373	-3.28791	0	-2.57898	0	M279	M11010	3	0	65	7	608	27994	1.15132	Canonical Pathways	11	PID RB 1PATHWAY	4.95845	1432|1869|1870|1871|1874|5601|5894	MAPK14|E2F1|E2F2|E2F3|E2F4|MAPK9|RAF1	-1.64267	-3.28791		0.432644	4.76065	0	40	0	0	-5.9302	34.3625		0	0
1	1	1	1	0	-2.30663	-6.98661	-5.39748	-2.5689	0	GO:0072594	M11110	4	0	563	34	608	27994	5.59211	GO Biological Processes	19	establishment of protein localization to organelle	2.78056	908|999|1432|1869|1871|3842|3843|4734|5264|5533|5594|5599|6124|6730|6731|6747|6950|8882|9179|9409|9631|9789|11331|30000|51194|55705|55764|55823|57122|59286|60559|64901|79711|84313	CCT6A|CDH1|MAPK14|E2F1|E2F3|TNPO1|IPO5|NEDD4|PHYH|PPP3CC|MAPK1|MAPK8|RPL4|SRP68|SRP72|SSR3|TCP1|ZPR1|AP4M1|PEX16|NUP155|SPCS2|PHB2|TNPO2|IPO11|IPO9|IFT122|VPS11|NUP107|UBL5|SPCS3|RANBP17|IPO4|VPS25	-4.49282	-6.98661	19_GO:0051179 localization	0.931837	6.35919	0	13	0	0	-10.21	13.8128		0	0
0	0	0	1	0	0	0	0	-2.5601	0	GO:0003684	M00010	1	0	66	3	118	27994	2.54237	GO Molecular Functions	21	damaged DNA binding	10.7835	1642|4437|8450	DDB1|MSH3|CUL4B	-1.46406	-2.5601		1.44906	5.17723	0	27	0	0	-6.92036	142.342		0	0
0	1	1	1	0	0	-6.7727	-5.03645	-2.5601	0	GO:0044786	M01110	3	0	66	11	608	27994	1.80921	GO Biological Processes	19	cell cycle DNA replication	7.67379	1763|5427|5557|5976|5985|8318|8882|23595|23649|29980|80174	DNA2|POLE2|PRIM1|UPF1|RFC5|CDC45|ZPR1|ORC3|POLA2|DONSON|DBF4B	-4.30343	-6.7727	19_GO:0008152 metabolic process	0.54054	8.08792	0	28	1	1	-6.7727	19.7698		0	0
0	1	1	1	0	0	-4.00029	-2.38585	-2.54153	0	GO:0030276	M01110	3	0	67	8	608	27994	1.31579	GO Molecular Functions	21	clathrin binding	5.49764	160|161|408|2580|3092|8907|9026|60682	AP2A1|AP2A2|ARRB1|GAK|HIP1|AP1M1|HIP1R|SMAP1	-2.18245	-4.00029		0.462131	5.4919	0	31	0	0	-6.26324	40.6103		0	0
1	0	0	1	0	-2.32561	0	0	-2.52924	0	GO:0051495	M10010	2	0	230	5	118	27994	4.23729	GO Biological Processes	19	positive regulation of cytoskeleton organization	5.15733	1020|2764|9948|10092|81873	CDK5|GMFB|WDR1|ARPC5|ARPC5L	-1.44025	-2.52924	19_GO:0048518 positive regulation of biological process	1.85439	4.11897	0	78	0	0	-3.72286	17.7928		0	0
0	0	0	1	0	0	0	0	-2.52872	0	R-HSA-5663220	M00010	1	0	140	4	118	27994	3.38983	Reactome Gene Sets	6	RHO GTPases Activate Formins	6.77821	1729|1730|81624|147841	DIAPH1|DIAPH2|DIAPH3|SPC24	-1.43992	-2.52872		1.66594	4.45927	0	99	0	0	-3.05086	6.77821		0	0
1	1	1	1	0	-3.34382	-4.8062	-2.57446	-2.5271	0	GO:0051648	M11110	4	0	334	21	608	27994	3.45395	GO Biological Processes	19	vesicle localization	2.8949	776|1020|3064|4643|4647|4648|5537|5728|6399|7109|8615|9515|9527|10125|22920|22999|51693|55717|64149|80208|83696	CACNA1D|CDK5|HTT|MYO1E|MYO7A|MYO7B|PPP6C|PTEN|TRAPPC2|TRAPPC10|USO1|STXBP5L|GOSR1|RASGRP1|KIFAP3|RIMS1|TRAPPC2L|WDR11|C17orf75|SPG11|TRAPPC9	-2.79118	-4.8062	19_GO:0051179 localization	0.740582	5.19095	0	8	0	0	-10.7333	19.7326		0	0
0	1	1	1	1	0	-6.63522	-4.93879	-2.52326	-3.43753	hsa05131	M01111	4	0	68	11	608	27994	1.80921	KEGG Pathway	24	Shigellosis	7.44809	1432|1729|1793|5594|5599|5601|5602|5603|6300|10092|81873	MAPK14|DIAPH1|DOCK1|MAPK1|MAPK8|MAPK9|MAPK10|MAPK13|MAPK12|ARPC5|ARPC5L	-4.21433	-6.63522		0.54054	7.9322	0	3	0	0	-12.8648	63.4785		0	0
0	1	1	1	0	0	-4.22274	-2.6323	-2.51409	0	GO:0051052	M01110	3	0	451	24	608	27994	3.94737	GO Biological Processes	19	regulation of DNA metabolic process	2.45017	142|908|1763|4437|5073|5594|5976|5985|6950|7520|8451|9126|9400|22976|23595|26354|29086|29980|54929|55226|64061|79184|80174|167227	PARP1|CCT6A|DNA2|MSH3|PARN|MAPK1|UPF1|RFC5|TCP1|XRCC5|CUL4A|SMC3|RECQL5|PAXIP1|ORC3|GNL3|BABAM1|DONSON|TMEM161A|NAT10|TSPYL2|BRCC3|DBF4B|DCP2	-2.34139	-4.22274	19_GO:0050789 regulation of biological process	0.78969	4.62608	0	24	0	0	-7.0418	21.1595		0	0
1	0	0	1	0	-2.68185	0	0	-2.50803	0	GO:0007059	M10010	2	0	337	8	188	27994	4.25532	GO Biological Processes	19	chromosome segregation	3.53482	3550|9126|9400|11331|51647|55795|79892|79903	IK|SMC3|RECQL5|PHB2|CIAO2B|PCID2|MCMBP|NAA60	-1.55402	-2.68185	19_GO:0009987 cellular process	1.47212	3.84941	0	92	0	0	-3.22453	11.297		0	0
1	1	0	1	0	-2.50423	-2.15829	0	-2.50613	0	GO:0030036	M11010	3	0	708	9	118	27994	7.62712	GO Biological Processes	19	actin cytoskeleton organization	3.01573	1020|1729|1730|2764|3092|9948|10092|81624|81873	CDK5|DIAPH1|DIAPH2|GMFB|HIP1|WDR1|ARPC5|DIAPH3|ARPC5L	-1.42664	-2.50613	19_GO:0071840 cellular component organization or biogenesis	2.4435	3.53451	0	78	0	0	-3.72286	17.7928		0	0
0	1	0	1	0	0	-2.25441	0	-2.48933	0	hsa04810	M01010	2	0	235	5	118	27994	4.23729	KEGG Pathway	24	Regulation of actin cytoskeleton	5.0476	1729|1730|10092|81624|81873	DIAPH1|DIAPH2|ARPC5|DIAPH3|ARPC5L	-1.41359	-2.48933		1.85439	4.05397	0	78	0	0	-3.72286	17.7928		0	0
1	0	0	1	0	-2.89333	0	0	-2.48758	0	R-HSA-400253	M10010	2	0	70	4	188	27994	2.12766	Reactome Gene Sets	6	Circadian Clock	8.50881	23373|64784|96764|200186	CRTC1|CRTC3|TGS1|CRTC2	-1.713	-2.89333		1.05245	5.17209	0	61	0	0	-4.6143	49.6348		0	0
1	1	1	1	0	-2.05292	-5.12205	-3.89143	-2.46433	0	GO:1903311	M11110	4	0	344	22	608	27994	3.61842	GO Biological Processes	19	regulation of mRNA metabolic process	2.9446	904|1432|1869|3191|3550|3842|4670|4686|5073|5393|5704|5976|6732|6733|10772|22916|23404|51013|55795|56915|135295|167227	CCNT1|MAPK14|E2F1|HNRNPL|IK|TNPO1|HNRNPM|NCBP1|PARN|EXOSC9|PSMC4|UPF1|SRPK1|SRPK2|SRSF10|NCBP2|EXOSC2|EXOSC1|PCID2|EXOSC5|SRSF12|DCP2	-3.03084	-5.12205	19_GO:0050789 regulation of biological process	0.757364	5.40721	0	11	0	0	-10.491	27.2051		0	0
1	1	0	1	0	-4.21556	-3.44249	0	-2.46341	0	R-HSA-8856828	M11010	3	0	146	7	188	27994	3.7234	Reactome Gene Sets	6	Clathrin-mediated endocytosis	7.13925	160|161|3092|10092|23149|84251|115548	AP2A1|AP2A2|HIP1|ARPC5|FCHO1|SGIP1|FCHO2	-2.68423	-4.21556		1.38087	6.11546	0	31	0	0	-6.26324	40.6103		0	0
1	0	0	1	0	-2.22863	0	0	-2.44275	0	GO:0060090	M10010	2	0	241	5	118	27994	4.23729	GO Molecular Functions	21	molecular adaptor activity	4.92194	160|161|1642|3092|23379	AP2A1|AP2A2|DDB1|HIP1|ICE1	-1.3778	-2.44275		1.85439	3.97836	0	31	0	0	-6.26324	40.6103		0	0
0	1	1	1	0	0	-5.15541	-3.85406	-2.42752	0	GO:0065004	M01110	3	0	243	18	608	27994	2.96053	GO Biological Processes	19	protein-DNA complex assembly	3.41058	142|1642|2073|2967|2972|5704|8318|8450|8451|9013|9557|23595|54457|64061|64425|64754|79711|79903	PARP1|DDB1|ERCC5|GTF2H3|BRF1|PSMC4|CDC45|CUL4B|CUL4A|TAF1C|CHD1L|ORC3|TAF7L|TSPYL2|POLR1E|SMYD3|IPO4|NAA60	-3.04916	-5.15541	19_GO:0071840 cellular component organization or biogenesis	0.687396	5.62337	0	52	1	1	-5.15541	8.57817		0	0
1	1	1	1	0	-2.20316	-5.72646	-5.06339	-2.41997	0	R-HSA-72203	M11110	4	0	244	19	608	27994	3.125	Reactome Gene Sets	6	Processing of Capped Intron-Containing Pre-mRNA	3.5853	3191|4670|4686|5440|6635|9631|10772|22916|23165|23225|23279|23658|51340|51691|55599|56259|57122|57187|85313	HNRNPL|HNRNPM|NCBP1|POLR2K|SNRPE|NUP155|SRSF10|NCBP2|NUP205|NUP210|NUP160|LSM5|CRNKL1|LSM8|RNPC3|CTNNBL1|NUP107|THOC2|PPIL4	-3.49971	-5.72646		0.705633	6.04347	0	42	1	1	-5.72646	3.79176		0	0
0	1	1	1	0	0	-3.89474	-3.80636	-2.4011	0	GO:0051028	M01110	3	0	152	12	608	27994	1.97368	GO Biological Processes	19	mRNA transport	3.63495	4686|5976|9631|22916|23165|23225|23279|25909|55795|57122|57187|64901	NCBP1|UPF1|NUP155|NCBP2|NUP205|NUP210|NUP160|AHCTF1|PCID2|NUP107|THOC2|RANBP17	-2.09238	-3.89474	19_GO:0051179 localization	0.564103	4.85352	0	30	0	0	-6.51259	23.0214		0	0
1	0	0	1	0	-2.76099	0	0	-2.38687	0	GO:0000381	M10010	2	0	76	4	188	27994	2.12766	GO Biological Processes	19	regulation of alternative mRNA splicing, via spliceosome	7.83707	3191|3550|10772|135295	HNRNPL|IK|SRSF10|SRSF12	-1.61414	-2.76099	19_GO:0050789 regulation of biological process	1.05245	4.9076	0	89	0	0	-3.37901	20.3051		1	0
0	1	0	1	0	0	-3.43717	0	-2.3743	0	GO:0010948	M01010	2	0	359	19	608	27994	3.125	GO Biological Processes	19	negative regulation of cell cycle process	2.4368	1869|1874|1876|3276|3550|5704|5728|7756|8454|8726|27085|29086|29980|51085|51143|55795|60561|63967|79184	E2F1|E2F4|E2F6|PRMT1|IK|PSMC4|PTEN|ZNF207|CUL1|EED|MTBP|BABAM1|DONSON|MLXIPL|DYNC1LI1|PCID2|RINT1|CLSPN|BRCC3	-1.74868	-3.43717	19_GO:0048519 negative regulation of biological process	0.705633	4.08251	0	7	0	0	-11.0601	9.86631		0	0
0	1	0	1	0	0	-2.44981	0	-2.3681	0	GO:1901991	M01010	2	0	251	13	608	27994	2.13816	GO Biological Processes	19	negative regulation of mitotic cell cycle phase transition	2.38468	1869|1874|3276|3550|5704|5728|7756|8454|29980|51143|55795|60561|63967	E2F1|E2F4|PRMT1|IK|PSMC4|PTEN|ZNF207|CUL1|DONSON|DYNC1LI1|PCID2|RINT1|CLSPN	-0.999524	-2.44981	19_GO:0048519 negative regulation of biological process	0.586644	3.2834	0	7	0	0	-11.0601	9.86631		0	0
1	1	0	1	0	-2.38396	-2.64912	0	-2.3611	0	GO:0043484	M11010	3	0	156	10	608	27994	1.64474	GO Biological Processes	19	regulation of RNA splicing	2.95146	3191|3550|4686|6732|6733|8882|10772|54845|92906|135295	HNRNPL|IK|NCBP1|SRPK1|SRPK2|ZPR1|SRSF10|ESRP1|HNRNPLL|SRSF12	-1.14921	-2.64912	19_GO:0050789 regulation of biological process	0.515816	3.64179	0	89	0	0	-3.37901	20.3051		0	0
0	1	1	1	0	0	-5.76118	-4.12014	-2.34533	0	R-HSA-3700989	M01110	3	0	364	24	608	27994	3.94737	Reactome Gene Sets	6	Transcriptional Regulation by TP53	3.03579	904|905|1020|1107|1108|1432|1763|1869|1874|2967|3276|5170|5440|5728|5875|5985|6873|6917|8812|9099|9156|54457|56950|64223	CCNT1|CCNT2|CDK5|CHD3|CHD4|MAPK14|DNA2|E2F1|E2F4|GTF2H3|PRMT1|PDPK1|POLR2K|PTEN|RABGGTA|RFC5|TAF2|TCEA1|CCNK|USP2|EXO1|TAF7L|SMYD2|MLST8	-3.52936	-5.76118		0.78969	5.82512	0	41	1	1	-5.76118	6.90641		0	0
1	1	0	1	0	-3.99983	-3.73635	0	-2.34154	0	GO:0090575	M11010	3	0	158	7	188	27994	3.7234	GO Cellular Components	20	RNA polymerase II transcription factor complex	6.59702	1869|1870|1871|1874|1875|1876|6917	E2F1|E2F2|E2F3|E2F4|E2F5|E2F6|TCEA1	-2.52789	-3.99983		1.38087	5.80118	0	22	0	0	-7.16828	85.0881		0	0
1	1	1	1	0	-2.75347	-3.32753	-2.31077	-2.33261	0	GO:0008380	M11110	4	0	487	23	608	27994	3.78289	GO Biological Processes	19	RNA splicing	2.1745	3191|3550|4670|4686|5440|6635|6732|6733|8882|10772|22916|23658|51340|51691|54845|55596|55599|56259|57187|59286|92906|96764|135295	HNRNPL|IK|HNRNPM|NCBP1|POLR2K|SNRPE|SRPK1|SRPK2|ZPR1|SRSF10|NCBP2|LSM5|CRNKL1|LSM8|ESRP1|ZCCHC8|RNPC3|CTNNBL1|THOC2|UBL5|HNRNPLL|TGS1|SRSF12	-1.66939	-3.32753	19_GO:0008152 metabolic process	0.773725	3.89592	0	42	0	0	-5.72646	3.79176		0	0
1	0	0	1	0	-2.74831	0	0	-2.33211	0	ko05166	M10010	2	0	256	7	188	27994	3.7234	KEGG Pathway	24	HTLV-I infection	4.0716	1869|1870|1871|5427|23373|64784|200186	E2F1|E2F2|E2F3|POLE2|CRTC1|CRTC3|CRTC2	-1.6041	-2.74831		1.38087	4.05958	0	40	0	0	-5.9302	34.3625		0	0
1	1	0	1	0	-3.13138	-3.71075	0	-2.33186	0	GO:0090316	M11010	3	0	159	12	608	27994	1.97368	GO Biological Processes	19	positive regulation of intracellular protein transport	3.47493	288|999|1020|1432|3843|5594|8882|10411|23379|55823|59286|64328	ANK3|CDH1|CDK5|MAPK14|IPO5|MAPK1|ZPR1|RAPGEF3|ICE1|VPS11|UBL5|XPO4	-1.96155	-3.71075	19_GO:0048518 positive regulation of biological process	0.564103	4.66313	0	18	0	0	-8.02059	6.27856		0	0
1	1	1	1	0	-2.45587	-5.18248	-3.5741	-2.32819	0	GO:0005819	M11110	4	0	367	23	608	27994	3.78289	GO Cellular Components	20	spindle	2.88551	1432|1729|2009|3550|4627|4628|5594|7756|9126|9859|10296|11104|11258|22920|24139|27436|51143|51647|79184|93627|121441|153657|256364	MAPK14|DIAPH1|EML1|IK|MYH9|MYH10|MAPK1|ZNF207|SMC3|CEP170|MAEA|KATNA1|DCTN3|KIFAP3|EML2|EML4|DYNC1LI1|CIAO2B|BRCC3|TBCK|NEDD1|TTC23L|EML3	-3.06851	-5.18248		0.773725	5.41761	0	51	1	1	-5.18248	6.13904		0	0
0	1	1	1	0	0	-7.0418	-5.74834	-2.31273	0	GO:0000723	M01110	3	0	161	17	608	27994	2.79605	GO Biological Processes	19	telomere maintenance	4.86166	142|908|1763|5073|5427|5557|5594|5976|5985|6950|7520|9156|23649|26354|54433|55226|167227	PARP1|CCT6A|DNA2|PARN|POLE2|PRIM1|MAPK1|UPF1|RFC5|TCP1|XRCC5|EXO1|POLA2|GNL3|GAR1|NAT10|DCP2	-4.52892	-7.0418	19_GO:0071840 cellular component organization or biogenesis	0.668595	7.32182	0	24	1	1	-7.0418	21.1595		0	0
0	0	0	1	0	0	0	0	-2.30938	0	GO:0071158	M00010	1	0	81	3	118	27994	2.54237	GO Biological Processes	19	positive regulation of cell cycle arrest	8.78657	1869|1874|3276	E2F1|E2F4|PRMT1	-1.28422	-2.30938	19_GO:0048519 negative regulation of biological process	1.44906	4.566	0	22	0	0	-7.16828	85.0881		0	0
0	0	0	1	0	0	0	0	-2.27985	0	R-HSA-69202	M00010	1	0	83	3	118	27994	2.54237	Reactome Gene Sets	6	Cyclin E associated events during G1/S transition	8.57484	1869|1874|1875	E2F1|E2F4|E2F5	-1.2613	-2.27985		1.44906	4.49651	0	22	0	0	-7.16828	85.0881		0	0
0	1	1	1	0	0	-3.53756	-2.30513	-2.26606	0	R-HSA-5693532	M01110	3	0	166	12	608	27994	1.97368	Reactome Gene Sets	6	DNA Double-Strand Break Repair	3.32839	142|1763|5427|5599|5985|7520|9031|9156|22976|29086|63967|79184	PARP1|DNA2|POLE2|MAPK8|RFC5|XRCC5|BAZ1B|EXO1|PAXIP1|BABAM1|CLSPN|BRCC3	-1.81801	-3.53756		0.564103	4.48313	0	19	0	0	-7.60283	3.58417		0	0
0	1	1	1	0	0	-3.31501	-2.67088	-2.26537	0	GO:0051651	M01110	3	0	84	8	608	27994	1.31579	GO Biological Processes	19	maintenance of location in cell	4.38503	288|1020|3638|6717|8733|23515|51141|202018	ANK3|CDK5|INSIG1|SRI|GPAA1|MORC3|INSIG2|TAPT1	-1.66095	-3.31501	19_GO:0051179 localization	0.462131	4.6295	0	77	0	0	-3.7318	13.1551		0	0
0	0	0	1	0	0	0	0	-2.25109	0	R-HSA-69656	M00010	1	0	85	3	118	27994	2.54237	Reactome Gene Sets	6	Cyclin A:Cdk2-associated events at S phase entry	8.37308	1869|1874|1875	E2F1|E2F4|E2F5	-1.24335	-2.25109		1.44906	4.42932	0	22	0	0	-7.16828	85.0881		0	0
0	1	0	1	0	0	-2.41745	0	-2.24785	0	GO:0045931	M01010	2	0	168	10	608	27994	1.64474	GO Biological Processes	19	positive regulation of mitotic cell cycle	2.74064	8318|8450|8451|9099|11331|23236|27085|51143|55795|80174	CDC45|CUL4B|CUL4A|USP2|PHB2|PLCB1|MTBP|DYNC1LI1|PCID2|DBF4B	-0.976777	-2.41745	19_GO:0048518 positive regulation of biological process	0.515816	3.37171	0	101	0	0	-2.92756	4.69824		0	0
0	0	0	1	0	0	0	0	-2.23966	0	GO:0032535	M00010	1	0	383	6	118	27994	5.08475	GO Biological Processes	19	regulation of cellular component size	3.71651	1020|1874|2764|9948|10092|81873	CDK5|E2F4|GMFB|WDR1|ARPC5|ARPC5L	-1.23314	-2.23966	19_GO:0071840 cellular component organization or biogenesis	2.02237	3.48273	0	78	0	0	-3.72286	17.7928		0	0
0	1	0	1	0	0	-3.38527	0	-2.23641	0	GO:0010638	M01010	2	0	640	28	608	27994	4.60526	GO Biological Processes	19	positive regulation of organelle organization	2.01437	408|908|1020|1869|2764|3064|5073|5533|5594|5599|5601|6950|7520|8726|9026|9948|10092|10411|11331|22976|23236|26354|55737|55823|59286|64223|81873|202018	ARRB1|CCT6A|CDK5|E2F1|GMFB|HTT|PARN|PPP3CC|MAPK1|MAPK8|MAPK9|TCP1|XRCC5|EED|HIP1R|WDR1|ARPC5|RAPGEF3|PHB2|PAXIP1|PLCB1|GNL3|VPS35|VPS11|UBL5|MLST8|ARPC5L|TAPT1	-1.70761	-3.38527	19_GO:0048518 positive regulation of biological process	0.850037	3.86802	0	88	1	1	-3.38527	2.01437		0	0
1	1	1	1	0	-2.33184	-4.84705	-3.82713	-2.22893	0	GO:0001701	M11110	4	0	385	23	608	27994	3.78289	GO Biological Processes	19	in utero embryonic development	2.75061	86|824|3276|3633|4627|4628|4643|4952|5333|5594|5704|6746|8451|8882|22846|26005|57187|79583|79600|79805|84700|113026|130507	ACTL6A|CAPN2|PRMT1|INPP5B|MYH9|MYH10|MYO1E|OCRL|PLCD1|MAPK1|PSMC4|SSR2|CUL4A|ZPR1|VASH1|C2CD3|THOC2|TMEM231|TCTN1|VASH2|MYO18B|PLCD3|UBR3	-2.82253	-4.84705	19_GO:0032502 developmental process	0.773725	5.15354	0	58	1	1	-4.84705	10.9626		0	0
1	1	1	1	0	-2.85307	-5.68758	-3.21116	-2.2285	0	GO:0008134	M11110	4	0	642	34	608	27994	5.59211	GO Molecular Functions	21	transcription factor binding	2.4384	142|408|904|905|1108|1432|1869|1870|1871|1874|1875|1876|2972|5393|5594|5601|6399|6717|9039|9282|9730|9739|10589|11331|22984|23373|25855|51085|51141|51701|64425|64784|79039|200186	PARP1|ARRB1|CCNT1|CCNT2|CHD4|MAPK14|E2F1|E2F2|E2F3|E2F4|E2F5|E2F6|BRF1|EXOSC9|MAPK1|MAPK9|TRAPPC2|SRI|UBA3|MED14|DCAF1|SETD1A|DRAP1|PHB2|PDCD11|CRTC1|BRMS1|MLXIPL|INSIG2|NLK|POLR1E|CRTC3|DDX54|CRTC2	-3.47082	-5.68758		0.931837	5.49371	0	43	1	1	-5.68758	2.4384		0	0
0	0	0	1	0	0	0	0	-2.22307	0	GO:0048013	M00010	1	0	87	3	118	27994	2.54237	GO Biological Processes	19	ephrin receptor signaling pathway	8.1806	160|161|10092	AP2A1|AP2A2|ARPC5	-1.22124	-2.22307	19_GO:0023052 signaling	1.44906	4.36429	0	31	0	0	-6.26324	40.6103		0	0
1	0	0	1	0	-2.5465	0	0	-2.22307	0	GO:0000380	M10010	2	0	87	4	188	27994	2.12766	GO Biological Processes	19	alternative mRNA splicing, via spliceosome	6.84617	3191|3550|10772|135295	HNRNPL|IK|SRSF10|SRSF12	-1.45344	-2.5465	19_GO:0008152 metabolic process	1.05245	4.49065	0	89	0	0	-3.37901	20.3051		0	0
0	1	1	1	0	0	-5.27124	-4.73134	-2.22099	0	ko03013	M01110	3	0	171	15	608	27994	2.46711	KEGG Pathway	24	RNA transport	4.03884	4686|5976|8668|8672|9631|10556|22916|23165|23225|23279|57122|57187|57510|91181|96764	NCBP1|UPF1|EIF3I|EIF4G3|NUP155|RPP30|NCBP2|NUP205|NUP210|NUP160|NUP107|THOC2|XPO5|NUP210L|TGS1	-3.13938	-5.27124		0.629097	5.93904	0	30	0	0	-6.51259	23.0214		0	0
0	0	0	1	0	0	0	0	-2.20932	0	GO:0038024	M00010	1	0	88	3	118	27994	2.54237	GO Molecular Functions	21	cargo receptor activity	8.08763	160|161|3092	AP2A1|AP2A2|HIP1	-1.21154	-2.20932		1.44906	4.33256	0	31	0	0	-6.26324	40.6103		0	0
1	0	0	1	0	-2.52855	0	0	-2.20932	0	GO:1903312	M10010	2	0	88	4	188	27994	2.12766	GO Biological Processes	19	negative regulation of mRNA metabolic process	6.76838	1869|3191|10772|135295	E2F1|HNRNPL|SRSF10|SRSF12	-1.43992	-2.52855	19_GO:0048519 negative regulation of biological process	1.05245	4.45636	0	89	0	0	-3.37901	20.3051		0	0
1	1	1	1	0	-2.19599	-5.20949	-3.35458	-2.20339	0	hsa04218	M11110	4	0	173	15	608	27994	2.46711	KEGG Pathway	24	cellular senescence	3.99215	776|823|824|1432|1869|1870|1871|1874|1875|5533|5594|5603|5728|5894|6300	CACNA1D|CAPN1|CAPN2|MAPK14|E2F1|E2F2|E2F3|E2F4|E2F5|PPP3CC|MAPK1|MAPK13|PTEN|RAF1|MAPK12	-3.08963	-5.20949		0.629097	5.88209	0	40	0	0	-5.9302	34.3625		0	0
0	0	0	1	0	0	0	0	-2.20272	0	GO:0098813	M00010	1	0	275	5	118	27994	4.23729	GO Biological Processes	19	nuclear chromosome segregation	4.31341	3550|9126|11331|55795|79892	IK|SMC3|PHB2|PCID2|MCMBP	-1.20567	-2.20272	19_GO:0009987 cellular process	1.85439	3.59255	0	92	0	0	-3.22453	11.297		0	0
0	1	1	1	0	0	-6.55223	-5.37349	-2.19468	0	GO:0032200	M01110	3	0	174	17	608	27994	2.79605	GO Biological Processes	19	telomere organization	4.49843	142|908|1763|5073|5427|5557|5594|5976|5985|6950|7520|9156|23649|26354|54433|55226|167227	PARP1|CCT6A|DNA2|PARN|POLE2|PRIM1|MAPK1|UPF1|RFC5|TCP1|XRCC5|EXO1|POLA2|GNL3|GAR1|NAT10|DCP2	-4.15441	-6.55223	19_GO:0071840 cellular component organization or biogenesis	0.668595	6.89734	0	24	0	0	-7.0418	21.1595		0	0
1	1	0	1	0	-3.74015	-3.92747	0	-2.19468	0	GO:0044798	M11010	3	0	174	13	608	27994	2.13816	GO Cellular Components	20	nuclear transcription factor complex	3.43998	1869|1870|1871|1874|1875|1876|2967|2972|6873|6917|9282|10589|54457	E2F1|E2F2|E2F3|E2F4|E2F5|E2F6|GTF2H3|BRF1|TAF2|TCEA1|MED14|DRAP1|TAF7L	-2.11453	-3.92747		0.586644	4.81054	0	46	0	0	-5.49459	7.38122		1	0
0	1	1	1	1	0	-4.14106	-3.03433	-2.18205	-2.26295	GO:0044257	M01111	4	0	795	35	608	27994	5.75658	GO Biological Processes	19	cellular protein catabolic process	2.02704	160|161|408|824|1642|4734|5601|5704|5728|7328|7353|8450|8451|8453|8454|9097|9099|9100|10296|10299|26046|27005|29062|51009|55298|55737|55823|57414|63891|79139|80011|84313|84871|91319|130507	AP2A1|AP2A2|ARRB1|CAPN2|DDB1|NEDD4|MAPK9|PSMC4|PTEN|UBE2H|UFD1|CUL4B|CUL4A|CUL2|CUL1|USP14|USP2|USP10|MAEA|MARCHF6|LTN1|USP21|WDR91|DERL2|RNF121|VPS35|VPS11|RHBDD2|RNF123|DERL1|PSME3IP1|VPS25|AGBL4|DERL3|UBR3	-2.28673	-4.14106	19_GO:0008152 metabolic process	0.944617	4.3773	0	67	0	0	-4.27617	2.8877		0	0
0	1	0	1	0	0	-2.2591	0	-2.1689	0	GO:0002478	M01010	2	0	177	10	608	27994	1.64474	GO Biological Processes	19	antigen processing and presentation of exogenous peptide antigen	2.60129	160|161|1535|5704|8907|10671|11258|22920|51143|55860	AP2A1|AP2A2|CYBA|PSMC4|AP1M1|DCTN6|DCTN3|KIFAP3|DYNC1LI1|ACTR10	-0.861785	-2.2591	19_GO:0002376 immune system process	0.515816	3.18429	0	31	0	0	-6.26324	40.6103		0	0
1	0	0	1	0	-2.51853	0	0	-2.1592	0	GO:0098793	M10010	2	0	525	10	188	27994	5.31915	GO Cellular Components	20	presynapse	2.83627	774|1020|3092|6326|8677|10228|10479|11331|23390|115548	CACNA1B|CDK5|HIP1|SCN2A|STX10|STX6|SLC9A6|PHB2|ZDHHC17|FCHO2	-1.43338	-2.51853		1.63672	3.49244	0	119	1	1	-2.51853	2.83627		0	0
0	1	1	1	0	0	-4.8199	-3.76543	-2.15777	0	GO:0071824	M01110	3	0	282	19	608	27994	3.125	GO Biological Processes	19	protein-DNA complex subunit organization	3.10217	142|1642|2073|2967|2972|5704|8318|8450|8451|9013|9557|23595|26038|54457|64061|64425|64754|79711|79903	PARP1|DDB1|ERCC5|GTF2H3|BRF1|PSMC4|CDC45|CUL4B|CUL4A|TAF1C|CHD1L|ORC3|CHD5|TAF7L|TSPYL2|POLR1E|SMYD3|IPO4|NAA60	-2.80173	-4.8199	19_GO:0071840 cellular component organization or biogenesis	0.705633	5.28653	0	52	0	0	-5.15541	8.57817		0	0
0	0	0	1	0	0	0	0	-2.15603	0	R-HSA-2682334	M00010	1	0	92	3	118	27994	2.54237	Reactome Gene Sets	6	EPH-Ephrin signaling	7.736	160|161|10092	AP2A1|AP2A2|ARPC5	-1.16986	-2.15603		1.44906	4.21045	0	31	0	0	-6.26324	40.6103		1	0
0	1	1	1	0	0	-6.05283	-5.15816	-2.14554	0	GO:0140098	M01110	3	0	401	26	608	27994	4.27632	GO Molecular Functions	21	catalytic activity, acting on RNA	2.98532	2617|3035|4839|5073|5393|5440|5557|5976|8886|9156|10171|10556|10623|23318|23404|23438|51013|54802|56915|64425|79039|80745|96764|150962|167227|171568	GARS1|HARS1|NOP2|PARN|EXOSC9|POLR2K|PRIM1|UPF1|DDX18|EXO1|RCL1|RPP30|POLR3C|TUT4|EXOSC2|HARS2|EXOSC1|TRIT1|EXOSC5|POLR1E|DDX54|THUMPD2|TGS1|PUS10|DCP2|POLR3H	-3.75491	-6.05283		0.820527	5.96643	0	11	0	0	-10.491	27.2051		0	0
0	1	0	1	0	0	-2.6954	0	-2.14362	0	GO:1901796	M01010	2	0	180	11	608	27994	1.80921	GO Biological Processes	19	regulation of signal transduction by p53 class mediator	2.81372	1020|1107|1108|1432|1763|4839|5985|6873|9156|26038|56950	CDK5|CHD3|CHD4|MAPK14|DNA2|NOP2|RFC5|TAF2|EXO1|CHD5|SMYD2	-1.18977	-2.6954	19_GO:0023052 signaling	0.54054	3.63737	0	41	0	0	-5.76118	6.90641		0	0
0	0	0	1	0	0	0	0	-2.14311	0	hsa04350	M00010	1	0	93	3	118	27994	2.54237	KEGG Pathway	24	TGF-beta signaling pathway	7.65282	1874|1875|2617	E2F4|E2F5|GARS1	-1.15911	-2.14311		1.44906	4.18107	0	22	0	0	-7.16828	85.0881		0	0
0	1	1	1	0	0	-3.02024	-2.44903	-2.14311	0	GO:0045185	M01110	3	0	93	8	608	27994	1.31579	GO Biological Processes	19	maintenance of protein location	3.96067	288|1020|3638|6717|8733|23515|51141|202018	ANK3|CDK5|INSIG1|SRI|GPAA1|MORC3|INSIG2|TAPT1	-1.43923	-3.02024	19_GO:0051179 localization	0.462131	4.26122	0	77	0	0	-3.7318	13.1551		0	0
0	1	1	1	0	0	-4.97169	-4.48668	-2.1353	0	hsa03013	M01110	3	0	181	15	608	27994	2.46711	KEGG Pathway	24	RNA transport	3.8157	4686|5976|8668|8672|9631|10556|22916|23165|23225|23279|57122|57187|57510|91181|96764	NCBP1|UPF1|EIF3I|EIF4G3|NUP155|RPP30|NCBP2|NUP205|NUP210|NUP160|NUP107|THOC2|XPO5|NUP210L|TGS1	-2.92103	-4.97169		0.629097	5.66257	0	30	0	0	-6.51259	23.0214		0	0
1	1	1	1	0	-2.42552	-5.20278	-3.91556	-2.13034	0	GO:0032588	M11110	4	0	94	11	608	27994	1.80921	GO Cellular Components	20	trans-Golgi network membrane	5.38798	3996|5870|6293|8677|8907|9179|10228|11154|23431|57511|146705	LLGL1|RAB6A|VPS52|STX10|AP1M1|AP4M1|STX6|AP4S1|AP4E1|COG6|TEPSIN	-3.08489	-5.20278		0.54054	6.34949	0	14	0	0	-9.65858	5.38798		0	0
1	1	0	1	0	-2.42552	-2.98979	0	-2.13034	0	GO:0030117	M11010	3	0	94	8	608	27994	1.31579	GO Cellular Components	20	membrane coat	3.91853	160|161|8907|9179|11154|23431|84251|146705	AP2A1|AP2A2|AP1M1|AP4M1|AP4S1|AP4E1|SGIP1|TEPSIN	-1.42036	-2.98979		0.462131	4.22317	0	31	0	0	-6.26324	40.6103		0	0
1	1	0	1	0	-2.42552	-2.98979	0	-2.13034	0	GO:0048475	M11010	3	0	94	8	608	27994	1.31579	GO Cellular Components	20	coated membrane	3.91853	160|161|8907|9179|11154|23431|84251|146705	AP2A1|AP2A2|AP1M1|AP4M1|AP4S1|AP4E1|SGIP1|TEPSIN	-1.42036	-2.98979		0.462131	4.22317	0	31	0	0	-6.26324	40.6103		0	0
0	1	0	1	0	0	-2.35398	0	-2.13034	0	GO:1901992	M01010	2	0	94	7	608	27994	1.15132	GO Biological Processes	19	positive regulation of mitotic cell cycle phase transition	3.42872	8318|8450|8451|11331|23236|27085|80174	CDC45|CUL4B|CUL4A|PHB2|PLCB1|MTBP|DBF4B	-0.932302	-2.35398	19_GO:0048518 positive regulation of biological process	0.432644	3.5144	0	101	0	0	-2.92756	4.69824		0	0
0	1	1	1	0	0	-4.19237	-3.16152	-2.12649	0	GO:0000151	M01110	3	0	287	18	608	27994	2.96053	GO Cellular Components	20	ubiquitin ligase complex	2.8877	1642|4734|8216|8450|8451|8453|8454|9730|10296|10299|26094|51009|57414|64422|79139|79184|91319|130507	DDB1|NEDD4|LZTR1|CUL4B|CUL4A|CUL2|CUL1|DCAF1|MAEA|MARCHF6|DCAF4|DERL2|RHBDD2|ATG3|DERL1|BRCC3|DERL3|UBR3	-2.31995	-4.19237		0.687396	4.78951	0	67	0	0	-4.27617	2.8877		0	0
1	0	0	1	0	-2.40909	0	0	-2.11772	0	R-HSA-1592230	M10010	2	0	95	4	188	27994	2.12766	Reactome Gene Sets	6	Mitochondrial biogenesis	6.26965	23373|64784|96764|200186	CRTC1|CRTC3|TGS1|CRTC2	-1.35505	-2.40909		1.05245	4.23042	0	61	0	0	-4.6143	49.6348		0	0
0	1	0	1	0	0	-2.1282	0	-2.10256	0	GO:0019884	M01010	2	0	185	10	608	27994	1.64474	GO Biological Processes	19	antigen processing and presentation of exogenous antigen	2.4888	160|161|1535|5704|8907|10671|11258|22920|51143|55860	AP2A1|AP2A2|CYBA|PSMC4|AP1M1|DCTN6|DCTN3|KIFAP3|DYNC1LI1|ACTR10	-0.758131	-2.1282	19_GO:0002376 immune system process	0.515816	3.0272	0	31	0	0	-6.26324	40.6103		0	0
1	1	0	1	0	-2.40667	-2.26142	0	-2.07782	0	hsa05166	M11010	3	0	295	7	188	27994	3.7234	KEGG Pathway	24	Human T-cell leukemia virus 1 infection	3.53332	1869|1870|1871|5427|23373|64784|200186	E2F1|E2F2|E2F3|POLE2|CRTC1|CRTC3|CRTC2	-1.35297	-2.40667		1.38087	3.5967	0	40	0	0	-5.9302	34.3625		0	0
1	1	1	1	0	-2.39869	-5.61268	-4.09234	-2.07185	0	R-HSA-1852241	M11110	4	0	296	21	608	27994	3.45395	Reactome Gene Sets	6	Organelle biogenesis and maintenance	3.26655	1432|3842|5147|6300|6950|8100|11258|22897|22920|23373|26005|26123|55764|57560|64784|79600|80173|95681|96764|121441|200186	MAPK14|TNPO1|PDE6D|MAPK12|TCP1|IFT88|DCTN3|CEP164|KIFAP3|CRTC1|C2CD3|TCTN3|IFT122|IFT80|CRTC3|TCTN1|IFT74|CEP41|TGS1|NEDD1|CRTC2	-3.42225	-5.61268		0.740582	5.84115	0	5	0	0	-11.3195	5.73354		0	0
1	1	0	1	0	-2.03875	-3.03382	0	-2.07065	0	GO:0006367	M11010	3	0	189	12	608	27994	1.97368	GO Biological Processes	19	transcription initiation from RNA polymerase II promoter	2.92335	1870|1871|2967|5440|5704|5728|6873|9282|9439|22976|54457|126382	E2F2|E2F3|GTF2H3|POLR2K|PSMC4|PTEN|TAF2|MED14|MED23|PAXIP1|TAF7L|NR2C2AP	-1.44949	-3.03382	19_GO:0008152 metabolic process	0.564103	3.95312	0	46	0	0	-5.49459	7.38122		0	0
0	0	0	1	0	0	0	0	-2.0628	0	GO:0008064	M00010	1	0	190	4	118	27994	3.38983	GO Biological Processes	19	regulation of actin polymerization or depolymerization	4.99447	2764|9948|10092|81873	GMFB|WDR1|ARPC5|ARPC5L	-1.09772	-2.0628	19_GO:0071840 cellular component organization or biogenesis	1.66594	3.59445	0	78	0	0	-3.72286	17.7928		0	0
0	0	0	1	0	0	0	0	-2.05499	0	GO:0030832	M00010	1	0	191	4	118	27994	3.38983	GO Biological Processes	19	regulation of actin filament length	4.96832	2764|9948|10092|81873	GMFB|WDR1|ARPC5|ARPC5L	-1.09265	-2.05499	19_GO:0071840 cellular component organization or biogenesis	1.66594	3.58037	0	78	0	0	-3.72286	17.7928		0	0
0	0	0	1	0	0	0	0	-2.045	0	GO:0044773	M00010	1	0	101	3	118	27994	2.54237	GO Biological Processes	19	mitotic DNA damage checkpoint	7.04665	1869|1874|3276	E2F1|E2F4|PRMT1	-1.08523	-2.045	19_GO:0048519 negative regulation of biological process	1.44906	3.96076	0	22	0	0	-7.16828	85.0881		0	0
0	0	0	1	0	0	0	0	-2.045	0	GO:0030838	M00010	1	0	101	3	118	27994	2.54237	GO Biological Processes	19	positive regulation of actin filament polymerization	7.04665	2764|10092|81873	GMFB|ARPC5|ARPC5L	-1.08523	-2.045	19_GO:0048518 positive regulation of biological process	1.44906	3.96076	0	78	0	0	-3.72286	17.7928		0	0
0	0	0	1	0	0	0	0	-2.04238	0	GO:0051258	M00010	1	0	301	5	118	27994	4.23729	GO Biological Processes	19	protein polymerization	3.94082	1729|2764|10092|81624|81873	DIAPH1|GMFB|ARPC5|DIAPH3|ARPC5L	-1.08408	-2.04238	19_GO:0071840 cellular component organization or biogenesis	1.85439	3.33747	0	78	0	0	-3.72286	17.7928		0	0
1	1	1	1	0	-2.35491	-4.42766	-3.66062	-2.03778	0	GO:0006397	M11110	4	0	554	28	608	27994	4.60526	GO Biological Processes	19	mRNA processing	2.32707	904|2967|3191|3550|4670|4686|5440|6635|6732|6733|8882|10772|22916|22984|23318|23658|29101|51340|51691|54845|55596|55599|56259|57187|59286|92906|96764|135295	CCNT1|GTF2H3|HNRNPL|IK|HNRNPM|NCBP1|POLR2K|SNRPE|SRPK1|SRPK2|ZPR1|SRSF10|NCBP2|PDCD11|TUT4|LSM5|SSU72|CRNKL1|LSM8|ESRP1|ZCCHC8|RNPC3|CTNNBL1|THOC2|UBL5|HNRNPLL|TGS1|SRSF12	-2.48783	-4.42766	19_GO:0008152 metabolic process	0.850037	4.70077	0	42	0	0	-5.72646	3.79176		0	0
0	0	0	1	0	0	0	0	-2.03763	0	GO:0000280	M00010	1	0	423	6	118	27994	5.08475	GO Biological Processes	19	nuclear division	3.36507	3550|4437|9126|11331|55795|79703	IK|MSH3|SMC3|PHB2|PCID2|C11orf80	-1.08064	-2.03763	19_GO:0071840 cellular component organization or biogenesis	2.02237	3.18888	0	92	0	0	-3.22453	11.297		0	0
0	0	0	1	0	0	0	0	-2.03186	0	GO:0048002	M00010	1	0	194	4	118	27994	3.38983	GO Biological Processes	19	antigen processing and presentation of peptide antigen	4.89149	160|161|22920|55860	AP2A1|AP2A2|KIFAP3|ACTR10	-1.07622	-2.03186	19_GO:0002376 immune system process	1.66594	3.53871	0	31	0	0	-6.26324	40.6103		0	0
1	1	0	1	0	-4.24487	-3.41975	0	-2.01668	0	GO:0030136	M11010	3	0	196	8	188	27994	4.25532	GO Cellular Components	20	clathrin-coated vesicle	6.07772	160|161|3092|10228|23149|55823|84251|115548	AP2A1|AP2A2|HIP1|STX6|FCHO1|VPS11|SGIP1|FCHO2	-2.7036	-4.24487		1.47212	5.86577	0	31	0	0	-6.26324	40.6103		0	0
1	1	1	1	0	-12.7614	-11.9068	-3.75581	-2.01412	0	GO:0046873	M11110	4	0	428	22	188	27994	11.7021	GO Molecular Functions	21	metal ion transmembrane transporter activity	7.65396	773|774|775|777|1020|6323|6326|6328|6331|6335|8911|8912|8913|10479|11280|23315|23390|54503|55799|84679|93589|285195	CACNA1A|CACNA1B|CACNA1C|CACNA1E|CDK5|SCN1A|SCN2A|SCN3A|SCN5A|SCN9A|CACNA1I|CACNA1H|CACNA1G|SLC9A6|SCN11A|SLC9A8|ZDHHC17|ZDHHC13|CACNA2D3|SLC9A7|CACNA2D4|SLC9A9	-9.23817	-12.7614		2.34438	11.4064	0	2	0	0	-15.2743	148.904		0	0
1	1	0	0	0	-15.2743	-10.6755	0	0	0	GO:0001518	M11000	2	0	17	9	188	27994	4.78723	GO Cellular Components	20	voltage-gated sodium channel complex	78.8317	6323|6326|6328|6331|6335|8911|8912|8913|11280	SCN1A|SCN2A|SCN3A|SCN5A|SCN9A|CACNA1I|CACNA1H|CACNA1G|SCN11A	-11.1131	-15.2743		1.55708	26.3946	0	2	1	1	-15.2743	148.904		0	0
1	1	0	0	0	-13.7628	-9.19955	0	0	0	GO:0005248	M11000	2	0	23	9	188	27994	4.78723	GO Molecular Functions	21	voltage-gated sodium channel activity	58.2669	6323|6326|6328|6331|6335|8911|8912|8913|11280	SCN1A|SCN2A|SCN3A|SCN5A|SCN9A|CACNA1I|CACNA1H|CACNA1G|SCN11A	-9.77767	-13.7628		1.55708	22.5916	0	2	0	0	-15.2743	148.904		0	0
1	1	0	0	0	-13.3601	-12.3319	0	0	0	GO:0086010	M11000	2	0	37	10	188	27994	5.31915	GO Biological Processes	19	membrane depolarization during action potential	40.2444	775|6323|6326|6328|6331|6335|8911|8912|8913|11280	CACNA1C|SCN1A|SCN2A|SCN3A|SCN5A|SCN9A|CACNA1I|CACNA1H|CACNA1G|SCN11A	-9.58223	-13.3601	19_GO:0065007 biological regulation	1.63672	19.6412	0	2	0	0	-15.2743	148.904		0	0
1	1	0	0	0	-13.3455	-10.9562	0	0	0	GO:0051899	M11000	2	0	91	13	188	27994	6.91489	GO Biological Processes	19	membrane depolarization	21.272	773|774|775|777|6323|6326|6328|6331|6335|8911|8912|8913|11280	CACNA1A|CACNA1B|CACNA1C|CACNA1E|SCN1A|SCN2A|SCN3A|SCN5A|SCN9A|CACNA1I|CACNA1H|CACNA1G|SCN11A	-9.58223	-13.3455	19_GO:0065007 biological regulation	1.85035	15.9267	0	2	0	0	-15.2743	148.904		0	0
1	1	0	0	0	-13.1879	-8.64236	0	0	0	GO:0034706	M11000	2	0	26	9	188	27994	4.78723	GO Cellular Components	20	sodium channel complex	51.5438	6323|6326|6328|6331|6335|8911|8912|8913|11280	SCN1A|SCN2A|SCN3A|SCN5A|SCN9A|CACNA1I|CACNA1H|CACNA1G|SCN11A	-9.50375	-13.1879		1.55708	21.2011	0	2	0	0	-15.2743	148.904		0	0
1	1	1	0	0	-10.974	-12.706	-3.25361	0	0	GO:0005891	M11100	3	0	43	14	608	27994	2.30263	GO Cellular Components	20	voltage-gated calcium channel complex	14.9907	773|774|775|776|777|779|781|8911|8912|8913|9254|55799|93589|117155	CACNA1A|CACNA1B|CACNA1C|CACNA1D|CACNA1E|CACNA1S|CACNA2D1|CACNA1I|CACNA1H|CACNA1G|CACNA2D2|CACNA2D3|CACNA2D4|CATSPER2	-8.79884	-12.706		0.608278	13.68	0	2	0	0	-15.2743	148.904		0	0
1	1	1	0	0	-12.5251	-12.5483	-2.29972	0	0	GO:0005245	M11100	3	0	44	14	608	27994	2.30263	GO Molecular Functions	21	voltage-gated calcium channel activity	14.65	773|774|775|776|777|779|781|1020|8911|8912|8913|9254|55799|93589	CACNA1A|CACNA1B|CACNA1C|CACNA1D|CACNA1E|CACNA1S|CACNA2D1|CDK5|CACNA1I|CACNA1H|CACNA1G|CACNA2D2|CACNA2D3|CACNA2D4	-8.78502	-12.5483		0.608278	13.5014	0	2	0	0	-15.2743	148.904		0	0
1	1	1	0	0	-12.3533	-11.7739	-2.36263	0	0	GO:0005244	M11100	3	0	198	16	188	27994	8.51064	GO Molecular Functions	21	voltage-gated ion channel activity	12.0327	773|774|775|777|1020|6323|6326|6328|6331|6335|8911|8912|8913|11280|55799|93589	CACNA1A|CACNA1B|CACNA1C|CACNA1E|CDK5|SCN1A|SCN2A|SCN3A|SCN5A|SCN9A|CACNA1I|CACNA1H|CACNA1G|SCN11A|CACNA2D3|CACNA2D4	-9.08764	-12.3533		2.03511	12.8102	0	2	0	0	-15.2743	148.904		0	0
1	1	1	0	0	-12.3195	-11.7244	-2.34844	0	0	GO:0022832	M11100	3	0	199	16	188	27994	8.51064	GO Molecular Functions	21	voltage-gated channel activity	11.9722	773|774|775|777|1020|6323|6326|6328|6331|6335|8911|8912|8913|11280|55799|93589	CACNA1A|CACNA1B|CACNA1C|CACNA1E|CDK5|SCN1A|SCN2A|SCN3A|SCN5A|SCN9A|CACNA1I|CACNA1H|CACNA1G|SCN11A|CACNA2D3|CACNA2D4	-9.08764	-12.3195		2.03511	12.7724	0	2	0	0	-15.2743	148.904		0	0
1	1	0	0	0	-11.983	-10.074	0	0	0	GO:0019228	M11000	2	0	34	9	188	27994	4.78723	GO Biological Processes	19	neuronal action potential	39.4158	6323|6326|6328|6331|6335|8911|8912|8913|11280	SCN1A|SCN2A|SCN3A|SCN5A|SCN9A|CACNA1I|CACNA1H|CACNA1G|SCN11A	-8.79943	-11.983	19_GO:0023052 signaling	1.55708	18.4296	0	2	0	0	-15.2743	148.904		0	0
1	1	1	0	0	-10.8772	-11.2289	-2.29972	0	0	R-HSA-5576892	M11100	3	0	44	13	608	27994	2.13816	Reactome Gene Sets	6	Phase 0 - rapid depolarisation	13.6035	775|776|779|781|6323|6326|6328|6331|6335|9254|11280|55799|93589	CACNA1C|CACNA1D|CACNA1S|CACNA2D1|SCN1A|SCN2A|SCN3A|SCN5A|SCN9A|CACNA2D2|SCN11A|CACNA2D3|CACNA2D4	-7.94271	-11.2289		0.586644	12.4664	0	2	0	0	-15.2743	148.904		0	0
1	1	0	0	0	-10.8772	-6.43792	0	0	0	GO:0005272	M11000	2	0	44	9	188	27994	4.78723	GO Molecular Functions	21	sodium channel activity	30.4577	6323|6326|6328|6331|6335|8911|8912|8913|11280	SCN1A|SCN2A|SCN3A|SCN5A|SCN9A|CACNA1I|CACNA1H|CACNA1G|SCN11A	-7.95895	-10.8772		1.55708	16.0793	0	2	0	0	-15.2743	148.904		0	0
1	1	0	0	0	-10.5233	-7.04249	0	0	0	GO:0034703	M11000	2	0	221	15	188	27994	7.97872	GO Cellular Components	20	cation channel complex	10.1066	773|774|775|777|6323|6326|6328|6331|6335|8911|8912|8913|11280|55799|93589	CACNA1A|CACNA1B|CACNA1C|CACNA1E|SCN1A|SCN2A|SCN3A|SCN5A|SCN9A|CACNA1I|CACNA1H|CACNA1G|SCN11A|CACNA2D3|CACNA2D4	-7.69446	-10.5233		1.9762	11.1757	0	2	0	0	-15.2743	148.904		0	0
1	1	0	0	0	-10.4784	-5.94637	0	0	0	GO:0015081	M11000	2	0	151	13	188	27994	6.91489	GO Molecular Functions	21	sodium ion transmembrane transporter activity	12.8196	6323|6326|6328|6331|6335|8911|8912|8913|10479|11280|23315|84679|285195	SCN1A|SCN2A|SCN3A|SCN5A|SCN9A|CACNA1I|CACNA1H|CACNA1G|SLC9A6|SCN11A|SLC9A8|SLC9A7|SLC9A9	-7.66934	-10.4784		1.85035	11.9748	0	2	0	0	-15.2743	148.904		0	0
1	1	1	0	0	-10.1458	-8.65449	-2.61283	0	0	GO:0022890	M11100	3	0	582	22	188	27994	11.7021	GO Molecular Functions	21	inorganic cation transmembrane transporter activity	5.62868	773|774|775|777|1020|6323|6326|6328|6331|6335|8911|8912|8913|10479|11280|23315|23390|54503|55799|84679|93589|285195	CACNA1A|CACNA1B|CACNA1C|CACNA1E|CDK5|SCN1A|SCN2A|SCN3A|SCN5A|SCN9A|CACNA1I|CACNA1H|CACNA1G|SLC9A6|SCN11A|SLC9A8|ZDHHC17|ZDHHC13|CACNA2D3|SLC9A7|CACNA2D4|SLC9A9	-7.40138	-10.1458		2.34438	9.27861	0	2	0	0	-15.2743	148.904		0	0
1	1	1	0	0	-9.15435	-9.81764	-2.38585	0	0	GO:0034704	M11100	3	0	67	14	608	27994	2.30263	GO Cellular Components	20	calcium channel complex	9.62088	773|774|775|776|777|779|781|8911|8912|8913|9254|55799|93589|117155	CACNA1A|CACNA1B|CACNA1C|CACNA1D|CACNA1E|CACNA1S|CACNA2D1|CACNA1I|CACNA1H|CACNA1G|CACNA2D2|CACNA2D3|CACNA2D4|CATSPER2	-6.91166	-9.81764		0.608278	10.5266	0	2	0	0	-15.2743	148.904		0	0
1	1	0	0	0	-9.70488	-6.55223	0	0	0	GO:0035725	M11000	2	0	174	13	188	27994	6.91489	GO Biological Processes	19	sodium ion transmembrane transport	11.125	6323|6326|6328|6331|6335|8911|8912|8913|10479|11280|23315|84679|285195	SCN1A|SCN2A|SCN3A|SCN5A|SCN9A|CACNA1I|CACNA1H|CACNA1G|SLC9A6|SCN11A|SLC9A8|SLC9A7|SLC9A9	-7.03499	-9.70488	19_GO:0051179 localization	1.85035	11.0161	0	2	0	0	-15.2743	148.904		0	0
1	1	1	0	0	-9.43105	-8.63449	-2.89885	0	0	GO:0008324	M11100	3	0	635	22	188	27994	11.7021	GO Molecular Functions	21	cation transmembrane transporter activity	5.15889	773|774|775|777|1020|6323|6326|6328|6331|6335|8911|8912|8913|10479|11280|23315|23390|54503|55799|84679|93589|285195	CACNA1A|CACNA1B|CACNA1C|CACNA1E|CDK5|SCN1A|SCN2A|SCN3A|SCN5A|SCN9A|CACNA1I|CACNA1H|CACNA1G|SLC9A6|SCN11A|SLC9A8|ZDHHC17|ZDHHC13|CACNA2D3|SLC9A7|CACNA2D4|SLC9A9	-6.80128	-9.43105		2.34438	8.71662	0	2	0	0	-15.2743	148.904		0	0
1	1	0	0	0	-9.30054	-5.17062	0	0	0	GO:0005261	M11000	2	0	316	16	188	27994	8.51064	GO Molecular Functions	21	cation channel activity	7.53946	773|774|775|777|1020|6323|6326|6328|6331|6335|8911|8912|8913|11280|55799|93589	CACNA1A|CACNA1B|CACNA1C|CACNA1E|CDK5|SCN1A|SCN2A|SCN3A|SCN5A|SCN9A|CACNA1I|CACNA1H|CACNA1G|SCN11A|CACNA2D3|CACNA2D4	-6.68952	-9.30054		2.03511	9.61285	0	2	0	0	-15.2743	148.904		0	0
1	1	0	0	0	-9.02749	-7.1056	0	0	0	GO:0022839	M11000	2	0	330	16	188	27994	8.51064	GO Molecular Functions	21	ion gated channel activity	7.2196	773|774|775|777|1020|6323|6326|6328|6331|6335|8911|8912|8913|11280|55799|93589	CACNA1A|CACNA1B|CACNA1C|CACNA1E|CDK5|SCN1A|SCN2A|SCN3A|SCN5A|SCN9A|CACNA1I|CACNA1H|CACNA1G|SCN11A|CACNA2D3|CACNA2D4	-6.4573	-9.02749		2.03511	9.34537	0	2	0	0	-15.2743	148.904		0	0
1	1	0	0	0	-8.86788	-6.37451	0	0	0	GO:0019226	M11000	2	0	72	9	188	27994	4.78723	GO Biological Processes	19	transmission of nerve impulse	18.613	6323|6326|6328|6331|6335|8911|8912|8913|11280	SCN1A|SCN2A|SCN3A|SCN5A|SCN9A|CACNA1I|CACNA1H|CACNA1G|SCN11A	-6.33502	-8.86788	19_GO:0023052 signaling	1.55708	12.3044	0	2	0	0	-15.2743	148.904		0	0
1	1	0	0	0	-8.84055	-7.44665	0	0	0	GO:0022836	M11000	2	0	340	16	188	27994	8.51064	GO Molecular Functions	21	gated channel activity	7.00726	773|774|775|777|1020|6323|6326|6328|6331|6335|8911|8912|8913|11280|55799|93589	CACNA1A|CACNA1B|CACNA1C|CACNA1E|CDK5|SCN1A|SCN2A|SCN3A|SCN5A|SCN9A|CACNA1I|CACNA1H|CACNA1G|SCN11A|CACNA2D3|CACNA2D4	-6.31277	-8.84055		2.03511	9.16371	0	2	0	0	-15.2743	148.904		0	0
1	1	0	0	0	-8.69547	-5.54368	0	0	0	GO:0034702	M11000	2	0	299	15	188	27994	7.97872	GO Cellular Components	20	ion channel complex	7.47011	773|774|775|777|6323|6326|6328|6331|6335|8911|8912|8913|11280|55799|93589	CACNA1A|CACNA1B|CACNA1C|CACNA1E|SCN1A|SCN2A|SCN3A|SCN5A|SCN9A|CACNA1I|CACNA1H|CACNA1G|SCN11A|CACNA2D3|CACNA2D4	-6.18259	-8.69547		1.9762	9.24871	0	2	0	0	-15.2743	148.904		0	0
1	1	0	0	0	-8.25967	-5.04582	0	0	0	GO:1902495	M11000	2	0	322	15	188	27994	7.97872	GO Cellular Components	20	transmembrane transporter complex	6.93653	773|774|775|777|6323|6326|6328|6331|6335|8911|8912|8913|11280|55799|93589	CACNA1A|CACNA1B|CACNA1C|CACNA1E|SCN1A|SCN2A|SCN3A|SCN5A|SCN9A|CACNA1I|CACNA1H|CACNA1G|SCN11A|CACNA2D3|CACNA2D4	-5.79303	-8.25967		1.9762	8.80998	0	2	0	0	-15.2743	148.904		0	0
1	1	0	0	0	-8.11707	-7.35834	0	0	0	GO:0005262	M11000	2	0	118	10	188	27994	5.31915	GO Molecular Functions	21	calcium channel activity	12.619	773|774|775|777|1020|8911|8912|8913|55799|93589	CACNA1A|CACNA1B|CACNA1C|CACNA1E|CDK5|CACNA1I|CACNA1H|CACNA1G|CACNA2D3|CACNA2D4	-5.66707	-8.11707		1.63672	10.3999	0	2	0	0	-15.2743	148.904		0	0
1	1	0	0	0	-8.11651	-4.88464	0	0	0	GO:1990351	M11000	2	0	330	15	188	27994	7.97872	GO Cellular Components	20	transporter complex	6.76838	773|774|775|777|6323|6326|6328|6331|6335|8911|8912|8913|11280|55799|93589	CACNA1A|CACNA1B|CACNA1C|CACNA1E|SCN1A|SCN2A|SCN3A|SCN5A|SCN9A|CACNA1I|CACNA1H|CACNA1G|SCN11A|CACNA2D3|CACNA2D4	-5.66707	-8.11651		1.9762	8.66737	0	2	0	0	-15.2743	148.904		0	0
1	1	0	0	0	-7.97884	-4.62886	0	0	0	GO:0006814	M11000	2	0	241	13	188	27994	6.91489	GO Biological Processes	19	sodium ion transport	8.03218	6323|6326|6328|6331|6335|8911|8912|8913|10479|11280|23315|84679|285195	SCN1A|SCN2A|SCN3A|SCN5A|SCN9A|CACNA1I|CACNA1H|CACNA1G|SLC9A6|SCN11A|SLC9A8|SLC9A7|SLC9A9	-5.54595	-7.97884	19_GO:0051179 localization	1.85035	9.01525	0	2	0	0	-15.2743	148.904		0	0
1	1	0	0	0	-7.75229	-7.51541	0	0	0	GO:0035637	M11000	2	0	207	12	188	27994	6.38298	GO Biological Processes	19	multicellular organismal signaling	8.63213	775|6323|6326|6328|6331|6335|8911|8912|8913|11280|55799|93589	CACNA1C|SCN1A|SCN2A|SCN3A|SCN5A|SCN9A|CACNA1I|CACNA1H|CACNA1G|SCN11A|CACNA2D3|CACNA2D4	-5.35447	-7.75229	19_GO:0023052 signaling	1.78283	9.06243	0	2	0	0	-15.2743	148.904		0	0
1	1	0	0	0	-7.7194	-5.40724	0	0	0	GO:0005216	M11000	2	0	408	16	188	27994	8.51064	GO Molecular Functions	21	ion channel activity	5.83938	773|774|775|777|1020|6323|6326|6328|6331|6335|8911|8912|8913|11280|55799|93589	CACNA1A|CACNA1B|CACNA1C|CACNA1E|CDK5|SCN1A|SCN2A|SCN3A|SCN5A|SCN9A|CACNA1I|CACNA1H|CACNA1G|SCN11A|CACNA2D3|CACNA2D4	-5.32678	-7.7194		2.03511	8.09674	0	2	0	0	-15.2743	148.904		0	0
1	1	0	0	0	-7.58422	-7.4152	0	0	0	GO:0015085	M11000	2	0	134	10	188	27994	5.31915	GO Molecular Functions	21	calcium ion transmembrane transporter activity	11.1123	773|774|775|777|1020|8911|8912|8913|55799|93589	CACNA1A|CACNA1B|CACNA1C|CACNA1E|CDK5|CACNA1I|CACNA1H|CACNA1G|CACNA2D3|CACNA2D4	-5.23922	-7.58422		1.63672	9.64816	0	2	0	0	-15.2743	148.904		0	0
1	1	0	0	0	-7.53031	-5.17037	0	0	0	GO:0022838	M11000	2	0	421	16	188	27994	8.51064	GO Molecular Functions	21	substrate-specific channel activity	5.65907	773|774|775|777|1020|6323|6326|6328|6331|6335|8911|8912|8913|11280|55799|93589	CACNA1A|CACNA1B|CACNA1C|CACNA1E|CDK5|SCN1A|SCN2A|SCN3A|SCN5A|SCN9A|CACNA1I|CACNA1H|CACNA1G|SCN11A|CACNA2D3|CACNA2D4	-5.19513	-7.53031		2.03511	7.92013	0	2	0	0	-15.2743	148.904		0	0
1	1	0	0	0	-7.4621	-7.23335	0	0	0	GO:0001508	M11000	2	0	138	10	188	27994	5.31915	GO Biological Processes	19	action potential	10.7902	775|6323|6326|6328|6331|6335|8911|8912|8913|11280	CACNA1C|SCN1A|SCN2A|SCN3A|SCN5A|SCN9A|CACNA1I|CACNA1H|CACNA1G|SCN11A	-5.13654	-7.4621	19_GO:0065007 biological regulation	1.63672	9.47992	0	2	0	0	-15.2743	148.904		0	0
1	1	0	0	0	-7.40251	-5.62532	0	0	0	GO:0022843	M11000	2	0	140	10	188	27994	5.31915	GO Molecular Functions	21	voltage-gated cation channel activity	10.636	773|774|775|777|1020|8911|8912|8913|55799|93589	CACNA1A|CACNA1B|CACNA1C|CACNA1E|CDK5|CACNA1I|CACNA1H|CACNA1G|CACNA2D3|CACNA2D4	-5.08945	-7.40251		1.63672	9.39836	0	2	0	0	-15.2743	148.904		0	0
1	1	0	0	0	-7.26578	-5.43404	0	0	0	R-HSA-445095	M11000	2	0	31	6	188	27994	3.19149	Reactome Gene Sets	6	Interaction between L1 and Ankyrins	28.8202	6323|6326|6328|6331|6335|11280	SCN1A|SCN2A|SCN3A|SCN5A|SCN9A|SCN11A	-4.9925	-7.26578		1.28196	12.7433	0	2	0	0	-15.2743	148.904		0	0
1	1	0	0	0	-7.22574	-5.74703	0	0	0	GO:0042391	M11000	2	0	443	16	188	27994	8.51064	GO Biological Processes	19	regulation of membrane potential	5.37803	773|774|775|777|1020|6323|6326|6328|6331|6335|8911|8912|8913|9948|11280|23373	CACNA1A|CACNA1B|CACNA1C|CACNA1E|CDK5|SCN1A|SCN2A|SCN3A|SCN5A|SCN9A|CACNA1I|CACNA1H|CACNA1G|WDR1|SCN11A|CRTC1	-4.95936	-7.22574	19_GO:0065007 biological regulation	2.03511	7.63742	0	2	0	0	-15.2743	148.904		0	0
1	1	0	0	0	-6.95745	-5.63635	0	0	0	GO:0070509	M11000	2	0	85	8	188	27994	4.25532	GO Biological Processes	19	calcium ion import	14.0145	773|774|775|777|1020|8911|8912|8913	CACNA1A|CACNA1B|CACNA1C|CACNA1E|CDK5|CACNA1I|CACNA1H|CACNA1G	-4.75998	-6.95745	19_GO:0051179 localization	1.47212	9.88098	0	2	0	0	-15.2743	148.904		0	0
1	1	0	0	0	-6.95163	-4.90801	0	0	0	GO:0015267	M11000	2	0	464	16	188	27994	8.51064	GO Molecular Functions	21	channel activity	5.13463	773|774|775|777|1020|6323|6326|6328|6331|6335|8911|8912|8913|11280|55799|93589	CACNA1A|CACNA1B|CACNA1C|CACNA1E|CDK5|SCN1A|SCN2A|SCN3A|SCN5A|SCN9A|CACNA1I|CACNA1H|CACNA1G|SCN11A|CACNA2D3|CACNA2D4	-4.75886	-6.95163		2.03511	7.3846	0	2	0	0	-15.2743	148.904		0	0
1	1	0	0	0	-6.93895	-4.89179	0	0	0	GO:0022803	M11000	2	0	465	16	188	27994	8.51064	GO Molecular Functions	21	passive transmembrane transporter activity	5.12359	773|774|775|777|1020|6323|6326|6328|6331|6335|8911|8912|8913|11280|55799|93589	CACNA1A|CACNA1B|CACNA1C|CACNA1E|CDK5|SCN1A|SCN2A|SCN3A|SCN5A|SCN9A|CACNA1I|CACNA1H|CACNA1G|SCN11A|CACNA2D3|CACNA2D4	-4.75083	-6.93895		2.03511	7.37294	0	2	0	0	-15.2743	148.904		0	0
1	1	0	0	0	-6.52564	-4.99158	0	0	0	GO:0008332	M11000	2	0	3	3	188	27994	1.59574	GO Molecular Functions	21	low voltage-gated calcium channel activity	148.904	8911|8912|8913	CACNA1I|CACNA1H|CACNA1G	-4.43071	-6.52564		0.913923	21.0652	0	2	0	0	-15.2743	148.904		0	0
1	1	0	0	0	-6.46413	-6.00135	0	0	0	GO:0043269	M11000	2	0	708	19	188	27994	10.1064	GO Biological Processes	19	regulation of ion transport	3.99602	773|774|775|777|1020|1729|6323|6326|6328|6331|6335|8911|8912|8913|9948|11280|11331|55799|93589	CACNA1A|CACNA1B|CACNA1C|CACNA1E|CDK5|DIAPH1|SCN1A|SCN2A|SCN3A|SCN5A|SCN9A|CACNA1I|CACNA1H|CACNA1G|WDR1|SCN11A|PHB2|CACNA2D3|CACNA2D4	-4.38567	-6.46413	19_GO:0051179 localization	2.19828	6.63935	0	2	0	0	-15.2743	148.904		0	0
1	1	0	0	0	-6.35287	-5.66246	0	0	0	R-HSA-5576891	M11000	2	0	139	9	188	27994	4.78723	Reactome Gene Sets	6	Cardiac conduction	9.64128	775|6323|6326|6328|6331|6335|11280|55799|93589	CACNA1C|SCN1A|SCN2A|SCN3A|SCN5A|SCN9A|SCN11A|CACNA2D3|CACNA2D4	-4.29543	-6.35287		1.55708	8.39786	0	2	0	0	-15.2743	148.904		0	0
1	1	1	0	0	-4.62152	-6.21972	-2.49859	0	0	R-HSA-422475	M11100	3	0	552	32	608	27994	5.26316	Reactome Gene Sets	6	Axon guidance	2.66915	160|161|288|775|776|779|1020|1432|1793|4627|4628|4651|4686|5594|5599|5603|5704|6124|6300|6323|6326|6328|6331|6335|8453|8911|8912|8913|10092|11280|22916|79784	AP2A1|AP2A2|ANK3|CACNA1C|CACNA1D|CACNA1S|CDK5|MAPK14|DOCK1|MYH9|MYH10|MYO10|NCBP1|MAPK1|MAPK8|MAPK13|PSMC4|RPL4|MAPK12|SCN1A|SCN2A|SCN3A|SCN5A|SCN9A|CUL2|CACNA1I|CACNA1H|CACNA1G|ARPC5|SCN11A|NCBP2|MYH14	-3.89732	-6.21972		0.905588	5.90158	0	2	0	0	-15.2743	148.904		0	0
1	1	0	0	0	-5.93715	-2.26639	0	0	0	GO:0098797	M11000	2	0	694	18	188	27994	9.57447	GO Cellular Components	20	plasma membrane protein complex	3.86207	160|161|773|774|775|777|6323|6326|6328|6331|6335|8911|8912|8913|11280|55799|84251|93589	AP2A1|AP2A2|CACNA1A|CACNA1B|CACNA1C|CACNA1E|SCN1A|SCN2A|SCN3A|SCN5A|SCN9A|CACNA1I|CACNA1H|CACNA1G|SCN11A|CACNA2D3|SGIP1|CACNA2D4	-3.97456	-5.93715		2.14597	6.27788	0	2	0	0	-15.2743	148.904		1	0
1	1	0	0	0	-5.82968	-3.55732	0	0	0	R-HSA-373760	M11000	2	0	119	8	188	27994	4.25532	Reactome Gene Sets	6	L1CAM interactions	10.0104	160|161|6323|6326|6328|6331|6335|11280	AP2A1|AP2A2|SCN1A|SCN2A|SCN3A|SCN5A|SCN9A|SCN11A	-3.88723	-5.82968		1.47212	8.09922	0	2	0	0	-15.2743	148.904		0	0
1	1	1	0	0	-4.41229	-5.8065	-2.30106	0	0	R-HSA-9675108	M11100	3	0	577	32	608	27994	5.26316	Reactome Gene Sets	6	Nervous system development	2.5535	160|161|288|775|776|779|1020|1432|1793|4627|4628|4651|4686|5594|5599|5603|5704|6124|6300|6323|6326|6328|6331|6335|8453|8911|8912|8913|10092|11280|22916|79784	AP2A1|AP2A2|ANK3|CACNA1C|CACNA1D|CACNA1S|CDK5|MAPK14|DOCK1|MYH9|MYH10|MYO10|NCBP1|MAPK1|MAPK8|MAPK13|PSMC4|RPL4|MAPK12|SCN1A|SCN2A|SCN3A|SCN5A|SCN9A|CUL2|CACNA1I|CACNA1H|CACNA1G|ARPC5|SCN11A|NCBP2|MYH14	-3.56953	-5.8065		0.905588	5.61825	0	2	0	0	-15.2743	148.904		0	0
1	1	0	0	0	-5.7571	-4.06018	0	0	0	GO:0015077	M11000	2	0	376	13	188	27994	6.91489	GO Molecular Functions	21	monovalent inorganic cation transmembrane transporter activity	5.14829	6323|6326|6328|6331|6335|8911|8912|8913|10479|11280|23315|84679|285195	SCN1A|SCN2A|SCN3A|SCN5A|SCN9A|CACNA1I|CACNA1H|CACNA1G|SLC9A6|SCN11A|SLC9A8|SLC9A7|SLC9A9	-3.83139	-5.7571		1.85035	6.65887	0	2	0	0	-15.2743	148.904		0	0
1	1	0	0	0	-4.92764	-3.72604	0	0	0	R-HSA-397014	M11000	2	0	207	9	188	27994	4.78723	Reactome Gene Sets	6	Muscle contraction	6.4741	775|6323|6326|6328|6331|6335|11280|55799|93589	CACNA1C|SCN1A|SCN2A|SCN3A|SCN5A|SCN9A|SCN11A|CACNA2D3|CACNA2D4	-3.20174	-4.92764		1.55708	6.49997	0	2	0	0	-15.2743	148.904		0	0
1	1	1	0	0	-4.63015	-4.46905	-2.15691	0	0	GO:0015672	M11100	3	0	551	14	188	27994	7.44681	GO Biological Processes	19	monovalent inorganic cation transport	3.78341	6323|6326|6328|6331|6335|8911|8912|8913|10479|11280|11331|23315|84679|285195	SCN1A|SCN2A|SCN3A|SCN5A|SCN9A|CACNA1I|CACNA1H|CACNA1G|SLC9A6|SCN11A|PHB2|SLC9A8|SLC9A7|SLC9A9	-2.97878	-4.63015	19_GO:0051179 localization	1.9147	5.4259	0	2	0	0	-15.2743	148.904		0	0
1	1	0	0	0	-4.51376	-3.58795	0	0	0	GO:0045956	M11000	2	0	27	4	188	27994	2.12766	GO Biological Processes	19	positive regulation of calcium ion-dependent exocytosis	22.0599	1020|8911|8912|8913	CDK5|CACNA1I|CACNA1H|CACNA1G	-2.8897	-4.51376	19_GO:0048518 positive regulation of biological process	1.05245	9.00222	0	2	0	0	-15.2743	148.904		0	0
1	1	0	0	0	-4.47047	-4.1659	0	0	0	GO:0006816	M11000	2	0	426	12	188	27994	6.38298	GO Biological Processes	19	calcium ion transport	4.19449	773|774|775|777|1020|1729|8911|8912|8913|11331|55799|93589	CACNA1A|CACNA1B|CACNA1C|CACNA1E|CDK5|DIAPH1|CACNA1I|CACNA1H|CACNA1G|PHB2|CACNA2D3|CACNA2D4	-2.85823	-4.47047	19_GO:0051179 localization	1.78283	5.46308	0	2	0	0	-15.2743	148.904		0	0
1	1	0	0	0	-3.74324	-3.55867	0	0	0	R-HSA-419037	M11000	2	0	42	4	188	27994	2.12766	Reactome Gene Sets	6	NCAM1 interactions	14.1814	775|8911|8912|8913	CACNA1C|CACNA1I|CACNA1H|CACNA1G	-2.33332	-3.74324		1.05245	7.02931	0	2	0	0	-15.2743	148.904		0	0
1	0	0	0	0	-3.60889	0	0	0	0	ko04742	M10000	1	0	83	5	188	27994	2.65957	KEGG Pathway	24	Taste transduction	8.97014	773|775|6326|6328|6335	CACNA1A|CACNA1C|SCN2A|SCN3A|SCN9A	-2.23723	-3.60889		1.17347	5.97932	0	2	0	0	-15.2743	148.904		0	0
1	0	0	0	0	-3.56061	0	0	0	0	hsa04742	M10000	1	0	85	5	188	27994	2.65957	KEGG Pathway	24	Taste transduction	8.75907	773|775|6326|6328|6335	CACNA1A|CACNA1C|SCN2A|SCN3A|SCN9A	-2.20213	-3.56061		1.17347	5.8909	0	2	0	0	-15.2743	148.904		0	0
1	1	0	0	0	-3.25896	-2.13672	0	0	0	GO:1903307	M11000	2	0	56	4	188	27994	2.12766	GO Biological Processes	19	positive regulation of regulated secretory pathway	10.636	1020|8911|8912|8913	CDK5|CACNA1I|CACNA1H|CACNA1G	-1.98052	-3.25896	19_GO:0048518 positive regulation of biological process	1.05245	5.9351	0	2	0	0	-15.2743	148.904		0	0
1	1	0	0	0	-3.14342	-2.39137	0	0	0	GO:0060047	M11000	2	0	285	8	188	27994	4.25532	GO Biological Processes	19	heart contraction	4.17977	774|775|6323|6331|8912|8913|55799|93589	CACNA1B|CACNA1C|SCN1A|SCN5A|CACNA1H|CACNA1G|CACNA2D3|CACNA2D4	-1.89119	-3.14342	19_GO:0032501 multicellular organismal process	1.47212	4.43651	0	2	0	0	-15.2743	148.904		0	0
1	1	0	0	0	-3.04666	-2.26142	0	0	0	GO:0003015	M11000	2	0	295	8	188	27994	4.25532	GO Biological Processes	19	heart process	4.03808	774|775|6323|6331|8912|8913|55799|93589	CACNA1B|CACNA1C|SCN1A|SCN5A|CACNA1H|CACNA1G|CACNA2D3|CACNA2D4	-1.82126	-3.04666	19_GO:0032501 multicellular organismal process	1.47212	4.31333	0	2	0	0	-15.2743	148.904		0	0
1	1	0	0	0	-2.73874	-2.36376	0	0	0	GO:0008016	M11000	2	0	257	7	188	27994	3.7234	GO Biological Processes	19	regulation of heart contraction	4.05576	774|775|6331|8912|8913|55799|93589	CACNA1B|CACNA1C|SCN5A|CACNA1H|CACNA1G|CACNA2D3|CACNA2D4	-1.5964	-2.73874	19_GO:0032501 multicellular organismal process	1.38087	4.0466	0	2	0	0	-15.2743	148.904		0	0
1	0	0	0	0	-2.47606	0	0	0	0	GO:0045921	M10000	1	0	91	4	188	27994	2.12766	GO Biological Processes	19	positive regulation of exocytosis	6.54524	1020|8911|8912|8913	CDK5|CACNA1I|CACNA1H|CACNA1G	-1.40277	-2.47606	19_GO:0048518 positive regulation of biological process	1.05245	4.35662	0	2	0	0	-15.2743	148.904		0	0
1	0	0	0	0	-2.4077	0	0	0	0	GO:0017156	M10000	1	0	154	5	188	27994	2.65957	GO Biological Processes	19	calcium ion regulated exocytosis	4.83455	1020|8911|8912|8913|11069	CDK5|CACNA1I|CACNA1H|CACNA1G|RAPGEF4	-1.35383	-2.4077	19_GO:0051179 localization	1.17347	3.92351	0	2	0	0	-15.2743	148.904		0	0
1	0	0	0	0	-2.36234	0	0	0	0	GO:0017157	M10000	1	0	226	6	188	27994	3.19149	GO Biological Processes	19	regulation of exocytosis	3.95321	1020|8911|8912|8913|11069|79363	CDK5|CACNA1I|CACNA1H|CACNA1G|RAPGEF4|CPLANE2	-1.32092	-2.36234	19_GO:0051179 localization	1.28196	3.66531	0	2	0	0	-15.2743	148.904		0	0
1	0	0	0	0	-2.36132	0	0	0	0	GO:0030424	M10000	1	0	644	11	188	27994	5.85106	GO Cellular Components	20	axon	2.5434	1020|2617|6323|6326|6328|6335|10092|10479|11280|11331|55860	CDK5|GARS1|SCN1A|SCN2A|SCN3A|SCN9A|ARPC5|SLC9A6|SCN11A|PHB2|ACTR10	-1.32092	-2.36132		1.71177	3.25819	0	2	0	0	-15.2743	148.904		1	0
1	0	0	0	0	-2.24054	0	0	0	0	GO:0019233	M10000	1	0	106	4	188	27994	2.12766	GO Biological Processes	19	sensory perception of pain	5.61903	1020|6323|6335|11280	CDK5|SCN1A|SCN9A|SCN11A	-1.23372	-2.24054	19_GO:0032501 multicellular organismal process	1.05245	3.91768	0	2	0	0	-15.2743	148.904		0	0
1	0	0	0	0	-2.14358	0	0	0	0	GO:0017158	M10000	1	0	113	4	188	27994	2.12766	GO Biological Processes	19	regulation of calcium ion-dependent exocytosis	5.27095	1020|8911|8912|8913	CDK5|CACNA1I|CACNA1H|CACNA1G	-1.15929	-2.14358	19_GO:0051179 localization	1.05245	3.74062	0	2	0	0	-15.2743	148.904		0	0
1	1	1	0	0	-4.84774	-7.35893	-3.11688	0	0	ko04930	M11100	3	0	46	10	608	27994	1.64474	KEGG Pathway	24	Type II diabetes mellitus	10.0093	773|774|775|776|777|5594|5599|5601|5602|8913	CACNA1A|CACNA1B|CACNA1C|CACNA1D|CACNA1E|MAPK1|MAPK8|MAPK9|MAPK10|CACNA1G	-4.78255	-7.35893		0.515816	9.11185	0	3	0	0	-12.8648	63.4785		0	0
0	1	1	0	0	0	-5.96071	-6.64981	0	0	R-HSA-450341	M01100	2	0	10	5	441	27994	1.13379	Reactome Gene Sets	6	Activation of the AP-1 family of transcription factors	31.7392	1432|5594|5599|5601|5602	MAPK14|MAPK1|MAPK8|MAPK9|MAPK10	-4.52399	-6.64981		0.504162	12.2998	0	3	0	0	-12.8648	63.4785		0	0
1	1	1	0	0	-4.35193	-6.35333	-2.65969	0	0	hsa04930	M11100	3	0	58	10	608	27994	1.64474	KEGG Pathway	24	Type II diabetes mellitus	7.93841	773|774|775|776|777|5594|5599|5601|5602|8913	CACNA1A|CACNA1B|CACNA1C|CACNA1D|CACNA1E|MAPK1|MAPK8|MAPK9|MAPK10|CACNA1G	-4.00499	-6.35333		0.515816	7.88141	0	3	0	0	-12.8648	63.4785		0	0
0	1	1	0	0	0	-4.99158	-5.41079	0	0	GO:0004705	M01100	2	0	3	3	441	27994	0.680272	GO Molecular Functions	21	JUN kinase activity	63.4785	5599|5601|5602	MAPK8|MAPK9|MAPK10	-3.56341	-5.41079		0.391417	13.6912	0	3	0	0	-12.8648	63.4785		0	0
0	1	1	0	0	0	-4.99158	-5.41079	0	0	GO:0016909	M01100	2	0	3	3	441	27994	0.680272	GO Molecular Functions	21	SAP kinase activity	63.4785	5599|5601|5602	MAPK8|MAPK9|MAPK10	-3.56341	-5.41079		0.391417	13.6912	0	3	0	0	-12.8648	63.4785		0	0
0	1	1	0	0	0	-4.39662	-4.81386	0	0	GO:0007258	M01100	2	0	4	3	441	27994	0.680272	GO Biological Processes	19	JUN phosphorylation	47.6088	5599|5601|5602	MAPK8|MAPK9|MAPK10	-3.11501	-4.81386	19_GO:0023052 signaling	0.391417	11.7939	0	3	0	0	-12.8648	63.4785		0	0
0	1	1	0	0	0	-3.29585	-3.93952	0	0	R-HSA-450282	M01100	2	0	31	5	441	27994	1.13379	Reactome Gene Sets	6	MAPK targets/ Nuclear events mediated by MAP kinases	10.2385	1432|5594|5599|5601|5602	MAPK14|MAPK1|MAPK8|MAPK9|MAPK10	-2.4755	-3.93952		0.504162	6.51101	0	3	0	0	-12.8648	63.4785		0	0
0	1	1	0	0	0	-2.57807	-3.29071	0	0	R-HSA-450294	M01100	2	0	64	6	441	27994	1.36054	Reactome Gene Sets	6	MAP kinase activation	5.95111	1432|5594|5599|5601|5602|8454	MAPK14|MAPK1|MAPK8|MAPK9|MAPK10|CUL1	-2.00307	-3.29071		0.551648	5.01668	0	3	0	0	-12.8648	63.4785		0	0
0	1	1	0	0	0	-2.32222	-3.01764	0	0	R-HSA-448424	M01100	2	0	72	6	441	27994	1.36054	Reactome Gene Sets	6	Interleukin-17 signaling	5.28987	1432|5594|5599|5601|5602|8454	MAPK14|MAPK1|MAPK8|MAPK9|MAPK10|CUL1	-1.80137	-3.01764		0.551648	4.61102	0	3	0	0	-12.8648	63.4785		0	0
0	1	1	0	0	0	-2.9618	-2.79845	0	0	M278	M01100	2	0	54	6	608	27994	0.986842	Canonical Pathways	11	PID RAC1 PATHWAY	5.11586	999|1432|1535|5599|5601|10092	CDH1|MAPK14|CYBA|MAPK8|MAPK9|ARPC5	-1.40478	-2.9618		0.400884	4.51083	0	3	0	0	-12.8648	63.4785		0	0
0	1	1	0	0	0	-2.36127	-2.86491	0	0	M45	M01100	2	0	31	4	441	27994	0.907029	Canonical Pathways	11	PID CD40 PATHWAY	8.19077	1432|5599|5601|5602	MAPK14|MAPK8|MAPK9|MAPK10	-1.69266	-2.86491		0.451453	5.06785	0	3	0	0	-12.8648	63.4785		0	0
0	1	1	0	0	0	-2.85241	-2.26435	0	0	GO:0031281	M01100	2	0	23	4	608	27994	0.657895	GO Biological Processes	19	positive regulation of cyclase activity	8.00744	775|776|1432|5599	CACNA1C|CACNA1D|MAPK14|MAPK8	-1.31234	-2.85241	19_GO:0065007 biological regulation	0.327864	5.00935	0	3	0	0	-12.8648	63.4785		0	0
0	1	1	0	0	0	-2.31069	-2.8123	0	0	M23	M01100	2	0	32	4	441	27994	0.907029	Canonical Pathways	11	PID WNT NONCANONICAL PATHWAY	7.93481	5599|5601|5602|51701	MAPK8|MAPK9|MAPK10|NLK	-1.65386	-2.8123		0.451453	4.96575	0	3	0	0	-12.8648	63.4785		0	0
0	1	1	0	0	0	-2.31069	-2.8123	0	0	R-HSA-2871796	M01100	2	0	32	4	441	27994	0.907029	Reactome Gene Sets	6	FCERI mediated MAPK activation	7.93481	5594|5599|5601|5602	MAPK1|MAPK8|MAPK9|MAPK10	-1.65386	-2.8123		0.451453	4.96575	0	3	0	0	-12.8648	63.4785		0	0
0	0	1	0	0	0	0	-2.70074	0	0	ko04310	M00100	1	0	143	8	441	27994	1.81406	KEGG Pathway	24	Wnt signaling pathway	3.55124	5332|5533|5599|5601|5602|8454|23236|51701	PLCB4|PPP3CC|MAPK8|MAPK9|MAPK10|CUL1|PLCB1|NLK	-1.56827	-2.70074		0.635523	3.86954	0	3	0	0	-12.8648	63.4785		0	0
0	0	1	0	0	0	0	-2.64479	0	0	R-HSA-168142	M00100	1	0	85	6	441	27994	1.36054	Reactome Gene Sets	6	Toll Like Receptor 10 (TLR10) Cascade	4.48083	1432|5594|5599|5601|5602|8454	MAPK14|MAPK1|MAPK8|MAPK9|MAPK10|CUL1	-1.52729	-2.64479		0.551648	4.06612	0	3	0	0	-12.8648	63.4785		0	0
0	0	1	0	0	0	0	-2.64479	0	0	R-HSA-168176	M00100	1	0	85	6	441	27994	1.36054	Reactome Gene Sets	6	Toll Like Receptor 5 (TLR5) Cascade	4.48083	1432|5594|5599|5601|5602|8454	MAPK14|MAPK1|MAPK8|MAPK9|MAPK10|CUL1	-1.52729	-2.64479		0.551648	4.06612	0	3	0	0	-12.8648	63.4785		0	0
0	0	1	0	0	0	0	-2.64479	0	0	R-HSA-975871	M00100	1	0	85	6	441	27994	1.36054	Reactome Gene Sets	6	MyD88 cascade initiated on plasma membrane	4.48083	1432|5594|5599|5601|5602|8454	MAPK14|MAPK1|MAPK8|MAPK9|MAPK10|CUL1	-1.52729	-2.64479		0.551648	4.06612	0	3	0	0	-12.8648	63.4785		0	0
0	1	1	0	0	0	-2.60959	-2.08352	0	0	hsa05169	M01100	2	0	299	15	608	27994	2.46711	KEGG Pathway	24	Epstein-Barr virus infection	2.30984	1432|1869|1870|1871|4734|5440|5599|5601|5602|5603|5704|6300|8209|10623|171568	MAPK14|E2F1|E2F2|E2F3|NEDD4|POLR2K|MAPK8|MAPK9|MAPK10|MAPK13|PSMC4|MAPK12|GATD3A|POLR3C|POLR3H	-1.11577	-2.60959		0.629097	3.39285	0	3	0	0	-12.8648	63.4785		0	0
0	1	1	0	0	0	-2.18554	-2.57559	0	0	GO:0004708	M01100	2	0	18	3	441	27994	0.680272	GO Molecular Functions	21	MAP kinase kinase activity	10.5797	1432|5594|5602	MAPK14|MAPK1|MAPK10	-1.47704	-2.57559		0.391417	5.14348	0	3	0	0	-12.8648	63.4785		0	0
0	0	1	0	0	0	0	-2.50165	0	0	M8	M00100	1	0	63	5	441	27994	1.13379	Canonical Pathways	11	PID ENDOTHELIN PATHWAY	5.03797	1432|5594|5599|5894|23236	MAPK14|MAPK1|MAPK8|RAF1|PLCB1	-1.42355	-2.50165		0.504162	4.05929	0	3	0	0	-12.8648	63.4785		0	0
0	0	1	0	0	0	0	-2.47231	0	0	R-HSA-975138	M00100	1	0	92	6	441	27994	1.36054	Reactome Gene Sets	6	TRAF6 mediated induction of NFkB and MAP kinases upon TLR7/8 or 9 activation	4.1399	1432|5594|5599|5601|5602|8454	MAPK14|MAPK1|MAPK8|MAPK9|MAPK10|CUL1	-1.3992	-2.47231		0.551648	3.81638	0	3	0	0	-12.8648	63.4785		0	0
0	0	1	0	0	0	0	-2.44903	0	0	R-HSA-168181	M00100	1	0	93	6	441	27994	1.36054	Reactome Gene Sets	6	Toll Like Receptor 7/8 (TLR7/8) Cascade	4.09538	1432|5594|5599|5601|5602|8454	MAPK14|MAPK1|MAPK8|MAPK9|MAPK10|CUL1	-1.3826	-2.44903		0.551648	3.78273	0	3	0	0	-12.8648	63.4785		0	0
0	0	1	0	0	0	0	-2.44903	0	0	R-HSA-975155	M00100	1	0	93	6	441	27994	1.36054	Reactome Gene Sets	6	MyD88 dependent cascade initiated on endosome	4.09538	1432|5594|5599|5601|5602|8454	MAPK14|MAPK1|MAPK8|MAPK9|MAPK10|CUL1	-1.3826	-2.44903		0.551648	3.78273	0	3	0	0	-12.8648	63.4785		0	0
0	0	1	0	0	0	0	-2.42606	0	0	R-HSA-168164	M00100	1	0	94	6	441	27994	1.36054	Reactome Gene Sets	6	Toll Like Receptor 3 (TLR3) Cascade	4.05182	1432|5594|5599|5601|5602|8454	MAPK14|MAPK1|MAPK8|MAPK9|MAPK10|CUL1	-1.36499	-2.42606		0.551648	3.74956	0	3	0	0	-12.8648	63.4785		0	0
0	0	1	0	0	0	0	-2.40341	0	0	R-HSA-166058	M00100	1	0	95	6	441	27994	1.36054	Reactome Gene Sets	6	MyD88:MAL(TIRAP) cascade initiated on plasma membrane	4.00917	1432|5594|5599|5601|5602|8454	MAPK14|MAPK1|MAPK8|MAPK9|MAPK10|CUL1	-1.35123	-2.40341		0.551648	3.71683	0	3	0	0	-12.8648	63.4785		0	0
0	0	1	0	0	0	0	-2.40341	0	0	R-HSA-168188	M00100	1	0	95	6	441	27994	1.36054	Reactome Gene Sets	6	Toll Like Receptor TLR6:TLR2 Cascade	4.00917	1432|5594|5599|5601|5602|8454	MAPK14|MAPK1|MAPK8|MAPK9|MAPK10|CUL1	-1.35123	-2.40341		0.551648	3.71683	0	3	0	0	-12.8648	63.4785		0	0
0	0	1	0	0	0	0	-2.37862	0	0	M00688	M00100	1	0	21	3	441	27994	0.680272	KEGG Functional Sets	26	MAPK (JNK) signaling	9.06835	5599|5601|5602	MAPK8|MAPK9|MAPK10	-1.33431	-2.37862		0.391417	4.67934	0	3	0	0	-12.8648	63.4785		0	0
0	0	1	0	0	0	0	-2.37862	0	0	hsa_M00688	M00100	1	0	21	3	441	27994	0.680272	KEGG Functional Sets	26	MAPK (JNK) signaling	9.06835	5599|5601|5602	MAPK8|MAPK9|MAPK10	-1.33431	-2.37862		0.391417	4.67934	0	3	0	0	-12.8648	63.4785		0	0
0	0	1	0	0	0	0	-2.359	0	0	R-HSA-168138	M00100	1	0	97	6	441	27994	1.36054	Reactome Gene Sets	6	Toll Like Receptor 9 (TLR9) Cascade	3.9265	1432|5594|5599|5601|5602|8454	MAPK14|MAPK1|MAPK8|MAPK9|MAPK10|CUL1	-1.31947	-2.359		0.551648	3.65271	0	3	0	0	-12.8648	63.4785		0	0
0	0	1	0	0	0	0	-2.33723	0	0	R-HSA-168179	M00100	1	0	98	6	441	27994	1.36054	Reactome Gene Sets	6	Toll Like Receptor TLR1:TLR2 Cascade	3.88644	1432|5594|5599|5601|5602|8454	MAPK14|MAPK1|MAPK8|MAPK9|MAPK10|CUL1	-1.30162	-2.33723		0.551648	3.62129	0	3	0	0	-12.8648	63.4785		0	0
0	0	1	0	0	0	0	-2.33723	0	0	R-HSA-181438	M00100	1	0	98	6	441	27994	1.36054	Reactome Gene Sets	6	Toll Like Receptor 2 (TLR2) Cascade	3.88644	1432|5594|5599|5601|5602|8454	MAPK14|MAPK1|MAPK8|MAPK9|MAPK10|CUL1	-1.30162	-2.33723		0.551648	3.62129	0	3	0	0	-12.8648	63.4785		0	0
0	0	1	0	0	0	0	-2.31575	0	0	R-HSA-166166	M00100	1	0	99	6	441	27994	1.36054	Reactome Gene Sets	6	MyD88-independent TLR4 cascade	3.84718	1432|5594|5599|5601|5602|8454	MAPK14|MAPK1|MAPK8|MAPK9|MAPK10|CUL1	-1.28836	-2.31575		0.551648	3.59028	0	3	0	0	-12.8648	63.4785		0	0
0	0	1	0	0	0	0	-2.31575	0	0	R-HSA-937061	M00100	1	0	99	6	441	27994	1.36054	Reactome Gene Sets	6	TRIF(TICAM1)-mediated TLR4 signaling	3.84718	1432|5594|5599|5601|5602|8454	MAPK14|MAPK1|MAPK8|MAPK9|MAPK10|CUL1	-1.28836	-2.31575		0.551648	3.59028	0	3	0	0	-12.8648	63.4785		0	0
0	0	1	0	0	0	0	-2.26464	0	0	GO:0004712	M00100	1	0	45	4	441	27994	0.907029	GO Molecular Functions	21	protein serine/threonine/tyrosine kinase activity	5.64253	1432|5594|5601|5602	MAPK14|MAPK1|MAPK9|MAPK10	-1.2509	-2.26464		0.451453	3.9431	0	3	0	0	-12.8648	63.4785		0	0
0	0	1	0	0	0	0	-2.26435	0	0	R-HSA-450321	M00100	1	0	23	3	441	27994	0.680272	Reactome Gene Sets	6	JNK (c-Jun kinases) phosphorylation and activation mediated by activated human TAK1	8.2798	5599|5601|5602	MAPK8|MAPK9|MAPK10	-1.2509	-2.26435		0.391417	4.41864	0	3	0	0	-12.8648	63.4785		0	0
0	0	1	0	0	0	0	-2.25908	0	0	hsa04310	M00100	1	0	169	8	441	27994	1.81406	KEGG Pathway	24	Wnt signaling pathway	3.0049	5332|5533|5599|5601|5602|8454|23236|51701	PLCB4|PPP3CC|MAPK8|MAPK9|MAPK10|CUL1|PLCB1|NLK	-1.24893	-2.25908		0.635523	3.30733	0	3	0	0	-12.8648	63.4785		0	0
0	0	1	0	0	0	0	-2.21141	0	0	M268	M00100	1	0	24	3	441	27994	0.680272	Canonical Pathways	11	PID S1P S1P2 PATHWAY	7.93481	1432|5594|5599	MAPK14|MAPK1|MAPK8	-1.21332	-2.21141		0.391417	4.29985	0	3	0	0	-12.8648	63.4785		0	0
0	1	1	0	0	0	-2.05018	-2.01765	0	0	M115	M01100	2	0	82	6	608	27994	0.986842	Canonical Pathways	11	PID REG GR PATHWAY	3.36898	1020|1432|5594|5599|5601|5602	CDK5|MAPK14|MAPK1|MAPK8|MAPK9|MAPK10	-0.699161	-2.05018		0.400884	3.201	0	3	0	0	-12.8648	63.4785		0	0
0	0	1	0	0	0	0	-2.02242	0	0	M79	M00100	1	0	28	3	441	27994	0.680272	Canonical Pathways	11	PID TRAIL PATHWAY	6.80126	5594|5599|7818	MAPK1|MAPK8|DAP3	-1.06961	-2.02242		0.391417	3.88549	0	3	0	0	-12.8648	63.4785		0	0
1	1	1	0	0	-3.32045	-7.75962	-4.59772	0	0	GO:0018230	M11100	3	0	23	8	608	27994	1.31579	GO Biological Processes	19	peptidyl-L-cysteine S-palmitoylation	16.0149	29800|29801|51114|51125|79683|79844|84243|653082	ZDHHC1|ZDHHC8|ZDHHC9|GOLGA7|ZDHHC14|ZDHHC11|ZDHHC18|ZDHHC11B	-5.10133	-7.75962	19_GO:0008152 metabolic process	0.462131	10.7336	0	4	0	0	-12.6591	19.7326		0	0
1	1	1	0	0	-3.32045	-7.75962	-4.59772	0	0	GO:0018231	M11100	3	0	23	8	608	27994	1.31579	GO Biological Processes	19	peptidyl-S-diacylglycerol-L-cysteine biosynthetic process from peptidyl-cysteine	16.0149	29800|29801|51114|51125|79683|79844|84243|653082	ZDHHC1|ZDHHC8|ZDHHC9|GOLGA7|ZDHHC14|ZDHHC11|ZDHHC18|ZDHHC11B	-5.10133	-7.75962	19_GO:0008152 metabolic process	0.462131	10.7336	0	4	0	0	-12.6591	19.7326		0	0
1	1	1	0	0	-2.35883	-7.07987	-4.95304	0	0	GO:0018198	M11100	3	0	49	10	608	27994	1.64474	GO Biological Processes	19	peptidyl-cysteine modification	9.39648	3145|5870|29800|29801|51114|51125|79683|79844|84243|653082	HMBS|RAB6A|ZDHHC1|ZDHHC8|ZDHHC9|GOLGA7|ZDHHC14|ZDHHC11|ZDHHC18|ZDHHC11B	-4.55209	-7.07987	19_GO:0008152 metabolic process	0.515816	8.76507	0	4	0	0	-12.6591	19.7326		0	0
1	1	1	0	0	-2.31655	-6.72834	-4.69635	0	0	GO:0016747	M11100	3	0	231	20	608	27994	3.28947	GO Molecular Functions	21	transferase activity, transferring acyl groups other than amino-acyl groups	3.98639	408|23390|25921|29800|29801|51114|51125|51126|54503|54934|55226|79612|79683|79844|79903|80155|84243|84287|171546|653082	ARRB1|ZDHHC17|ZDHHC5|ZDHHC1|ZDHHC8|ZDHHC9|GOLGA7|NAA20|ZDHHC13|KANSL2|NAT10|NAA16|ZDHHC14|ZDHHC11|NAA60|NAA15|ZDHHC18|ZDHHC16|SPTSSA|ZDHHC11B	-4.27466	-6.72834		0.72335	6.79096	0	4	0	0	-12.6591	19.7326		0	0
1	1	1	0	0	-2.0661	-5.88642	-4.11842	0	0	GO:0016746	M11100	3	0	261	20	608	27994	3.28947	GO Molecular Functions	21	transferase activity, transferring acyl groups	3.52818	408|23390|25921|29800|29801|51114|51125|51126|54503|54934|55226|79612|79683|79844|79903|80155|84243|84287|171546|653082	ARRB1|ZDHHC17|ZDHHC5|ZDHHC1|ZDHHC8|ZDHHC9|GOLGA7|NAA20|ZDHHC13|KANSL2|NAT10|NAA16|ZDHHC14|ZDHHC11|NAA60|NAA15|ZDHHC18|ZDHHC16|SPTSSA|ZDHHC11B	-3.64425	-5.88642		0.72335	6.11424	0	4	0	0	-12.6591	19.7326		0	0
0	1	1	0	0	0	-4.80167	-3.86662	0	0	GO:0006612	M01100	2	0	210	16	608	27994	2.63158	GO Biological Processes	19	protein targeting to membrane	3.50802	288|1020|6124|6730|6731|6746|6747|9409|29800|51114|51125|64422|79683|79844|84243|653082	ANK3|CDK5|RPL4|SRP68|SRP72|SSR2|SSR3|PEX16|ZDHHC1|ZDHHC9|GOLGA7|ATG3|ZDHHC14|ZDHHC11|ZDHHC18|ZDHHC11B	-2.79118	-4.80167	19_GO:0051179 localization	0.649181	5.4357	0	4	0	0	-12.6591	19.7326		0	0
0	1	1	0	0	0	-4.77768	-3.11862	0	0	GO:0006605	M01100	2	0	444	25	608	27994	4.11184	GO Biological Processes	19	protein targeting	2.5925	288|1020|4734|5264|6124|6730|6731|6746|6747|9179|9409|9789|11154|23431|29800|51114|51125|55823|59286|60559|64422|79683|79844|84243|653082	ANK3|CDK5|NEDD4|PHYH|RPL4|SRP68|SRP72|SSR2|SSR3|AP4M1|PEX16|SPCS2|AP4S1|AP4E1|ZDHHC1|ZDHHC9|GOLGA7|VPS11|UBL5|SPCS3|ATG3|ZDHHC14|ZDHHC11|ZDHHC18|ZDHHC11B	-2.77328	-4.77768	19_GO:0051179 localization	0.805284	5.0399	0	4	0	0	-12.6591	19.7326		0	0
1	1	1	0	0	-2.76496	-11.3195	-10.121	0	0	GO:0060271	M11100	3	0	404	35	608	27994	5.75658	GO Biological Processes	19	cilium assembly	3.98885	1874|3064|3842|4952|8100|11158|11258|22897|22920|25814|26005|26123|55717|55764|55779|57560|57562|64422|79140|79363|79582|79583|79600|79770|80173|80210|84314|95681|121441|136332|137392|200162|202018|221322|283232	E2F4|HTT|TNPO1|OCRL|IFT88|RABL2B|DCTN3|CEP164|KIFAP3|ATXN10|C2CD3|TCTN3|WDR11|IFT122|CFAP44|IFT80|CEP126|ATG3|CCDC28B|CPLANE2|SPAG16|TMEM231|TCTN1|TXNDC15|IFT74|ARMC9|TMEM107|CEP41|NEDD1|LRGUK|CIBAR1|SPAG17|TAPT1|TBC1D32|TMEM80	-8.00333	-11.3195	19_GO:0071840 cellular component organization or biogenesis	0.944617	9.01637	0	5	1	1	-11.3195	5.73354		0	0
1	1	1	0	0	-2.62359	-10.7289	-9.63876	0	0	GO:0044782	M11100	3	0	424	35	608	27994	5.75658	GO Biological Processes	19	cilium organization	3.8007	1874|3064|3842|4952|8100|11158|11258|22897|22920|25814|26005|26123|55717|55764|55779|57560|57562|64422|79140|79363|79582|79583|79600|79770|80173|80210|84314|95681|121441|136332|137392|200162|202018|221322|283232	E2F4|HTT|TNPO1|OCRL|IFT88|RABL2B|DCTN3|CEP164|KIFAP3|ATXN10|C2CD3|TCTN3|WDR11|IFT122|CFAP44|IFT80|CEP126|ATG3|CCDC28B|CPLANE2|SPAG16|TMEM231|TCTN1|TXNDC15|IFT74|ARMC9|TMEM107|CEP41|NEDD1|LRGUK|CIBAR1|SPAG17|TAPT1|TBC1D32|TMEM80	-7.60902	-10.7289	19_GO:0071840 cellular component organization or biogenesis	0.944617	8.65851	0	5	0	0	-11.3195	5.73354		0	0
0	1	1	0	0	0	-7.65638	-7.36153	0	0	GO:0120031	M01100	2	0	607	37	608	27994	6.08553	GO Biological Processes	19	plasma membrane bounded cell projection assembly	2.80656	1874|3064|3842|4628|4651|4952|8100|11158|11258|22897|22920|25814|26005|26123|55717|55764|55779|57560|57562|64422|79140|79363|79582|79583|79600|79770|80173|80210|84314|95681|121441|136332|137392|200162|202018|221322|283232	E2F4|HTT|TNPO1|MYH10|MYO10|OCRL|IFT88|RABL2B|DCTN3|CEP164|KIFAP3|ATXN10|C2CD3|TCTN3|WDR11|IFT122|CFAP44|IFT80|CEP126|ATG3|CCDC28B|CPLANE2|SPAG16|TMEM231|TCTN1|TXNDC15|IFT74|ARMC9|TMEM107|CEP41|NEDD1|LRGUK|CIBAR1|SPAG17|TAPT1|TBC1D32|TMEM80	-5.00701	-7.65638	19_GO:0071840 cellular component organization or biogenesis	0.969535	6.70482	0	5	0	0	-11.3195	5.73354		1	0
1	1	1	0	0	-2.26385	-7.60511	-6.5222	0	0	GO:0005929	M11100	3	0	664	39	608	27994	6.41447	GO Cellular Components	20	cilium	2.70432	3842|4647|4952|5147|5264|8100|8318|9859|11158|22897|22920|26005|26123|55717|55764|55779|57560|57562|64927|79363|79582|79583|79600|79770|79846|80173|80210|83450|84314|84871|95681|117155|121441|137392|164395|200162|202018|221322|283232	TNPO1|MYO7A|OCRL|PDE6D|PHYH|IFT88|CDC45|CEP170|RABL2B|CEP164|KIFAP3|C2CD3|TCTN3|WDR11|IFT122|CFAP44|IFT80|CEP126|TTC23|CPLANE2|SPAG16|TMEM231|TCTN1|TXNDC15|CFAP69|IFT74|ARMC9|DRC3|TMEM107|AGBL4|CEP41|CATSPER2|NEDD1|CIBAR1|TTLL9|SPAG17|TAPT1|TBC1D32|TMEM80	-4.96663	-7.60511		0.993649	6.62258	0	5	0	0	-11.3195	5.73354		0	0
0	1	1	0	0	0	-7.38413	-7.12982	0	0	GO:0030031	M01100	2	0	622	37	608	27994	6.08553	GO Biological Processes	19	cell projection assembly	2.73888	1874|3064|3842|4628|4651|4952|8100|11158|11258|22897|22920|25814|26005|26123|55717|55764|55779|57560|57562|64422|79140|79363|79582|79583|79600|79770|80173|80210|84314|95681|121441|136332|137392|200162|202018|221322|283232	E2F4|HTT|TNPO1|MYH10|MYO10|OCRL|IFT88|RABL2B|DCTN3|CEP164|KIFAP3|ATXN10|C2CD3|TCTN3|WDR11|IFT122|CFAP44|IFT80|CEP126|ATG3|CCDC28B|CPLANE2|SPAG16|TMEM231|TCTN1|TXNDC15|IFT74|ARMC9|TMEM107|CEP41|NEDD1|LRGUK|CIBAR1|SPAG17|TAPT1|TBC1D32|TMEM80	-4.79108	-7.38413	19_GO:0071840 cellular component organization or biogenesis	0.969535	6.53466	0	5	0	0	-11.3195	5.73354		0	0
1	1	1	0	0	-2.7147	-7.32024	-5.88745	0	0	GO:0044441	M11100	3	0	493	32	608	27994	5.26316	GO Cellular Components	20	ciliary part	2.98858	4647|4952|8100|8318|9859|11158|22897|22920|26005|26123|55717|55764|57560|57562|79363|79582|79583|79600|79770|79846|80173|80210|83450|84314|84871|95681|121441|137392|164395|200162|202018|283232	MYO7A|OCRL|IFT88|CDC45|CEP170|RABL2B|CEP164|KIFAP3|C2CD3|TCTN3|WDR11|IFT122|IFT80|CEP126|CPLANE2|SPAG16|TMEM231|TCTN1|TXNDC15|CFAP69|IFT74|ARMC9|DRC3|TMEM107|AGBL4|CEP41|NEDD1|CIBAR1|TTLL9|SPAG17|TAPT1|TMEM80	-4.75559	-7.32024		0.905588	6.63749	0	5	0	0	-11.3195	5.73354		0	0
0	1	1	0	0	0	-6.52908	-6.74059	0	0	GO:0036064	M01100	2	0	155	14	441	27994	3.1746	GO Cellular Components	20	ciliary basal body	5.73354	8100|8318|11158|22920|26005|55764|79363|80210|84871|95681|121441|137392|164395|202018	IFT88|CDC45|RABL2B|KIFAP3|C2CD3|IFT122|CPLANE2|ARMC9|AGBL4|CEP41|NEDD1|CIBAR1|TTLL9|TAPT1	-4.57941	-6.74059		0.834872	7.47626	0	5	0	0	-11.3195	5.73354		0	0
0	1	1	0	0	0	-4.43483	-4.69786	0	0	R-HSA-5617833	M01100	2	0	201	13	441	27994	2.94785	Reactome Gene Sets	6	Cilium Assembly	4.10557	3842|5147|6950|8100|11258|22897|22920|26005|26123|55764|80173|95681|121441	TNPO1|PDE6D|TCP1|IFT88|DCTN3|CEP164|KIFAP3|C2CD3|TCTN3|IFT122|IFT74|CEP41|NEDD1	-3.02937	-4.69786		0.805445	5.59025	0	5	0	0	-11.3195	5.73354		0	0
0	1	1	0	0	0	-4.61954	-4.64477	0	0	GO:0005815	M01100	2	0	784	29	441	27994	6.57596	GO Cellular Components	20	microtubule organizing center	2.34806	1107|1108|3064|5594|6950|8100|8318|9099|10671|11104|11158|11258|22897|22920|26005|51143|55764|57562|79140|79363|80173|80210|84871|95681|121441|137392|164395|171568|202018	CHD3|CHD4|HTT|MAPK1|TCP1|IFT88|CDC45|USP2|DCTN6|KATNA1|RABL2B|DCTN3|CEP164|KIFAP3|C2CD3|DYNC1LI1|IFT122|CEP126|CCDC28B|CPLANE2|IFT74|ARMC9|AGBL4|CEP41|NEDD1|CIBAR1|TTLL9|POLR3H|TAPT1	-2.99002	-4.64477		1.18029	4.84352	0	5	0	0	-11.3195	5.73354		0	0
0	1	1	0	0	0	-3.52003	-4.02558	0	0	GO:0005814	M01100	2	0	143	10	441	27994	2.26757	GO Cellular Components	20	centriole	4.43905	3064|8100|11158|22897|26005|80210|84871|95681|121441|137392	HTT|IFT88|RABL2B|CEP164|C2CD3|ARMC9|AGBL4|CEP41|NEDD1|CIBAR1	-2.5425	-4.02558		0.708893	5.2161	0	5	0	0	-11.3195	5.73354		0	0
0	1	1	0	0	0	-3.78041	-2.63677	0	0	GO:0022406	M01100	2	0	180	13	608	27994	2.13816	GO Biological Processes	19	membrane docking	3.32531	8615|8677|9409|9482|10228|11258|22897|26005|26123|55823|79600|95681|121441	USO1|STX10|PEX16|STX8|STX6|DCTN3|CEP164|C2CD3|TCTN3|VPS11|TCTN1|CEP41|NEDD1	-2.00744	-3.78041	19_GO:0009987 cellular process	0.586644	4.66335	0	5	0	0	-11.3195	5.73354		0	0
0	1	1	0	0	0	-3.41995	-2.22901	0	0	GO:0140056	M01100	2	0	171	12	608	27994	1.97368	GO Biological Processes	19	organelle localization by membrane tethering	3.23107	8615|8677|9482|10228|11258|22897|26005|26123|55823|79600|95681|121441	USO1|STX10|STX8|STX6|DCTN3|CEP164|C2CD3|TCTN3|VPS11|TCTN1|CEP41|NEDD1	-1.7349	-3.41995	19_GO:0051179 localization	0.564103	4.36035	0	5	0	0	-11.3195	5.73354		0	0
0	1	1	0	0	0	-2.96264	-3.3676	0	0	GO:0005813	M01100	2	0	583	21	441	27994	4.7619	GO Cellular Components	20	centrosome	2.28653	1107|1108|6950|8100|8318|9099|10671|11104|11158|11258|22897|22920|26005|51143|57562|79140|80173|95681|121441|171568|202018	CHD3|CHD4|TCP1|IFT88|CDC45|USP2|DCTN6|KATNA1|RABL2B|DCTN3|CEP164|KIFAP3|C2CD3|DYNC1LI1|CEP126|CCDC28B|IFT74|CEP41|NEDD1|POLR3H|TAPT1	-2.05713	-3.3676		1.01409	3.97147	0	5	0	0	-11.3195	5.73354		0	0
0	1	1	0	0	0	-2.47923	-3.19427	0	0	GO:0044450	M01100	2	0	249	12	441	27994	2.72109	GO Cellular Components	20	microtubule organizing center part	3.0592	1107|3064|6950|8100|11158|22897|26005|80210|84871|95681|121441|137392	CHD3|HTT|TCP1|IFT88|RABL2B|CEP164|C2CD3|ARMC9|AGBL4|CEP41|NEDD1|CIBAR1	-1.92762	-3.19427		0.77475	4.1292	0	5	0	0	-11.3195	5.73354		0	0
0	1	1	0	0	0	-2.32874	-2.40341	0	0	GO:0097711	M01100	2	0	95	6	441	27994	1.36054	GO Biological Processes	19	ciliary basal body-plasma membrane docking	4.00917	11258|22897|26005|26123|95681|121441	DCTN3|CEP164|C2CD3|TCTN3|CEP41|NEDD1	-1.35123	-2.40341	19_GO:0071840 cellular component organization or biogenesis	0.551648	3.71683	0	5	0	0	-11.3195	5.73354		0	0
0	1	1	0	0	0	-2.25514	-2.33723	0	0	R-HSA-5620912	M01100	2	0	98	6	441	27994	1.36054	Reactome Gene Sets	6	Anchoring of the basal body to the plasma membrane	3.88644	11258|22897|26005|26123|95681|121441	DCTN3|CEP164|C2CD3|TCTN3|CEP41|NEDD1	-1.30162	-2.33723		0.551648	3.62129	0	5	0	0	-11.3195	5.73354		0	0
0	1	1	0	0	0	-4.75479	-6.37758	0	0	GO:0008047	M01100	2	0	531	26	441	27994	5.89569	GO Molecular Functions	21	enzyme activator activity	3.10817	408|904|905|1793|1794|3993|3996|4952|5170|5894|7520|8812|9515|9732|23236|57186|60682|64223|64744|80005|80174|84253|93627|134957|200185|253959	ARRB1|CCNT1|CCNT2|DOCK1|DOCK2|LLGL2|LLGL1|OCRL|PDPK1|RAF1|XRCC5|CCNK|STXBP5L|DOCK4|PLCB1|RALGAPA2|SMAP1|MLST8|SMAP2|DOCK5|DBF4B|GARNL3|TBCK|STXBP5|KRTCAP2|RALGAPA1	-4.31324	-6.37758		1.12164	6.20496	0	6	0	0	-11.1088	4.32881		0	0
0	1	1	0	0	0	-5.29891	-6.23382	0	0	GO:0030695	M01100	2	0	310	19	441	27994	4.30839	GO Molecular Functions	21	GTPase regulator activity	3.89062	408|1793|1794|3993|3996|4952|5147|9515|9732|22999|23236|57186|60682|64744|80005|84253|93627|134957|253959	ARRB1|DOCK1|DOCK2|LLGL2|LLGL1|OCRL|PDE6D|STXBP5L|DOCK4|RIMS1|PLCB1|RALGAPA2|SMAP1|SMAP2|DOCK5|GARNL3|TBCK|STXBP5|RALGAPA1	-4.19967	-6.23382		0.966886	6.47465	0	6	0	0	-11.1088	4.32881		0	0
0	1	1	0	0	0	-4.37125	-5.62761	0	0	GO:0005096	M01100	2	0	278	17	441	27994	3.85488	GO Molecular Functions	21	GTPase activator activity	3.88178	408|1793|1794|3993|3996|4952|9515|9732|23236|57186|60682|64744|80005|84253|93627|134957|253959	ARRB1|DOCK1|DOCK2|LLGL2|LLGL1|OCRL|STXBP5L|DOCK4|PLCB1|RALGAPA2|SMAP1|SMAP2|DOCK5|GARNL3|TBCK|STXBP5|RALGAPA1	-3.73236	-5.62761		0.916747	6.1091	0	6	0	0	-11.1088	4.32881		0	0
0	1	1	0	0	0	-4.48787	-5.43582	0	0	GO:0060589	M01100	2	0	351	19	441	27994	4.30839	GO Molecular Functions	21	nucleoside-triphosphatase regulator activity	3.43616	408|1793|1794|3993|3996|4952|5147|9515|9732|22999|23236|57186|60682|64744|80005|84253|93627|134957|253959	ARRB1|DOCK1|DOCK2|LLGL2|LLGL1|OCRL|PDE6D|STXBP5L|DOCK4|RIMS1|PLCB1|RALGAPA2|SMAP1|SMAP2|DOCK5|GARNL3|TBCK|STXBP5|RALGAPA1	-3.57841	-5.43582		0.966886	5.81066	0	6	0	0	-11.1088	4.32881		0	0
1	1	0	0	0	-3.84509	-4.29847	0	0	0	GO:0005088	M11000	2	0	117	11	608	27994	1.80921	GO Molecular Functions	21	Ras guanyl-nucleotide exchange factor activity	4.32881	1793|1794|1795|2889|9732|10125|10411|11069|25780|55255|115727	DOCK1|DOCK2|DOCK3|RAPGEF1|DOCK4|RASGRP1|RAPGEF3|RAPGEF4|RASGRP3|WDR41|RASGRP4	-2.39497	-4.29847		0.54054	5.37614	0	6	0	0	-11.1088	4.32881		0	0
0	1	1	0	0	0	-4.20908	-3.58675	0	0	GO:0043087	M01100	2	0	481	25	608	27994	4.11184	GO Biological Processes	19	regulation of GTPase activity	2.39308	408|1793|1794|2889|3843|3993|3996|4952|5147|9515|9732|10125|10235|10411|23236|25780|57186|60682|64223|64744|80005|84253|93627|134957|253959	ARRB1|DOCK1|DOCK2|RAPGEF1|IPO5|LLGL2|LLGL1|OCRL|PDE6D|STXBP5L|DOCK4|RASGRP1|RASGRP2|RAPGEF3|PLCB1|RASGRP3|RALGAPA2|SMAP1|MLST8|SMAP2|DOCK5|GARNL3|TBCK|STXBP5|RALGAPA1	-2.33114	-4.20908	19_GO:0065007 biological regulation	0.805284	4.59188	0	6	0	0	-11.1088	4.32881		0	0
0	1	1	0	0	0	-4.03356	-3.55694	0	0	GO:0043547	M01100	2	0	406	22	608	27994	3.61842	GO Biological Processes	19	positive regulation of GTPase activity	2.49493	408|1793|1794|2889|3993|3996|4952|9515|9732|10125|10235|10411|23236|25780|57186|60682|64744|80005|84253|93627|134957|253959	ARRB1|DOCK1|DOCK2|RAPGEF1|LLGL2|LLGL1|OCRL|STXBP5L|DOCK4|RASGRP1|RASGRP2|RAPGEF3|PLCB1|RASGRP3|RALGAPA2|SMAP1|SMAP2|DOCK5|GARNL3|TBCK|STXBP5|RALGAPA1	-2.1966	-4.03356	19_GO:0065007 biological regulation	0.757364	4.52101	0	6	0	0	-11.1088	4.32881		0	0
1	1	1	0	0	-2.10692	-3.42457	-2.12594	0	0	GO:0007264	M11100	3	0	510	24	608	27994	3.94737	GO Biological Processes	19	small GTPase mediated signal transduction	2.16672	408|1432|1793|1794|1795|2889|3633|4952|5894|8216|8615|9732|10125|10235|10411|11069|25780|51195|57186|80005|84033|84253|115727|253959	ARRB1|MAPK14|DOCK1|DOCK2|DOCK3|RAPGEF1|INPP5B|OCRL|RAF1|LZTR1|USO1|DOCK4|RASGRP1|RASGRP2|RAPGEF3|RAPGEF4|RASGRP3|RAPGEFL1|RALGAPA2|DOCK5|OBSCN|GARNL3|RASGRP4|RALGAPA1	-1.73826	-3.42457	19_GO:0023052 signaling	0.78969	3.96208	0	6	0	0	-11.1088	4.32881		0	0
0	1	1	0	0	0	-3.27221	-2.16189	0	0	GO:0051345	M01100	2	0	783	32	608	27994	5.26316	GO Biological Processes	19	positive regulation of hydrolase activity	1.8817	408|1432|1793|1794|2889|3092|3993|3996|4437|4952|5170|5599|6300|6917|9026|9515|9732|10125|10235|10411|11331|23236|25780|57186|60682|64744|80005|84253|93627|115727|134957|253959	ARRB1|MAPK14|DOCK1|DOCK2|RAPGEF1|HIP1|LLGL2|LLGL1|MSH3|OCRL|PDPK1|MAPK8|MAPK12|TCEA1|HIP1R|STXBP5L|DOCK4|RASGRP1|RASGRP2|RAPGEF3|PHB2|PLCB1|RASGRP3|RALGAPA2|SMAP1|SMAP2|DOCK5|GARNL3|TBCK|RASGRP4|STXBP5|RALGAPA1	-1.63406	-3.27221	19_GO:0065007 biological regulation	0.905588	3.72855	0	6	0	0	-11.1088	4.32881		0	0
0	1	1	0	0	0	-3.95512	-3.91207	0	0	GO:0044839	M01100	2	0	273	17	608	27994	2.79605	GO Biological Processes	19	cell cycle G2/M phase transition	2.86713	5520|5704|6873|8454|11258|22897|22976|23236|29086|29980|51400|60561|63967|79184|80174|95681|121441	PPP2R2A|PSMC4|TAF2|CUL1|DCTN3|CEP164|PAXIP1|PLCB1|BABAM1|DONSON|PPME1|RINT1|CLSPN|BRCC3|DBF4B|CEP41|NEDD1	-2.14022	-3.95512	19_GO:0009987 cellular process	0.668595	4.61917	0	7	0	0	-11.0601	9.86631		0	0
0	1	1	0	0	0	-2.84602	-3.66523	0	0	GO:0000086	M01100	2	0	254	13	441	27994	2.94785	GO Biological Processes	19	G2/M transition of mitotic cell cycle	3.2489	5520|5704|6873|8454|11258|22897|23236|29980|60561|63967|80174|95681|121441	PPP2R2A|PSMC4|TAF2|CUL1|DCTN3|CEP164|PLCB1|DONSON|RINT1|CLSPN|DBF4B|CEP41|NEDD1	-2.28141	-3.66523	19_GO:0009987 cellular process	0.805445	4.55505	0	7	0	0	-11.0601	9.86631		0	0
0	1	1	0	0	0	-3.00599	-3.15297	0	0	GO:1902749	M01100	2	0	217	11	441	27994	2.49433	GO Biological Processes	19	regulation of cell cycle G2/M phase transition	3.2178	5704|8454|11258|22897|29086|29980|60561|63967|80174|95681|121441	PSMC4|CUL1|DCTN3|CEP164|BABAM1|DONSON|RINT1|CLSPN|DBF4B|CEP41|NEDD1	-1.89806	-3.15297	19_GO:0050789 regulation of biological process	0.74263	4.14925	0	7	0	0	-11.0601	9.86631		0	0
0	1	1	0	0	0	-2.9885	-2.61946	0	0	GO:0031572	M01100	2	0	36	5	608	27994	0.822368	GO Biological Processes	19	G2 DNA damage checkpoint	6.39483	29086|29980|60561|63967|79184	BABAM1|DONSON|RINT1|CLSPN|BRCC3	-1.42036	-2.9885	19_GO:0048519 negative regulation of biological process	0.366259	4.82601	0	7	0	0	-11.0601	9.86631		0	0
0	0	1	0	0	0	0	-2.87103	0	0	GO:0010389	M00100	1	0	200	10	441	27994	2.26757	GO Biological Processes	19	regulation of G2/M transition of mitotic cell cycle	3.17392	5704|8454|11258|22897|29980|60561|63967|80174|95681|121441	PSMC4|CUL1|DCTN3|CEP164|DONSON|RINT1|CLSPN|DBF4B|CEP41|NEDD1	-1.6961	-2.87103	19_GO:0050789 regulation of biological process	0.708893	3.9034	0	7	0	0	-11.0601	9.86631		0	0
0	1	0	0	0	0	-2.50813	0	0	0	GO:0072425	M01000	1	0	14	3	608	27994	0.493421	GO Biological Processes	19	signal transduction involved in G2 DNA damage checkpoint	9.86631	29086|60561|79184	BABAM1|RINT1|BRCC3	-1.04498	-2.50813	19_GO:0048519 negative regulation of biological process	0.284173	4.94419	0	7	0	0	-11.0601	9.86631		0	0
0	0	1	0	0	0	0	-2.21141	0	0	GO:0007095	M00100	1	0	24	3	441	27994	0.680272	GO Biological Processes	19	mitotic G2 DNA damage checkpoint	7.93481	29980|60561|63967	DONSON|RINT1|CLSPN	-1.21332	-2.21141	19_GO:0048519 negative regulation of biological process	0.391417	4.29985	0	7	0	0	-11.0601	9.86631		0	0
0	1	1	0	0	0	-2.03054	-2.13427	0	0	GO:1902750	M01100	2	0	108	6	441	27994	1.36054	GO Biological Processes	19	negative regulation of cell cycle G2/M phase transition	3.52658	5704|8454|29086|29980|60561|63967	PSMC4|CUL1|BABAM1|DONSON|RINT1|CLSPN	-1.15175	-2.13427	19_GO:0048519 negative regulation of biological process	0.551648	3.32822	0	7	0	0	-11.0601	9.86631		0	0
0	1	1	0	0	0	-6.5765	-4.27036	0	0	CORUM:6468	M01100	2	0	14	6	608	27994	0.986842	CORUM	33	TRAPP complex	19.7326	6399|7109|22878|51693|60684|83696	TRAPPC2|TRAPPC10|TRAPPC8|TRAPPC2L|TRAPPC11|TRAPPC9	-4.17066	-6.5765		0.400884	10.446	0	8	0	0	-10.7333	19.7326		0	0
1	1	1	0	0	-2.87041	-6.438	-4.79852	0	0	GO:0099023	M11100	3	0	71	11	608	27994	1.80921	GO Cellular Components	20	tethering complex	7.13339	6293|6399|7109|22878|51693|55823|57511|60561|60684|64601|83696	VPS52|TRAPPC2|TRAPPC10|TRAPPC8|TRAPPC2L|VPS11|COG6|RINT1|TRAPPC11|VPS16|TRAPPC9	-4.06555	-6.438		0.54054	7.71011	0	8	0	0	-10.7333	19.7326		0	0
0	1	1	0	0	0	-6.36271	-4.1411	0	0	GO:0030008	M01100	2	0	15	6	608	27994	0.986842	GO Cellular Components	20	TRAPP complex	18.4171	6399|7109|22878|51693|60684|83696	TRAPPC2|TRAPPC10|TRAPPC8|TRAPPC2L|TRAPPC11|TRAPPC9	-4.01102	-6.36271		0.400884	10.0535	0	8	0	0	-10.7333	19.7326		0	0
0	1	1	0	0	0	-5.99486	-5.81036	0	0	GO:0006888	M01100	2	0	212	18	608	27994	2.96053	GO Biological Processes	19	ER to Golgi vesicle-mediated transport	3.90929	288|3638|5537|6399|7109|8615|9527|10671|11258|22878|29097|51143|51693|55860|57511|60561|60684|83696	ANK3|INSIG1|PPP6C|TRAPPC2|TRAPPC10|USO1|GOSR1|DCTN6|DCTN3|TRAPPC8|CNIH4|DYNC1LI1|TRAPPC2L|ACTR10|COG6|RINT1|TRAPPC11|TRAPPC9	-3.70967	-5.99486	19_GO:0051179 localization	0.687396	6.33557	0	8	0	0	-10.7333	19.7326		0	0
0	1	1	0	0	0	-5.13896	-4.45596	0	0	R-HSA-199977	M01100	2	0	154	14	608	27994	2.30263	Reactome Gene Sets	6	ER to Golgi Anterograde Transport	4.18571	288|5537|6399|7109|8615|8774|9527|10671|11258|51143|51693|55860|57511|83696	ANK3|PPP6C|TRAPPC2|TRAPPC10|USO1|NAPG|GOSR1|DCTN6|DCTN3|DYNC1LI1|TRAPPC2L|ACTR10|COG6|TRAPPC9	-3.04053	-5.13896		0.608278	5.90668	0	8	0	0	-10.7333	19.7326		0	0
0	1	1	0	0	0	-4.85802	-4.39365	0	0	R-HSA-948021	M01100	2	0	185	15	608	27994	2.46711	Reactome Gene Sets	6	Transport to the Golgi and subsequent modification	3.7332	288|4122|5537|6399|7109|8615|8774|9527|10671|11258|51143|51693|55860|57511|83696	ANK3|MAN2A2|PPP6C|TRAPPC2|TRAPPC10|USO1|NAPG|GOSR1|DCTN6|DCTN3|DYNC1LI1|TRAPPC2L|ACTR10|COG6|TRAPPC9	-2.82711	-4.85802		0.629097	5.55746	0	8	0	0	-10.7333	19.7326		0	0
0	1	1	0	0	0	-3.82398	-2.51985	0	0	R-HSA-8876198	M01100	2	0	90	9	608	27994	1.48026	Reactome Gene Sets	6	RAB GEFs exchange GTP for GDP on RABs	4.60428	3257|5870|6399|7109|22878|51560|51693|60684|83696	HPS1|RAB6A|TRAPPC2|TRAPPC10|TRAPPC8|RAB6B|TRAPPC2L|TRAPPC11|TRAPPC9	-2.04298	-3.82398		0.489755	5.10291	0	8	0	0	-10.7333	19.7326		0	0
0	1	1	0	0	0	-3.4445	-3.69805	0	0	R-HSA-6807878	M01100	2	0	101	8	441	27994	1.81406	Reactome Gene Sets	6	COPI-mediated anterograde transport	5.028	288|8615|8774|9527|10671|11258|51143|57511	ANK3|USO1|NAPG|GOSR1|DCTN6|DCTN3|DYNC1LI1|COG6	-2.30544	-3.69805		0.635523	5.13052	0	8	0	0	-10.7333	19.7326		0	0
0	1	1	0	0	0	-3.16838	-2.35822	0	0	R-HSA-204005	M01100	2	0	68	7	608	27994	1.15132	Reactome Gene Sets	6	COPII-mediated vesicle transport	4.7397	5537|6399|7109|8615|8774|51693|83696	PPP6C|TRAPPC2|TRAPPC10|USO1|NAPG|TRAPPC2L|TRAPPC9	-1.54718	-3.16838		0.432644	4.60043	0	8	0	0	-10.7333	19.7326		0	0
0	1	1	0	0	0	-2.98328	-2.22725	0	0	GO:0090114	M01100	2	0	73	7	608	27994	1.15132	GO Biological Processes	19	COPII-coated vesicle budding	4.41506	3638|5537|6399|7109|8615|51693|83696	INSIG1|PPP6C|TRAPPC2|TRAPPC10|USO1|TRAPPC2L|TRAPPC9	-1.41697	-2.98328	19_GO:0071840 cellular component organization or biogenesis	0.432644	4.35318	0	8	0	0	-10.7333	19.7326		0	0
0	1	1	0	0	0	-2.94819	-2.20239	0	0	GO:0048199	M01100	2	0	74	7	608	27994	1.15132	GO Biological Processes	19	vesicle targeting, to, from or within Golgi	4.3554	5537|6399|7109|8615|9527|51693|83696	PPP6C|TRAPPC2|TRAPPC10|USO1|GOSR1|TRAPPC2L|TRAPPC9	-1.39224	-2.94819	19_GO:0051179 localization	0.432644	4.3064	0	8	0	0	-10.7333	19.7326		0	0
0	1	0	0	0	0	-2.80257	0	0	0	R-HSA-9007101	M01000	1	0	124	9	608	27994	1.48026	Reactome Gene Sets	6	Rab regulation of trafficking	3.34181	3257|5870|6399|7109|22878|51560|51693|60684|83696	HPS1|RAB6A|TRAPPC2|TRAPPC10|TRAPPC8|RAB6B|TRAPPC2L|TRAPPC11|TRAPPC9	-1.2758	-2.80257		0.489755	3.8941	0	8	0	0	-10.7333	19.7326		0	0
0	1	1	0	0	0	-2.71852	-2.03947	0	0	GO:0048194	M01100	2	0	81	7	608	27994	1.15132	GO Biological Processes	19	Golgi vesicle budding	3.979	3638|5537|6399|7109|8615|51693|83696	INSIG1|PPP6C|TRAPPC2|TRAPPC10|USO1|TRAPPC2L|TRAPPC9	-1.20758	-2.71852	19_GO:0071840 cellular component organization or biogenesis	0.432644	4.00058	0	8	0	0	-10.7333	19.7326		0	0
0	1	0	0	0	0	-2.5104	0	0	0	GO:0048207	M01000	1	0	66	6	608	27994	0.986842	GO Biological Processes	19	vesicle targeting, rough ER to cis-Golgi	4.18571	5537|6399|7109|8615|51693|83696	PPP6C|TRAPPC2|TRAPPC10|USO1|TRAPPC2L|TRAPPC9	-1.04498	-2.5104	19_GO:0051179 localization	0.400884	3.86073	0	8	0	0	-10.7333	19.7326		0	0
0	1	0	0	0	0	-2.5104	0	0	0	GO:0048208	M01000	1	0	66	6	608	27994	0.986842	GO Biological Processes	19	COPII vesicle coating	4.18571	5537|6399|7109|8615|51693|83696	PPP6C|TRAPPC2|TRAPPC10|USO1|TRAPPC2L|TRAPPC9	-1.04498	-2.5104	19_GO:0071840 cellular component organization or biogenesis	0.400884	3.86073	0	8	0	0	-10.7333	19.7326		0	0
0	1	0	0	0	0	-2.38262	0	0	0	GO:0006901	M01000	1	0	70	6	608	27994	0.986842	GO Biological Processes	19	vesicle coating	3.94652	5537|6399|7109|8615|51693|83696	PPP6C|TRAPPC2|TRAPPC10|USO1|TRAPPC2L|TRAPPC9	-0.952556	-2.38262	19_GO:0071840 cellular component organization or biogenesis	0.400884	3.67775	0	8	0	0	-10.7333	19.7326		0	0
1	1	1	0	0	-9.36491	-10.6796	-4.40363	0	0	GO:0098662	M11100	3	0	767	49	608	27994	8.05921	GO Biological Processes	19	inorganic cation transmembrane transport	2.94145	288|523|773|774|775|776|777|779|781|1020|1535|1729|3064|4734|5170|5728|6323|6326|6328|6331|6335|6539|6560|6717|7991|8911|8912|8913|9016|9254|9990|10479|10723|11280|11331|23315|23390|27075|54503|55799|56996|57468|64924|80024|84061|84679|93589|117155|285195	ANK3|ATP6V1A|CACNA1A|CACNA1B|CACNA1C|CACNA1D|CACNA1E|CACNA1S|CACNA2D1|CDK5|CYBA|DIAPH1|HTT|NEDD4|PDPK1|PTEN|SCN1A|SCN2A|SCN3A|SCN5A|SCN9A|SLC6A12|SLC12A4|SRI|TUSC3|CACNA1I|CACNA1H|CACNA1G|SLC25A14|CACNA2D2|SLC12A6|SLC9A6|SLC12A7|SCN11A|PHB2|SLC9A8|ZDHHC17|TSPAN13|ZDHHC13|CACNA2D3|SLC12A9|SLC12A5|SLC30A5|SLC8B1|MAGT1|SLC9A7|CACNA2D4|CATSPER2|SLC9A9	-7.59342	-10.6796	19_GO:0051179 localization	1.10395	8.12339	0	9	1	1	-10.6796	3.43826		0	0
1	1	1	0	0	-9.01314	-9.62322	-2.67098	0	0	GO:0034765	M11100	3	0	489	36	608	27994	5.92105	GO Biological Processes	19	regulation of ion transmembrane transport	3.38965	288|773|774|775|776|777|779|781|823|1020|1535|1729|3064|4734|5170|5728|6323|6326|6328|6331|6335|6717|8911|8912|8913|9254|9948|11280|11331|27075|51463|55799|64924|93589|117155|653519	ANK3|CACNA1A|CACNA1B|CACNA1C|CACNA1D|CACNA1E|CACNA1S|CACNA2D1|CAPN1|CDK5|CYBA|DIAPH1|HTT|NEDD4|PDPK1|PTEN|SCN1A|SCN2A|SCN3A|SCN5A|SCN9A|SRI|CACNA1I|CACNA1H|CACNA1G|CACNA2D2|WDR1|SCN11A|PHB2|TSPAN13|GPR89B|CACNA2D3|SLC30A5|CACNA2D4|CATSPER2|GPR89A	-6.752	-9.62322	19_GO:0051179 localization	0.957181	7.9432	0	9	0	0	-10.6796	3.43826		0	0
1	1	1	0	0	-7.84587	-8.75767	-2.65422	0	0	GO:0034762	M11100	3	0	577	38	608	27994	6.25	GO Biological Processes	19	regulation of transmembrane transport	3.03228	288|673|773|774|775|776|777|779|781|823|1020|1432|1535|1729|3064|4734|5170|5728|6323|6326|6328|6331|6335|6717|8911|8912|8913|9254|9948|11280|11331|27075|51463|55799|64924|93589|117155|653519	ANK3|BRAF|CACNA1A|CACNA1B|CACNA1C|CACNA1D|CACNA1E|CACNA1S|CACNA2D1|CAPN1|CDK5|MAPK14|CYBA|DIAPH1|HTT|NEDD4|PDPK1|PTEN|SCN1A|SCN2A|SCN3A|SCN5A|SCN9A|SRI|CACNA1I|CACNA1H|CACNA1G|CACNA2D2|WDR1|SCN11A|PHB2|TSPAN13|GPR89B|CACNA2D3|SLC30A5|CACNA2D4|CATSPER2|GPR89A	-5.99436	-8.75767	19_GO:0051179 localization	0.981689	7.34977	0	9	0	0	-10.6796	3.43826		0	0
1	1	0	0	0	-5.88952	-6.47657	0	0	0	GO:0070588	M11000	2	0	308	23	608	27994	3.78289	GO Biological Processes	19	calcium ion transmembrane transport	3.43826	773|774|775|776|777|779|781|1020|1535|1729|3064|5170|6717|8911|8912|8913|9254|11331|27075|55799|80024|93589|117155	CACNA1A|CACNA1B|CACNA1C|CACNA1D|CACNA1E|CACNA1S|CACNA2D1|CDK5|CYBA|DIAPH1|HTT|PDPK1|SRI|CACNA1I|CACNA1H|CACNA1G|CACNA2D2|PHB2|TSPAN13|CACNA2D3|SLC8B1|CACNA2D4|CATSPER2	-4.09372	-6.47657	19_GO:0051179 localization	0.773725	6.41117	0	9	0	0	-10.6796	3.43826		0	0
1	1	0	0	0	-5.35195	-5.65619	0	0	0	GO:0070838	M11000	2	0	475	28	608	27994	4.60526	GO Biological Processes	19	divalent metal ion transport	2.7141	773|774|775|776|777|779|781|1020|1535|1729|3064|5170|6717|7991|8911|8912|8913|9254|11331|23390|27075|54503|55799|64924|80024|84061|93589|117155	CACNA1A|CACNA1B|CACNA1C|CACNA1D|CACNA1E|CACNA1S|CACNA2D1|CDK5|CYBA|DIAPH1|HTT|PDPK1|SRI|TUSC3|CACNA1I|CACNA1H|CACNA1G|CACNA2D2|PHB2|ZDHHC17|TSPAN13|ZDHHC13|CACNA2D3|SLC30A5|SLC8B1|MAGT1|CACNA2D4|CATSPER2	-3.44676	-5.65619	19_GO:0051179 localization	0.850037	5.61408	0	9	0	0	-10.6796	3.43826		0	0
1	1	0	0	0	-5.28976	-5.55177	0	0	0	GO:0072511	M11000	2	0	481	28	608	27994	4.60526	GO Biological Processes	19	divalent inorganic cation transport	2.68024	773|774|775|776|777|779|781|1020|1535|1729|3064|5170|6717|7991|8911|8912|8913|9254|11331|23390|27075|54503|55799|64924|80024|84061|93589|117155	CACNA1A|CACNA1B|CACNA1C|CACNA1D|CACNA1E|CACNA1S|CACNA2D1|CDK5|CYBA|DIAPH1|HTT|PDPK1|SRI|TUSC3|CACNA1I|CACNA1H|CACNA1G|CACNA2D2|PHB2|ZDHHC17|TSPAN13|ZDHHC13|CACNA2D3|SLC30A5|SLC8B1|MAGT1|CACNA2D4|CATSPER2	-3.36824	-5.55177	19_GO:0051179 localization	0.850037	5.53845	0	9	0	0	-10.6796	3.43826		0	0
0	1	1	0	0	0	-2.74731	-2.00518	0	0	GO:1904062	M01100	2	0	349	17	608	27994	2.79605	GO Biological Processes	19	regulation of cation transmembrane transport	2.24277	288|775|776|781|823|1020|1535|1729|3064|4734|5170|5728|6331|6717|11331|27075|64924	ANK3|CACNA1C|CACNA1D|CACNA2D1|CAPN1|CDK5|CYBA|DIAPH1|HTT|NEDD4|PDPK1|PTEN|SCN5A|SRI|PHB2|TSPAN13|SLC30A5	-1.2305	-2.74731	19_GO:0051179 localization	0.668595	3.48103	0	9	0	0	-10.6796	3.43826		0	0
0	1	0	0	0	0	-2.23091	0	0	0	GO:1903169	M01000	1	0	151	9	608	27994	1.48026	GO Biological Processes	19	regulation of calcium ion transmembrane transport	2.74427	775|781|1020|1535|1729|3064|5170|6717|27075	CACNA1C|CACNA2D1|CDK5|CYBA|DIAPH1|HTT|PDPK1|SRI|TSPAN13	-0.840512	-2.23091	19_GO:0051179 localization	0.489755	3.20226	0	9	0	0	-10.6796	3.43826		0	0
0	1	0	0	0	0	-2.07535	0	0	0	GO:0051279	M01000	1	0	81	6	608	27994	0.986842	GO Biological Processes	19	regulation of release of sequestered calcium ion into cytosol	3.41058	775|1535|1729|3064|5170|6717	CACNA1C|CYBA|DIAPH1|HTT|PDPK1|SRI	-0.715849	-2.07535	19_GO:0048519 negative regulation of biological process	0.400884	3.23722	0	9	0	0	-10.6796	3.43826		0	0
0	1	0	0	0	0	-2.01122	0	0	0	GO:0051924	M01000	1	0	253	12	608	27994	1.97368	GO Biological Processes	19	regulation of calcium ion transport	2.18385	774|775|776|781|1020|1535|1729|3064|5170|6717|27075|80024	CACNA1B|CACNA1C|CACNA1D|CACNA2D1|CDK5|CYBA|DIAPH1|HTT|PDPK1|SRI|TSPAN13|SLC8B1	-0.668531	-2.01122	19_GO:0051179 localization	0.564103	2.81843	0	9	0	0	-10.6796	3.43826		0	0
0	1	1	0	0	0	-3.85247	-4.37707	0	0	R-HSA-68886	M01100	2	0	418	19	441	27994	4.30839	Reactome Gene Sets	6	M Phase	2.88538	3842|5520|5594|5704|8615|9631|11258|22897|23165|23279|23383|25909|27436|51143|55844|57122|95681|121441|255919	TNPO1|PPP2R2A|MAPK1|PSMC4|USO1|NUP155|DCTN3|CEP164|NUP205|NUP160|MAU2|AHCTF1|EML4|DYNC1LI1|PPP2R2D|NUP107|CEP41|NEDD1|CNEP1R1	-2.79633	-4.37707		0.966886	4.9134	0	10	0	0	-10.628	3.11876		0	0
0	1	1	0	0	0	-3.6568	-2.96652	0	0	R-HSA-2262752	M01100	2	0	584	27	608	27994	4.44079	Reactome Gene Sets	6	Cellular responses to stress	2.12869	523|1432|1535|1869|1870|1871|3281|5594|5599|5601|5602|5704|6124|8453|8726|9631|10587|10671|11258|23165|23225|23279|51143|54468|55860|57122|64223	ATP6V1A|MAPK14|CYBA|E2F1|E2F2|E2F3|HSBP1|MAPK1|MAPK8|MAPK9|MAPK10|PSMC4|RPL4|CUL2|EED|NUP155|TXNRD2|DCTN6|DCTN3|NUP205|NUP210|NUP160|DYNC1LI1|MIOS|ACTR10|NUP107|MLST8	-1.92044	-3.6568		0.835439	4.10713	0	10	0	0	-10.628	3.11876		0	0
0	1	1	0	0	0	-3.4952	-2.84426	0	0	R-HSA-8953897	M01100	2	0	598	27	608	27994	4.44079	Reactome Gene Sets	6	Cellular responses to external stimuli	2.07885	523|1432|1535|1869|1870|1871|3281|5594|5599|5601|5602|5704|6124|8453|8726|9631|10587|10671|11258|23165|23225|23279|51143|54468|55860|57122|64223	ATP6V1A|MAPK14|CYBA|E2F1|E2F2|E2F3|HSBP1|MAPK1|MAPK8|MAPK9|MAPK10|PSMC4|RPL4|CUL2|EED|NUP155|TXNRD2|DCTN6|DCTN3|NUP205|NUP210|NUP160|DYNC1LI1|MIOS|ACTR10|NUP107|MLST8	-1.78955	-3.4952		0.835439	3.97358	0	10	0	0	-10.628	3.11876		0	0
0	1	1	0	0	0	-7.45026	-6.80177	0	0	R-HSA-450604	M01100	2	0	17	7	608	27994	1.15132	Reactome Gene Sets	6	KSRP (KHSRP) binds and destabilizes mRNA	18.9588	1432|5073|5393|23404|51013|56915|167227	MAPK14|PARN|EXOSC9|EXOSC2|EXOSC1|EXOSC5|DCP2	-4.8417	-7.45026		0.432644	11.036	0	11	0	0	-10.491	27.2051		0	0
0	1	1	0	0	0	-5.98564	-5.29927	0	0	R-HSA-450513	M01100	2	0	17	6	608	27994	0.986842	Reactome Gene Sets	6	Tristetraprolin (TTP, ZFP36) binds and destabilizes mRNA	16.2504	3842|5393|23404|51013|56915|167227	TNPO1|EXOSC9|EXOSC2|EXOSC1|EXOSC5|DCP2	-3.70558	-5.98564		0.400884	9.37167	0	11	0	0	-10.491	27.2051		0	0
0	1	1	0	0	0	-4.97324	-5.88887	0	0	GO:0016180	M01100	2	0	36	7	441	27994	1.5873	GO Biological Processes	19	snRNA processing	12.343	5393|23404|25896|55174|55656|56915|92105	EXOSC9|EXOSC2|INTS7|INTS10|INTS8|EXOSC5|INTS4	-3.93869	-5.88887	19_GO:0008152 metabolic process	0.595163	8.61563	0	11	0	0	-10.491	27.2051		0	0
0	1	1	0	0	0	-5.57743	-5.64451	0	0	R-HSA-429914	M01100	2	0	55	8	441	27994	1.81406	Reactome Gene Sets	6	Deadenylation-dependent mRNA decay	9.23323	5073|5393|23318|23404|23644|23658|51013|56915	PARN|EXOSC9|TUT4|EXOSC2|EDC4|LSM5|EXOSC1|EXOSC5	-3.74437	-5.64451		0.635523	7.73225	0	11	0	0	-10.491	27.2051		0	0
0	1	1	0	0	0	-5.23965	-4.94272	0	0	GO:0043928	M01100	2	0	33	7	608	27994	1.15132	GO Biological Processes	19	exonucleolytic nuclear-transcribed mRNA catabolic process involved in deadenylation-dependent decay	9.76665	5393|23404|23644|23658|51013|56915|167227	EXOSC9|EXOSC2|EDC4|LSM5|EXOSC1|EXOSC5|DCP2	-3.11583	-5.23965	19_GO:0048519 negative regulation of biological process	0.432644	7.50804	0	11	0	0	-10.491	27.2051		0	0
0	1	1	0	0	0	-3.86775	-5.22139	0	0	GO:0031123	M01100	2	0	153	12	441	27994	2.72109	GO Biological Processes	19	RNA 3'-end processing	4.9787	904|4686|5073|5393|22916|23318|23404|25896|29101|55656|56915|57187	CCNT1|NCBP1|PARN|EXOSC9|NCBP2|TUT4|EXOSC2|INTS7|SSU72|INTS8|EXOSC5|THOC2	-3.41425	-5.22139	19_GO:0008152 metabolic process	0.77475	6.24316	0	11	0	0	-10.491	27.2051		0	0
0	1	1	0	0	0	-5.05898	-4.7883	0	0	GO:0000291	M01100	2	0	35	7	608	27994	1.15132	GO Biological Processes	19	nuclear-transcribed mRNA catabolic process, exonucleolytic	9.20855	5393|23404|23644|23658|51013|56915|167227	EXOSC9|EXOSC2|EDC4|LSM5|EXOSC1|EXOSC5|DCP2	-2.97872	-5.05898	19_GO:0048519 negative regulation of biological process	0.432644	7.24022	0	11	0	0	-10.491	27.2051		0	0
0	1	1	0	0	0	-4.37992	-4.92683	0	0	CORUM:788	M01100	2	0	10	4	441	27994	0.907029	CORUM	33	Exosome	25.3914	5393|23404|51013|56915	EXOSC9|EXOSC2|EXOSC1|EXOSC5	-3.20174	-4.92683		0.451453	9.7598	0	11	0	0	-10.491	27.2051		0	0
0	1	1	0	0	0	-4.37992	-4.92683	0	0	M00391	M01100	2	0	10	4	441	27994	0.907029	KEGG Structural Complexes	25	Exosome, eukaryotes	25.3914	5393|23404|51013|56915	EXOSC9|EXOSC2|EXOSC1|EXOSC5	-3.20174	-4.92683		0.451453	9.7598	0	11	0	0	-10.491	27.2051		0	0
0	1	1	0	0	0	-4.37992	-4.92683	0	0	hsa_M00391	M01100	2	0	10	4	441	27994	0.907029	KEGG Structural Complexes	25	Exosome, eukaryotes	25.3914	5393|23404|51013|56915	EXOSC9|EXOSC2|EXOSC1|EXOSC5	-3.20174	-4.92683		0.451453	9.7598	0	11	0	0	-10.491	27.2051		0	0
0	1	1	0	0	0	-4.76687	-3.87051	0	0	GO:0042254	M01100	2	0	310	20	608	27994	3.28947	GO Biological Processes	19	ribosome biogenesis	2.9705	4839|5393|5728|7520|8450|8451|8886|10171|10556|22984|23404|51013|54433|55035|55226|55341|56915|79039|79631|80135	NOP2|EXOSC9|PTEN|XRCC5|CUL4B|CUL4A|DDX18|RCL1|RPP30|PDCD11|EXOSC2|EXOSC1|GAR1|NOL8|NAT10|LSG1|EXOSC5|DDX54|EFL1|RPF1	-2.76549	-4.76687	19_GO:0071840 cellular component organization or biogenesis	0.72335	5.19823	0	11	0	0	-10.491	27.2051		0	0
0	1	1	0	0	0	-4.19116	-4.73598	0	0	CORUM:789	M01100	2	0	11	4	441	27994	0.907029	CORUM	33	Exosome	23.0831	5393|23404|51013|56915	EXOSC9|EXOSC2|EXOSC1|EXOSC5	-3.05974	-4.73598		0.451453	9.26762	0	11	0	0	-10.491	27.2051		0	0
0	1	1	0	0	0	-4.68726	-4.2402	0	0	R-HSA-380994	M01100	2	0	27	6	608	27994	0.986842	Reactome Gene Sets	6	ATF4 activates genes in response to endoplasmic reticulum stress	10.2317	5073|5393|23404|51013|56915|167227	PARN|EXOSC9|EXOSC2|EXOSC1|EXOSC5|DCP2	-2.69774	-4.68726		0.400884	7.15079	0	11	0	0	-10.491	27.2051		0	0
0	1	1	0	0	0	-4.62542	-3.91051	0	0	R-HSA-450385	M01100	2	0	17	5	608	27994	0.822368	Reactome Gene Sets	6	Butyrate Response Factor 1 (BRF1) binds and destabilizes mRNA	13.542	5393|23404|51013|56915|167227	EXOSC9|EXOSC2|EXOSC1|EXOSC5|DCP2	-2.64909	-4.62542		0.366259	7.7073	0	11	0	0	-10.491	27.2051		0	0
0	1	1	0	0	0	-4.02259	-4.56532	0	0	CORUM:7443	M01100	2	0	12	4	441	27994	0.907029	CORUM	33	Exosome	21.1595	5393|23404|51013|56915	EXOSC9|EXOSC2|EXOSC1|EXOSC5	-2.93427	-4.56532		0.451453	8.8367	0	11	0	0	-10.491	27.2051		0	0
0	1	1	0	0	0	-4.35699	-4.53805	0	0	ko03018	M01100	2	0	77	8	441	27994	1.81406	KEGG Pathway	24	RNA degradation	6.59516	5073|5393|23404|23644|23658|51013|51691|56915	PARN|EXOSC9|EXOSC2|EDC4|LSM5|EXOSC1|LSM8|EXOSC5	-2.91082	-4.53805		0.635523	6.2199	0	11	0	0	-10.491	27.2051		0	0
0	1	1	0	0	0	-3.74099	-4.5082	0	0	GO:0034661	M01100	2	0	39	6	441	27994	1.36054	GO Biological Processes	19	ncRNA catabolic process	9.76592	5073|5393|23318|23404|55596|56915	PARN|EXOSC9|TUT4|EXOSC2|ZCCHC8|EXOSC5	-2.88666	-4.5082	19_GO:0008152 metabolic process	0.551648	6.93042	0	11	0	0	-10.491	27.2051		0	0
0	1	1	0	0	0	-4.31208	-4.497	0	0	GO:0000288	M01100	2	0	78	8	441	27994	1.81406	GO Biological Processes	19	nuclear-transcribed mRNA catabolic process, deadenylation-dependent decay	6.51061	5073|5393|23318|23404|23644|23658|51013|56915	PARN|EXOSC9|TUT4|EXOSC2|EDC4|LSM5|EXOSC1|EXOSC5	-2.87795	-4.497	19_GO:0048519 negative regulation of biological process	0.635523	6.16567	0	11	0	0	-10.491	27.2051		0	0
0	1	1	0	0	0	-4.17003	-4.45553	0	0	GO:0000956	M01100	2	0	212	13	441	27994	2.94785	GO Biological Processes	19	nuclear-transcribed mRNA catabolic process	3.89255	4686|5073|5393|5520|5976|6124|22916|23318|23404|23644|23658|51013|56915	NCBP1|PARN|EXOSC9|PPP2R2A|UPF1|RPL4|NCBP2|TUT4|EXOSC2|EDC4|LSM5|EXOSC1|EXOSC5	-2.84697	-4.45553	19_GO:0048519 negative regulation of biological process	0.805445	5.34843	0	11	0	0	-10.491	27.2051		0	0
0	1	1	0	0	0	-3.75407	-4.41063	0	0	GO:0000178	M01100	2	0	25	5	441	27994	1.13379	GO Cellular Components	20	exosome (RNase complex)	12.6957	5393|23404|51013|56915|196441	EXOSC9|EXOSC2|EXOSC1|EXOSC5|ZFC3H1	-2.81523	-4.41063		0.504162	7.40145	0	11	0	0	-10.491	27.2051		0	0
0	1	1	0	0	0	-3.83385	-4.39248	0	0	GO:0046700	M01100	2	0	727	27	441	27994	6.12245	GO Biological Processes	19	heterocycle catabolic process	2.35752	316|1432|3034|3842|4670|4686|5073|5393|5520|5704|5976|6124|8882|9631|22916|23165|23279|23318|23404|23626|23644|23658|51013|51085|55596|56915|57122	AOX1|MAPK14|HAL|TNPO1|HNRNPM|NCBP1|PARN|EXOSC9|PPP2R2A|PSMC4|UPF1|RPL4|ZPR1|NUP155|NCBP2|NUP205|NUP160|TUT4|EXOSC2|SPO11|EDC4|LSM5|EXOSC1|MLXIPL|ZCCHC8|EXOSC5|NUP107	-2.80469	-4.39248	19_GO:0008152 metabolic process	1.14163	4.69197	0	11	0	0	-10.491	27.2051		1	0
0	1	1	0	0	0	-3.82311	-4.38234	0	0	GO:0044270	M01100	2	0	728	27	441	27994	6.12245	GO Biological Processes	19	cellular nitrogen compound catabolic process	2.35428	316|1432|3034|3842|4670|4686|5073|5393|5520|5704|5976|6124|8882|9631|22916|23165|23279|23318|23404|23626|23644|23658|51013|51085|55596|56915|57122	AOX1|MAPK14|HAL|TNPO1|HNRNPM|NCBP1|PARN|EXOSC9|PPP2R2A|PSMC4|UPF1|RPL4|ZPR1|NUP155|NCBP2|NUP205|NUP160|TUT4|EXOSC2|SPO11|EDC4|LSM5|EXOSC1|MLXIPL|ZCCHC8|EXOSC5|NUP107	-2.79731	-4.38234	19_GO:0008152 metabolic process	1.14163	4.68408	0	11	0	0	-10.491	27.2051		0	0
0	1	1	0	0	0	-4.29054	-4.37707	0	0	GO:0006401	M01100	2	0	418	19	441	27994	4.30839	GO Biological Processes	19	RNA catabolic process	2.88538	1432|3842|4670|4686|5073|5393|5520|5704|5976|6124|8882|22916|23318|23404|23644|23658|51013|55596|56915	MAPK14|TNPO1|HNRNPM|NCBP1|PARN|EXOSC9|PPP2R2A|PSMC4|UPF1|RPL4|ZPR1|NCBP2|TUT4|EXOSC2|EDC4|LSM5|EXOSC1|ZCCHC8|EXOSC5	-2.79633	-4.37707	19_GO:0008152 metabolic process	0.966886	4.9134	0	11	0	0	-10.491	27.2051		0	0
0	1	1	0	0	0	-4.13941	-4.33891	0	0	hsa03018	M01100	2	0	82	8	441	27994	1.81406	KEGG Pathway	24	RNA degradation	6.19302	5073|5393|23404|23644|23658|51013|51691|56915	PARN|EXOSC9|EXOSC2|EDC4|LSM5|EXOSC1|LSM8|EXOSC5	-2.76873	-4.33891		0.635523	5.95787	0	11	0	0	-10.491	27.2051		0	0
0	1	1	0	0	0	-3.6691	-4.32351	0	0	GO:1905354	M01100	2	0	26	5	441	27994	1.13379	GO Cellular Components	20	exoribonuclease complex	12.2074	5393|23404|51013|56915|196441	EXOSC9|EXOSC2|EXOSC1|EXOSC5|ZFC3H1	-2.76214	-4.32351		0.504162	7.23303	0	11	0	0	-10.491	27.2051		0	0
0	1	1	0	0	0	-3.69631	-4.2624	0	0	GO:0019439	M01100	2	0	740	27	441	27994	6.12245	GO Biological Processes	19	aromatic compound catabolic process	2.31611	316|1432|3034|3842|4670|4686|5073|5393|5520|5704|5976|6124|8882|9631|22916|23165|23279|23318|23404|23626|23644|23658|51013|51085|55596|56915|57122	AOX1|MAPK14|HAL|TNPO1|HNRNPM|NCBP1|PARN|EXOSC9|PPP2R2A|PSMC4|UPF1|RPL4|ZPR1|NUP155|NCBP2|NUP205|NUP160|TUT4|EXOSC2|SPO11|EDC4|LSM5|EXOSC1|MLXIPL|ZCCHC8|EXOSC5|NUP107	-2.71763	-4.2624	19_GO:0008152 metabolic process	1.14163	4.59041	0	11	0	0	-10.491	27.2051		0	0
0	1	1	0	0	0	-4.2414	-3.87136	0	0	R-HSA-381042	M01100	2	0	32	6	608	27994	0.986842	Reactome Gene Sets	6	PERK regulates gene expression	8.63302	5073|5393|23404|51013|56915|167227	PARN|EXOSC9|EXOSC2|EXOSC1|EXOSC5|DCP2	-2.35431	-4.2414		0.400884	6.43724	0	11	0	0	-10.491	27.2051		0	0
0	1	1	0	0	0	-3.8994	-4.11846	0	0	R-HSA-450531	M01100	2	0	88	8	441	27994	1.81406	Reactome Gene Sets	6	Regulation of mRNA stability by proteins that bind AU-rich elements	5.77077	1432|3842|5073|5393|5704|23404|51013|56915	MAPK14|TNPO1|PARN|EXOSC9|PSMC4|EXOSC2|EXOSC1|EXOSC5	-2.61183	-4.11846		0.635523	5.67075	0	11	0	0	-10.491	27.2051		0	0
0	1	1	0	0	0	-3.71259	-4.10016	0	0	GO:0034655	M01100	2	0	674	25	441	27994	5.66893	GO Biological Processes	19	nucleobase-containing compound catabolic process	2.35454	1432|3842|4670|4686|5073|5393|5520|5704|5976|6124|8882|9631|22916|23165|23279|23318|23404|23626|23644|23658|51013|51085|55596|56915|57122	MAPK14|TNPO1|HNRNPM|NCBP1|PARN|EXOSC9|PPP2R2A|PSMC4|UPF1|RPL4|ZPR1|NUP155|NCBP2|NUP205|NUP160|TUT4|EXOSC2|SPO11|EDC4|LSM5|EXOSC1|MLXIPL|ZCCHC8|EXOSC5|NUP107	-2.59692	-4.10016	19_GO:0008152 metabolic process	1.10118	4.50341	0	11	0	0	-10.491	27.2051		0	0
0	1	1	0	0	0	-3.60562	-4.0482	0	0	GO:0016072	M01100	2	0	265	14	441	27994	3.1746	GO Biological Processes	19	rRNA metabolic process	3.35358	2972|5393|8886|10171|10556|22984|23404|51013|54433|55226|56915|64425|79039|80135	BRF1|EXOSC9|DDX18|RCL1|RPP30|PDCD11|EXOSC2|EXOSC1|GAR1|NAT10|EXOSC5|POLR1E|DDX54|RPF1	-2.55813	-4.0482	19_GO:0008152 metabolic process	0.834872	4.87017	0	11	0	0	-10.491	27.2051		1	0
0	1	1	0	0	0	-3.48717	-4.02159	0	0	GO:0000176	M01100	2	0	16	4	441	27994	0.907029	GO Cellular Components	20	nuclear exosome (RNase complex)	15.8696	5393|23404|51013|56915	EXOSC9|EXOSC2|EXOSC1|EXOSC5	-2.54248	-4.02159		0.451453	7.52681	0	11	0	0	-10.491	27.2051		0	0
0	1	1	0	0	0	-3.48717	-4.02159	0	0	R-HSA-429958	M01100	2	0	16	4	441	27994	0.907029	Reactome Gene Sets	6	mRNA decay by 3' to 5' exoribonuclease	15.8696	5393|23404|51013|56915	EXOSC9|EXOSC2|EXOSC1|EXOSC5	-2.54248	-4.02159		0.451453	7.52681	0	11	0	0	-10.491	27.2051		0	0
0	1	1	0	0	0	-3.29585	-3.93952	0	0	GO:0034472	M01100	2	0	31	5	441	27994	1.13379	GO Biological Processes	19	snRNA 3'-end processing	10.2385	5393|23404|25896|55656|56915	EXOSC9|EXOSC2|INTS7|INTS8|EXOSC5	-2.4755	-3.93952	19_GO:0008152 metabolic process	0.504162	6.51101	0	11	0	0	-10.491	27.2051		0	0
0	1	1	0	0	0	-3.32867	-3.91221	0	0	GO:1901361	M01100	2	0	777	27	441	27994	6.12245	GO Biological Processes	19	organic cyclic compound catabolic process	2.20582	316|1432|3034|3842|4670|4686|5073|5393|5520|5704|5976|6124|8882|9631|22916|23165|23279|23318|23404|23626|23644|23658|51013|51085|55596|56915|57122	AOX1|MAPK14|HAL|TNPO1|HNRNPM|NCBP1|PARN|EXOSC9|PPP2R2A|PSMC4|UPF1|RPL4|ZPR1|NUP155|NCBP2|NUP205|NUP160|TUT4|EXOSC2|SPO11|EDC4|LSM5|EXOSC1|MLXIPL|ZCCHC8|EXOSC5|NUP107	-2.45521	-3.91221	19_GO:0008152 metabolic process	1.14163	4.31252	0	11	0	0	-10.491	27.2051		0	0
0	1	1	0	0	0	-3.57078	-3.9084	0	0	GO:0006402	M01100	2	0	379	17	441	27994	3.85488	GO Biological Processes	19	mRNA catabolic process	2.84732	1432|3842|4670|4686|5073|5393|5520|5704|5976|6124|22916|23318|23404|23644|23658|51013|56915	MAPK14|TNPO1|HNRNPM|NCBP1|PARN|EXOSC9|PPP2R2A|PSMC4|UPF1|RPL4|NCBP2|TUT4|EXOSC2|EDC4|LSM5|EXOSC1|EXOSC5	-2.45515	-3.9084	19_GO:0048519 negative regulation of biological process	0.916747	4.58088	0	11	0	0	-10.491	27.2051		0	0
0	1	1	0	0	0	-3.47586	-3.88721	0	0	GO:0071051	M01100	2	0	7	3	441	27994	0.680272	GO Biological Processes	19	polyadenylation-dependent snoRNA 3'-end processing	27.2051	5073|23404|56915	PARN|EXOSC2|EXOSC5	-2.43819	-3.88721	19_GO:0008152 metabolic process	0.391417	8.77234	0	11	0	0	-10.491	27.2051		0	0
0	1	1	0	0	0	-3.87041	-3.00552	0	0	GO:0071027	M01100	2	0	13	4	608	27994	0.657895	GO Biological Processes	19	nuclear RNA surveillance	14.167	5393|23404|55795|56915	EXOSC9|EXOSC2|PCID2|EXOSC5	-2.07931	-3.87041	19_GO:0008152 metabolic process	0.327864	7.07521	0	11	0	0	-10.491	27.2051		1	0
0	1	1	0	0	0	-3.87041	-3.00552	0	0	GO:0071028	M01100	2	0	13	4	608	27994	0.657895	GO Biological Processes	19	nuclear mRNA surveillance	14.167	5393|23404|55795|56915	EXOSC9|EXOSC2|PCID2|EXOSC5	-2.07931	-3.87041	19_GO:0048519 negative regulation of biological process	0.327864	7.07521	0	11	0	0	-10.491	27.2051		0	0
0	1	1	0	0	0	-3.09457	-3.83545	0	0	GO:0043628	M01100	2	0	51	6	441	27994	1.36054	GO Biological Processes	19	ncRNA 3'-end processing	7.46805	5073|5393|23404|25896|55656|56915	PARN|EXOSC9|EXOSC2|INTS7|INTS8|EXOSC5	-2.40337	-3.83545	19_GO:0008152 metabolic process	0.551648	5.849	0	11	0	0	-10.491	27.2051		0	0
0	1	1	0	0	0	-3.27881	-3.6882	0	0	GO:0034475	M01100	2	0	8	3	441	27994	0.680272	GO Biological Processes	19	U4 snRNA 3'-end processing	23.8044	5393|23404|56915	EXOSC9|EXOSC2|EXOSC5	-2.29854	-3.6882	19_GO:0008152 metabolic process	0.391417	8.16118	0	11	0	0	-10.491	27.2051		0	0
0	1	1	0	0	0	-3.64003	-3.10984	0	0	GO:0043488	M01100	2	0	186	13	608	27994	2.13816	GO Biological Processes	19	regulation of mRNA stability	3.21804	1432|1869|3842|4670|5073|5393|5704|5976|23404|51013|55795|56915|167227	MAPK14|E2F1|TNPO1|HNRNPM|PARN|EXOSC9|PSMC4|UPF1|EXOSC2|EXOSC1|PCID2|EXOSC5|DCP2	-1.90934	-3.64003	19_GO:0048519 negative regulation of biological process	0.586644	4.52224	0	11	0	0	-10.491	27.2051		0	0
0	1	1	0	0	0	-3.60461	-2.81404	0	0	GO:0071025	M01100	2	0	15	4	608	27994	0.657895	GO Biological Processes	19	RNA surveillance	12.2781	5393|23404|55795|56915	EXOSC9|EXOSC2|PCID2|EXOSC5	-1.87793	-3.60461	19_GO:0008152 metabolic process	0.327864	6.50993	0	11	0	0	-10.491	27.2051		0	0
0	1	1	0	0	0	-3.46251	-3.56251	0	0	GO:0006399	M01100	2	0	194	11	441	27994	2.49433	GO Biological Processes	19	tRNA metabolic process	3.59929	2972|3035|5393|8270|10556|23404|23438|55226|80745|134637|150962	BRF1|HARS1|EXOSC9|LAGE3|RPP30|EXOSC2|HARS2|NAT10|THUMPD2|ADAT2|PUS10	-2.203	-3.56251	19_GO:0008152 metabolic process	0.74263	4.59614	0	11	0	0	-10.491	27.2051		0	0
0	1	1	0	0	0	-2.93585	-3.56251	0	0	R-HSA-8868773	M01100	2	0	194	11	441	27994	2.49433	Reactome Gene Sets	6	rRNA processing in the nucleus and cytosol	3.59929	5393|6124|10171|10556|22984|23404|26354|51013|54433|55226|56915	EXOSC9|RPL4|RCL1|RPP30|PDCD11|EXOSC2|GNL3|EXOSC1|GAR1|NAT10|EXOSC5	-2.203	-3.56251		0.74263	4.59614	0	11	0	0	-10.491	27.2051		0	0
0	1	1	0	0	0	-3.31857	-3.55401	0	0	GO:0006364	M01100	2	0	227	12	441	27994	2.72109	GO Biological Processes	19	rRNA processing	3.35569	5393|8886|10171|10556|22984|23404|51013|54433|55226|56915|79039|80135	EXOSC9|DDX18|RCL1|RPP30|PDCD11|EXOSC2|EXOSC1|GAR1|NAT10|EXOSC5|DDX54|RPF1	-2.19874	-3.55401	19_GO:0071840 cellular component organization or biogenesis	0.77475	4.50844	0	11	0	0	-10.491	27.2051		0	0
0	1	1	0	0	0	-3.00761	-3.53169	0	0	GO:0016074	M01100	2	0	21	4	441	27994	0.907029	GO Biological Processes	19	snoRNA metabolic process	12.0911	5073|23404|54433|56915	PARN|EXOSC2|GAR1|EXOSC5	-2.18101	-3.53169	19_GO:0008152 metabolic process	0.451453	6.43244	0	11	0	0	-10.491	27.2051		0	0
0	1	1	0	0	0	-3.50137	-3.25361	0	0	GO:0004532	M01100	2	0	43	6	608	27994	0.986842	GO Molecular Functions	21	exoribonuclease activity	6.42457	5073|5393|23404|51013|56915|167227	PARN|EXOSC9|EXOSC2|EXOSC1|EXOSC5|DCP2	-1.79345	-3.50137		0.400884	5.30412	0	11	0	0	-10.491	27.2051		0	0
0	1	1	0	0	0	-2.97661	-3.49679	0	0	GO:0090501	M01100	2	0	166	10	441	27994	2.26757	GO Biological Processes	19	RNA phosphodiester bond hydrolysis	3.824	4686|5073|5393|9156|10171|10556|22916|23404|51013|56915	NCBP1|PARN|EXOSC9|EXO1|RCL1|RPP30|NCBP2|EXOSC2|EXOSC1|EXOSC5	-2.15574	-3.49679	19_GO:0008152 metabolic process	0.708893	4.61677	0	11	0	0	-10.491	27.2051		0	0
0	1	1	0	0	0	-3.44567	-3.20682	0	0	GO:0090503	M01100	2	0	44	6	608	27994	0.986842	GO Biological Processes	19	RNA phosphodiester bond hydrolysis, exonucleolytic	6.27856	5073|5393|23404|51013|56915|167227	PARN|EXOSC9|EXOSC2|EXOSC1|EXOSC5|DCP2	-1.75234	-3.44567	19_GO:0008152 metabolic process	0.400884	5.22111	0	11	0	0	-10.491	27.2051		0	0
0	1	1	0	0	0	-3.44105	-2.9536	0	0	GO:0043487	M01100	2	0	195	13	608	27994	2.13816	GO Biological Processes	19	regulation of RNA stability	3.06952	1432|1869|3842|4670|5073|5393|5704|5976|23404|51013|55795|56915|167227	MAPK14|E2F1|TNPO1|HNRNPM|PARN|EXOSC9|PSMC4|UPF1|EXOSC2|EXOSC1|PCID2|EXOSC5|DCP2	-1.7511	-3.44105	19_GO:0050789 regulation of biological process	0.586644	4.321	0	11	0	0	-10.491	27.2051		0	0
0	1	1	0	0	0	-2.75063	-3.37671	0	0	R-HSA-72312	M01100	2	0	204	11	441	27994	2.49433	Reactome Gene Sets	6	rRNA processing	3.42286	5393|6124|10171|10556|22984|23404|26354|51013|54433|55226|56915	EXOSC9|RPL4|RCL1|RPP30|PDCD11|EXOSC2|GNL3|EXOSC1|GAR1|NAT10|EXOSC5	-2.06118	-3.37671		0.74263	4.39398	0	11	0	0	-10.491	27.2051		0	0
0	1	1	0	0	0	-2.96193	-3.36742	0	0	GO:0034427	M01100	2	0	10	3	441	27994	0.680272	GO Biological Processes	19	nuclear-transcribed mRNA catabolic process, exonucleolytic, 3'-5'	19.0435	5393|23404|56915	EXOSC9|EXOSC2|EXOSC5	-2.05713	-3.36742	19_GO:0048519 negative regulation of biological process	0.391417	7.21982	0	11	0	0	-10.491	27.2051		0	0
0	1	1	0	0	0	-3.17918	-3.31286	0	0	GO:0004527	M01100	2	0	88	7	441	27994	1.5873	GO Molecular Functions	21	exonuclease activity	5.04942	5073|5393|9156|22909|23404|51013|56915	PARN|EXOSC9|EXO1|FAN1|EXOSC2|EXOSC1|EXOSC5	-2.01969	-3.31286		0.595163	4.81333	0	11	0	0	-10.491	27.2051		0	0
0	1	1	0	0	0	-3.17582	-2.74472	0	0	GO:0061013	M01100	2	0	208	13	608	27994	2.13816	GO Biological Processes	19	regulation of mRNA catabolic process	2.87767	1432|1869|3842|4670|5073|5393|5704|5976|23404|51013|55795|56915|167227	MAPK14|E2F1|TNPO1|HNRNPM|PARN|EXOSC9|PSMC4|UPF1|EXOSC2|EXOSC1|PCID2|EXOSC5|DCP2	-1.55239	-3.17582	19_GO:0048519 negative regulation of biological process	0.586644	4.04996	0	11	0	0	-10.491	27.2051		0	0
0	1	1	0	0	0	-2.98979	-3.14037	0	0	R-HSA-381119	M01100	2	0	94	7	441	27994	1.5873	Reactome Gene Sets	6	Unfolded Protein Response (UPR)	4.72712	5073|5393|23404|51013|51360|56915|64061	PARN|EXOSC9|EXOSC2|EXOSC1|MBTPS2|EXOSC5|TSPYL2	-1.88921	-3.14037		0.595163	4.57925	0	11	0	0	-10.491	27.2051		1	0
0	1	1	0	0	0	-2.60585	-3.00552	0	0	GO:0031126	M01100	2	0	13	3	441	27994	0.680272	GO Biological Processes	19	snoRNA 3'-end processing	14.6489	5073|23404|56915	PARN|EXOSC2|EXOSC5	-1.79488	-3.00552	19_GO:0008152 metabolic process	0.391417	6.22725	0	11	0	0	-10.491	27.2051		0	0
0	1	1	0	0	0	-2.68415	-2.98595	0	0	GO:0004540	M01100	2	0	129	8	441	27994	1.81406	GO Molecular Functions	21	ribonuclease activity	3.93665	5073|5393|9156|10171|10556|23404|51013|56915	PARN|EXOSC9|EXO1|RCL1|RPP30|EXOSC2|EXOSC1|EXOSC5	-1.78159	-2.98595		0.635523	4.22938	0	11	0	0	-10.491	27.2051		0	0
0	1	1	0	0	0	-2.50813	-2.90587	0	0	GO:0000177	M01100	2	0	14	3	441	27994	0.680272	GO Cellular Components	20	cytoplasmic exosome (RNase complex)	13.6025	5393|23404|56915	EXOSC9|EXOSC2|EXOSC5	-1.72394	-2.90587		0.391417	5.96702	0	11	0	0	-10.491	27.2051		0	0
0	1	1	0	0	0	-2.881	-2.51158	0	0	GO:0004518	M01100	2	0	224	13	608	27994	2.13816	GO Molecular Functions	21	nuclease activity	2.67212	1763|2073|5073|5393|9156|10171|10556|22909|23404|23626|51013|56915|167227	DNA2|ERCC5|PARN|EXOSC9|EXO1|RCL1|RPP30|FAN1|EXOSC2|SPO11|EXOSC1|EXOSC5|DCP2	-1.33593	-2.881		0.586644	3.74384	0	11	0	0	-10.491	27.2051		0	0
0	1	1	0	0	0	-2.87965	-2.5322	0	0	GO:0016896	M01100	2	0	38	5	608	27994	0.822368	GO Molecular Functions	21	exoribonuclease activity, producing 5'-phosphomonoesters	6.05826	5073|5393|23404|56915|167227	PARN|EXOSC9|EXOSC2|EXOSC5|DCP2	-1.33593	-2.87965		0.366259	4.64909	0	11	0	0	-10.491	27.2051		1	0
0	1	1	0	0	0	-2.41823	-2.81404	0	0	GO:0043144	M01100	2	0	15	3	441	27994	0.680272	GO Biological Processes	19	snoRNA processing	12.6957	5073|23404|56915	PARN|EXOSC2|EXOSC5	-1.65431	-2.81404	19_GO:0008152 metabolic process	0.391417	5.73212	0	11	0	0	-10.491	27.2051		0	0
0	1	1	0	0	0	-2.79837	-2.65969	0	0	GO:0016796	M01100	2	0	58	6	608	27994	0.986842	GO Molecular Functions	21	exonuclease activity, active with either ribo- or deoxyribonucleic acids and producing 5'-phosphomonoesters	4.76304	5073|5393|9156|23404|56915|167227	PARN|EXOSC9|EXO1|EXOSC2|EXOSC5|DCP2	-1.27211	-2.79837		0.400884	4.27448	0	11	0	0	-10.491	27.2051		1	0
0	1	1	0	0	0	-2.12594	-2.61946	0	0	GO:0000175	M01100	2	0	36	4	441	27994	0.907029	GO Molecular Functions	21	3'-5'-exoribonuclease activity	7.05316	5073|5393|23404|56915	PARN|EXOSC9|EXOSC2|EXOSC5	-1.50801	-2.61946		0.451453	4.59769	0	11	0	0	-10.491	27.2051		0	0
0	1	1	0	0	0	-2.12594	-2.61946	0	0	GO:0000460	M01100	2	0	36	4	441	27994	0.907029	GO Biological Processes	19	maturation of 5.8S rRNA	7.05316	5393|10171|23404|80135	EXOSC9|RCL1|EXOSC2|RPF1	-1.50801	-2.61946	19_GO:0071840 cellular component organization or biogenesis	0.451453	4.59769	0	11	0	0	-10.491	27.2051		1	0
0	0	1	0	0	0	0	-2.57262	0	0	R-HSA-6791226	M00100	1	0	184	9	441	27994	2.04082	Reactome Gene Sets	6	Major pathway of rRNA processing in the nucleolus and cytosol	3.10492	5393|6124|10171|10556|22984|23404|26354|51013|56915	EXOSC9|RPL4|RCL1|RPP30|PDCD11|EXOSC2|GNL3|EXOSC1|EXOSC5	-1.47508	-2.57262		0.673295	3.62414	0	11	0	0	-10.491	27.2051		0	0
0	0	1	0	0	0	0	-2.37862	0	0	GO:0016075	M00100	1	0	21	3	441	27994	0.680272	GO Biological Processes	19	rRNA catabolic process	9.06835	5393|23404|56915	EXOSC9|EXOSC2|EXOSC5	-1.33431	-2.37862	19_GO:0008152 metabolic process	0.391417	4.67934	0	11	0	0	-10.491	27.2051		0	0
0	0	1	0	0	0	0	-2.16093	0	0	GO:0000466	M00100	1	0	25	3	441	27994	0.680272	GO Biological Processes	19	maturation of 5.8S rRNA from tricistronic rRNA transcript (SSU-rRNA, 5.8S rRNA, LSU-rRNA)	7.61741	5393|10171|23404	EXOSC9|RCL1|EXOSC2	-1.17374	-2.16093	19_GO:0071840 cellular component organization or biogenesis	0.391417	4.18774	0	11	0	0	-10.491	27.2051		0	0
0	0	1	0	0	0	0	-2.02242	0	0	GO:0000469	M00100	1	0	28	3	441	27994	0.680272	GO Biological Processes	19	cleavage involved in rRNA processing	6.80126	5393|10171|23404	EXOSC9|RCL1|EXOSC2	-1.06961	-2.02242	19_GO:0071840 cellular component organization or biogenesis	0.391417	3.88549	0	11	0	0	-10.491	27.2051		0	0
0	1	1	0	0	0	-2.58512	-2.06661	0	0	GO:0008139	M01100	2	0	27	4	608	27994	0.657895	GO Molecular Functions	21	nuclear localization sequence binding	6.82115	3842|3843|30000|79711	TNPO1|IPO5|TNPO2|IPO4	-1.10102	-2.58512		0.327864	4.509	0	13	0	0	-10.21	13.8128		0	0
0	1	1	0	0	0	-2.38477	-2.13307	0	0	GO:0005048	M01100	2	0	49	5	608	27994	0.822368	GO Molecular Functions	21	signal sequence binding	4.69824	3842|3843|6730|30000|79711	TNPO1|IPO5|SRP68|TNPO2|IPO4	-0.953495	-2.38477		0.366259	3.86059	0	13	0	0	-10.21	13.8128		0	0
0	1	1	0	0	0	-8.18335	-7.64875	0	0	R-HSA-6807505	M01100	2	0	74	13	608	27994	2.13816	Reactome Gene Sets	6	RNA polymerase II transcribes snRNA genes	8.08859	904|905|4686|5440|8812|22916|23379|25896|29101|55174|55656|84524|92105	CCNT1|CCNT2|NCBP1|POLR2K|CCNK|NCBP2|ICE1|INTS7|SSU72|INTS10|INTS8|ZC3H8|INTS4	-5.47695	-8.18335		0.586644	9.09768	0	15	0	0	-8.91322	21.1595		0	0
0	1	1	0	0	0	-7.26445	-6.66159	0	0	GO:0042795	M01100	2	0	73	12	608	27994	1.97368	GO Biological Processes	19	snRNA transcription by RNA polymerase II	7.56867	904|905|4686|5440|8812|22916|23379|25896|55174|55656|84524|92105	CCNT1|CCNT2|NCBP1|POLR2K|CCNK|NCBP2|ICE1|INTS7|INTS10|INTS8|ZC3H8|INTS4	-4.71598	-7.26445	19_GO:0008152 metabolic process	0.564103	8.37309	0	15	0	0	-8.91322	21.1595		0	0
0	1	1	0	0	0	-7.19618	-6.60462	0	0	GO:0009301	M01100	2	0	74	12	608	27994	1.97368	GO Biological Processes	19	snRNA transcription	7.46639	904|905|4686|5440|8812|22916|23379|25896|55174|55656|84524|92105	CCNT1|CCNT2|NCBP1|POLR2K|CCNK|NCBP2|ICE1|INTS7|INTS10|INTS8|ZC3H8|INTS4	-4.65818	-7.19618	19_GO:0008152 metabolic process	0.564103	8.29913	0	15	0	0	-8.91322	21.1595		0	0
0	1	1	0	0	0	-4.02259	-4.56532	0	0	CORUM:1153	M01100	2	0	12	4	441	27994	0.907029	CORUM	33	Integrator complex	21.1595	25896|55174|55656|92105	INTS7|INTS10|INTS8|INTS4	-2.93427	-4.56532		0.451453	8.8367	0	15	0	0	-8.91322	21.1595		0	0
0	1	1	0	0	0	-4.02259	-4.56532	0	0	CORUM:1154	M01100	2	0	12	4	441	27994	0.907029	CORUM	33	DSS1 complex	21.1595	25896|55174|55656|92105	INTS7|INTS10|INTS8|INTS4	-2.93427	-4.56532		0.451453	8.8367	0	15	0	0	-8.91322	21.1595		1	0
0	1	1	0	0	0	-3.7318	-4.27036	0	0	CORUM:1155	M01100	2	0	14	4	441	27994	0.907029	CORUM	33	Integrator-RNAPII complex	18.1367	25896|55174|55656|92105	INTS7|INTS10|INTS8|INTS4	-2.72401	-4.27036		0.451453	8.11385	0	15	0	0	-8.91322	21.1595		1	0
0	1	1	0	0	0	-2.46858	-2.97628	0	0	GO:0032039	M01100	2	0	29	4	441	27994	0.907029	GO Cellular Components	20	integrator complex	8.75565	25896|55174|55656|92105	INTS7|INTS10|INTS8|INTS4	-1.77455	-2.97628		0.451453	5.28651	0	15	0	0	-8.91322	21.1595		0	0
0	1	1	0	0	0	-7.91415	-8.87773	0	0	GO:0000153	M01100	2	0	15	7	441	27994	1.5873	GO Cellular Components	20	cytoplasmic ubiquitin ligase complex	29.6233	8453|10299|51009|57414|64422|79139|91319	CUL2|MARCHF6|DERL2|RHBDD2|ATG3|DERL1|DERL3	-6.33502	-8.87773		0.595163	14.0284	0	16	1	1	-8.87773	31.7392		1	0
0	1	1	0	0	0	-5.42992	-7.18108	0	0	ko04141	M01100	2	0	166	15	441	27994	3.40136	KEGG Pathway	24	Protein processing in endoplasmic reticulum	5.73601	823|824|5599|5601|5602|6746|6747|7353|7991|8454|10299|51009|51360|79139|91319	CAPN1|CAPN2|MAPK8|MAPK9|MAPK10|SSR2|SSR3|UFD1|TUSC3|CUL1|MARCHF6|DERL2|MBTPS2|DERL1|DERL3	-4.92292	-7.18108		0.863162	7.74256	0	16	0	0	-8.87773	31.7392		0	0
0	1	1	0	0	0	-5.33397	-7.07786	0	0	hsa04141	M01100	2	0	169	15	441	27994	3.40136	KEGG Pathway	24	Protein processing in endoplasmic reticulum	5.63418	823|824|5599|5601|5602|6746|6747|7353|7991|8454|10299|51009|51360|79139|91319	CAPN1|CAPN2|MAPK8|MAPK9|MAPK10|SSR2|SSR3|UFD1|TUSC3|CUL1|MARCHF6|DERL2|MBTPS2|DERL1|DERL3	-4.84858	-7.07786		0.863162	7.64467	0	16	0	0	-8.87773	31.7392		0	0
0	1	1	0	0	0	-5.96071	-6.64981	0	0	GO:0000835	M01100	2	0	10	5	441	27994	1.13379	GO Cellular Components	20	ER ubiquitin ligase complex	31.7392	10299|51009|57414|79139|91319	MARCHF6|DERL2|RHBDD2|DERL1|DERL3	-4.52399	-6.64981		0.504162	12.2998	0	16	0	0	-8.87773	31.7392		0	0
0	1	1	0	0	0	-5.51397	-6.32338	0	0	GO:1990381	M01100	2	0	20	6	441	27994	1.36054	GO Molecular Functions	21	ubiquitin-specific protease binding	19.0435	5728|10299|51009|57414|79139|91319	PTEN|MARCHF6|DERL2|RHBDD2|DERL1|DERL3	-4.26935	-6.32338		0.551648	10.2122	0	16	0	0	-8.87773	31.7392		0	0
0	1	1	0	0	0	-4.84197	-5.39306	0	0	GO:0000839	M01100	2	0	8	4	441	27994	0.907029	GO Cellular Components	20	Hrd1p ubiquitin ligase ERAD-L complex	31.7392	51009|57414|79139|91319	DERL2|RHBDD2|DERL1|DERL3	-3.55091	-5.39306		0.451453	11.0009	0	16	0	0	-8.87773	31.7392		0	0
0	1	1	0	0	0	-4.59424	-5.14323	0	0	GO:0000836	M01100	2	0	9	4	441	27994	0.907029	GO Cellular Components	20	Hrd1p ubiquitin ligase complex	28.2126	51009|57414|79139|91319	DERL2|RHBDD2|DERL1|DERL3	-3.35947	-5.14323		0.451453	10.3297	0	16	0	0	-8.87773	31.7392		0	0
0	1	1	0	0	0	-4.3671	-5.03662	0	0	GO:0048500	M01100	2	0	19	5	441	27994	1.13379	GO Cellular Components	20	signal recognition particle	16.7049	6730|6731|51009|79139|91319	SRP68|SRP72|DERL2|DERL1|DERL3	-3.28089	-5.03662		0.504162	8.66334	0	16	0	0	-8.87773	31.7392		0	0
0	1	1	0	0	0	-3.53511	-4.497	0	0	GO:0030433	M01100	2	0	78	8	441	27994	1.81406	GO Biological Processes	19	ubiquitin-dependent ERAD pathway	6.51061	7353|9097|10299|51009|55298|57414|79139|91319	UFD1|USP14|MARCHF6|DERL2|RNF121|RHBDD2|DERL1|DERL3	-2.87795	-4.497	19_GO:0050896 response to stimulus	0.635523	6.16567	0	16	0	0	-8.87773	31.7392		0	0
0	1	1	0	0	0	-3.87041	-4.41106	0	0	M00403	M01100	2	0	13	4	441	27994	0.907029	KEGG Structural Complexes	25	HRD1/SEL1 ERAD complex	19.5318	7353|51009|79139|91319	UFD1|DERL2|DERL1|DERL3	-2.81523	-4.41106		0.451453	8.45509	0	16	0	0	-8.87773	31.7392		0	0
0	1	1	0	0	0	-3.87041	-4.41106	0	0	hsa_M00403	M01100	2	0	13	4	441	27994	0.907029	KEGG Structural Complexes	25	HRD1/SEL1 ERAD complex	19.5318	7353|51009|79139|91319	UFD1|DERL2|DERL1|DERL3	-2.81523	-4.41106		0.451453	8.45509	0	16	0	0	-8.87773	31.7392		0	0
0	1	1	0	0	0	-4.35624	-4.3537	0	0	GO:0030176	M01100	2	0	158	13	608	27994	2.13816	GO Cellular Components	20	integral component of endoplasmic reticulum membrane	3.78833	3638|8733|10195|10299|51009|51141|55161|57414|79139|84912|91319|202018|259230	INSIG1|GPAA1|ALG3|MARCHF6|DERL2|INSIG2|TMEM33|RHBDD2|DERL1|SLC35B4|DERL3|TAPT1|SGMS1	-2.43927	-4.35624		0.586644	5.23698	0	16	0	0	-8.87773	31.7392		0	0
0	1	1	0	0	0	-4.13481	-4.15878	0	0	GO:0031227	M01100	2	0	166	11	441	27994	2.49433	GO Cellular Components	20	intrinsic component of endoplasmic reticulum membrane	4.2064	3638|10299|51009|51141|55161|57414|79139|84912|91319|202018|259230	INSIG1|MARCHF6|DERL2|INSIG2|TMEM33|RHBDD2|DERL1|SLC35B4|DERL3|TAPT1|SGMS1	-2.64344	-4.15878		0.74263	5.24193	0	16	0	0	-8.87773	31.7392		0	0
0	1	1	0	0	0	-3.47586	-3.88721	0	0	GO:0005785	M01100	2	0	7	3	441	27994	0.680272	GO Cellular Components	20	signal recognition particle receptor complex	27.2051	51009|79139|91319	DERL2|DERL1|DERL3	-2.43819	-3.88721		0.391417	8.77234	0	16	0	0	-8.87773	31.7392		0	0
0	1	1	0	0	0	-2.81565	-3.72796	0	0	GO:0036503	M01100	2	0	100	8	441	27994	1.81406	GO Biological Processes	19	ERAD pathway	5.07828	7353|9097|10299|51009|55298|57414|79139|91319	UFD1|USP14|MARCHF6|DERL2|RNF121|RHBDD2|DERL1|DERL3	-2.32638	-3.72796	19_GO:0050896 response to stimulus	0.635523	5.16869	0	16	0	0	-8.87773	31.7392		0	0
0	1	1	0	0	0	-2.96193	-3.36742	0	0	GO:0070862	M01100	2	0	10	3	441	27994	0.680272	GO Biological Processes	19	negative regulation of protein exit from endoplasmic reticulum	19.0435	3638|51009|91319	INSIG1|DERL2|DERL3	-2.05713	-3.36742	19_GO:0048519 negative regulation of biological process	0.391417	7.21982	0	16	0	0	-8.87773	31.7392		0	0
0	1	1	0	0	0	-2.58512	-3.0969	0	0	GO:0051787	M01100	2	0	27	4	441	27994	0.907029	GO Molecular Functions	21	misfolded protein binding	9.40422	51009|57414|79139|91319	DERL2|RHBDD2|DERL1|DERL3	-1.86045	-3.0969		0.451453	5.52733	0	16	0	0	-8.87773	31.7392		0	0
0	1	1	0	0	0	-2.21817	-3.07496	0	0	GO:0030968	M01100	2	0	125	8	441	27994	1.81406	GO Biological Processes	19	endoplasmic reticulum unfolded protein response	4.06262	51009|51360|55161|55298|57414|64061|79139|91319	DERL2|MBTPS2|TMEM33|RNF121|RHBDD2|TSPYL2|DERL1|DERL3	-1.84466	-3.07496	19_GO:0023052 signaling	0.635523	4.34157	0	16	0	0	-8.87773	31.7392		1	0
0	1	1	0	0	0	-2.46858	-2.97628	0	0	GO:0030970	M01100	2	0	29	4	441	27994	0.907029	GO Biological Processes	19	retrograde protein transport, ER to cytosol	8.75565	7353|51009|79139|91319	UFD1|DERL2|DERL1|DERL3	-1.77455	-2.97628	19_GO:0051179 localization	0.451453	5.28651	0	16	0	0	-8.87773	31.7392		0	0
0	1	1	0	0	0	-2.46858	-2.97628	0	0	GO:1903513	M01100	2	0	29	4	441	27994	0.907029	GO Biological Processes	19	endoplasmic reticulum to cytosol transport	8.75565	7353|51009|79139|91319	UFD1|DERL2|DERL1|DERL3	-1.77455	-2.97628	19_GO:0051179 localization	0.451453	5.28651	0	16	0	0	-8.87773	31.7392		0	0
0	1	1	0	0	0	-2.50813	-2.90587	0	0	GO:1904293	M01100	2	0	14	3	441	27994	0.680272	GO Biological Processes	19	negative regulation of ERAD pathway	13.6025	9097|51009|91319	USP14|DERL2|DERL3	-1.72394	-2.90587	19_GO:0048519 negative regulation of biological process	0.391417	5.96702	0	16	0	0	-8.87773	31.7392		0	0
0	0	1	0	0	0	0	-2.87772	0	0	GO:0035967	M00100	1	0	166	9	441	27994	2.04082	GO Biological Processes	19	cellular response to topologically incorrect protein	3.4416	7353|51009|51360|55161|55298|57414|64061|79139|91319	UFD1|DERL2|MBTPS2|TMEM33|RNF121|RHBDD2|TSPYL2|DERL1|DERL3	-1.701	-2.87772	19_GO:0050896 response to stimulus	0.673295	3.99161	0	16	0	0	-8.87773	31.7392		0	0
0	1	1	0	0	0	-2.27332	-2.87254	0	0	GO:0032527	M01100	2	0	52	5	441	27994	1.13379	GO Biological Processes	19	protein exit from endoplasmic reticulum	6.1037	3638|7353|51009|79139|91319	INSIG1|UFD1|DERL2|DERL1|DERL3	-1.69649	-2.87254	19_GO:0051179 localization	0.504162	4.66034	0	16	0	0	-8.87773	31.7392		0	0
0	0	1	0	0	0	0	-2.64441	0	0	GO:0034620	M00100	1	0	146	8	441	27994	1.81406	GO Biological Processes	19	cellular response to unfolded protein	3.47827	51009|51360|55161|55298|57414|64061|79139|91319	DERL2|MBTPS2|TMEM33|RNF121|RHBDD2|TSPYL2|DERL1|DERL3	-1.52711	-2.64441	19_GO:0050896 response to stimulus	0.635523	3.79829	0	16	0	0	-8.87773	31.7392		0	0
0	0	1	0	0	0	0	-2.26539	0	0	GO:0035966	M00100	1	0	205	9	441	27994	2.04082	GO Biological Processes	19	response to topologically incorrect protein	2.78686	7353|51009|51360|55161|55298|57414|64061|79139|91319	UFD1|DERL2|MBTPS2|TMEM33|RNF121|RHBDD2|TSPYL2|DERL1|DERL3	-1.2509	-2.26539	19_GO:0050896 response to stimulus	0.673295	3.24856	0	16	0	0	-8.87773	31.7392		0	0
0	0	1	0	0	0	0	-2.21257	0	0	GO:0002020	M00100	1	0	137	7	441	27994	1.5873	GO Molecular Functions	21	protease binding	3.24342	5728|6717|10299|51009|57414|79139|91319	PTEN|SRI|MARCHF6|DERL2|RHBDD2|DERL1|DERL3	-1.21332	-2.21257		0.595163	3.33015	0	16	0	0	-8.87773	31.7392		0	0
0	0	1	0	0	0	0	-2.13559	0	0	GO:0034976	M00100	1	0	294	11	441	27994	2.49433	GO Biological Processes	19	response to endoplasmic reticulum stress	2.37504	7353|9097|10299|51009|51360|55161|55298|57414|64061|79139|91319	UFD1|USP14|MARCHF6|DERL2|MBTPS2|TMEM33|RNF121|RHBDD2|TSPYL2|DERL1|DERL3	-1.15274	-2.13559	19_GO:0050896 response to stimulus	0.74263	2.99854	0	16	0	0	-8.87773	31.7392		0	0
0	0	1	0	0	0	0	-2.05851	0	0	GO:0006986	M00100	1	0	183	8	441	27994	1.81406	GO Biological Processes	19	response to unfolded protein	2.77501	51009|51360|55161|55298|57414|64061|79139|91319	DERL2|MBTPS2|TMEM33|RNF121|RHBDD2|TSPYL2|DERL1|DERL3	-1.09441	-2.05851	19_GO:0050896 response to stimulus	0.635523	3.04775	0	16	0	0	-8.87773	31.7392		0	0
1	1	1	0	0	-2.33409	-8.09491	-7.10842	0	0	R-HSA-1483249	M11100	3	0	50	11	608	27994	1.80921	Reactome Gene Sets	6	Inositol phosphate metabolism	10.1294	3633|4952|5332|5333|5728|9807|23007|23236|51447|113026|117283	INPP5B|OCRL|PLCB4|PLCD1|PTEN|IP6K1|PLCH1|PLCB1|IP6K2|PLCD3|IP6K3	-5.39606	-8.09491		0.54054	9.6271	0	17	1	1	-8.09491	13.1551		0	0
0	1	1	0	0	0	-7.33387	-6.71948	0	0	GO:0043647	M01100	2	0	72	12	608	27994	1.97368	GO Biological Processes	19	inositol phosphate metabolic process	7.67379	3633|3973|4952|5332|5333|5728|9807|23007|23236|51447|113026|117283	INPP5B|LHCGR|OCRL|PLCB4|PLCD1|PTEN|IP6K1|PLCH1|PLCB1|IP6K2|PLCD3|IP6K3	-4.76368	-7.33387	19_GO:0008152 metabolic process	0.564103	8.44847	0	17	0	0	-8.09491	13.1551		0	0
1	1	1	0	0	-3.06405	-6.99922	-5.38211	0	0	R-HSA-1855204	M11100	3	0	28	8	608	27994	1.31579	Reactome Gene Sets	6	Synthesis of IP3 and IP4 in the cytosol	13.1551	3633|4952|5332|5333|5728|23007|23236|113026	INPP5B|OCRL|PLCB4|PLCD1|PTEN|PLCH1|PLCB1|PLCD3	-4.50073	-6.99922		0.462131	9.58813	0	17	0	0	-8.09491	13.1551		0	0
0	1	1	0	0	0	-4.8184	-5.26449	0	0	hsa04070	M01100	2	0	103	10	441	27994	2.26757	KEGG Pathway	24	Phosphatidylinositol signaling system	6.16296	3633|4952|5332|5333|5728|9807|22908|23236|51447|117283	INPP5B|OCRL|PLCB4|PLCD1|PTEN|IP6K1|SACM1L|PLCB1|IP6K2|IP6K3	-3.44665	-5.26449		0.708893	6.64117	0	17	0	0	-8.09491	13.1551		0	0
0	1	1	0	0	0	-5.19113	-4.53805	0	0	hsa00562	M01100	2	0	77	10	608	27994	1.64474	KEGG Pathway	24	Inositol phosphate metabolism	5.97958	3633|4952|5332|5333|5728|9896|22908|23007|23236|113026	INPP5B|OCRL|PLCB4|PLCD1|PTEN|FIG4|SACM1L|PLCH1|PLCB1|PLCD3	-3.07521	-5.19113		0.515816	6.51952	0	17	0	0	-8.09491	13.1551		0	0
0	1	1	0	0	0	-4.30017	-4.63558	0	0	ko04070	M01100	2	0	97	9	441	27994	2.04082	KEGG Pathway	24	Phosphatidylinositol signaling system	5.88975	3633|4952|5332|5333|5728|9807|23236|51447|117283	INPP5B|OCRL|PLCB4|PLCD1|PTEN|IP6K1|PLCB1|IP6K2|IP6K3	-2.98151	-4.63558		0.673295	6.10314	0	17	0	0	-8.09491	13.1551		0	0
0	1	1	0	0	0	-4.49019	-4.31867	0	0	GO:0019751	M01100	2	0	132	12	608	27994	1.97368	GO Biological Processes	19	polyol metabolic process	4.18571	3633|3973|4952|5332|5333|5728|9807|23007|23236|51447|113026|117283	INPP5B|LHCGR|OCRL|PLCB4|PLCD1|PTEN|IP6K1|PLCH1|PLCB1|IP6K2|PLCD3|IP6K3	-2.53577	-4.49019	19_GO:0008152 metabolic process	0.564103	5.46637	0	17	0	0	-8.09491	13.1551		0	0
0	1	1	0	0	0	-3.82073	-3.04971	0	0	ko00562	M01100	2	0	71	8	608	27994	1.31579	KEGG Pathway	24	Inositol phosphate metabolism	5.18792	3633|4952|5332|5333|5728|23007|23236|113026	INPP5B|OCRL|PLCB4|PLCD1|PTEN|PLCH1|PLCB1|PLCD3	-2.0424	-3.82073		0.462131	5.26452	0	17	0	0	-8.09491	13.1551		0	0
0	1	1	0	0	0	-3.6691	-2.11272	0	0	GO:0004435	M01100	2	0	26	5	608	27994	0.822368	GO Molecular Functions	21	phosphatidylinositol phospholipase C activity	8.85438	5332|5333|23007|23236|113026	PLCB4|PLCD1|PLCH1|PLCB1|PLCD3	-1.9311	-3.6691		0.366259	5.97008	0	17	0	0	-8.09491	13.1551		0	0
0	1	1	0	0	0	-3.51029	-2.02242	0	0	GO:0004629	M01100	2	0	28	5	608	27994	0.822368	GO Molecular Functions	21	phospholipase C activity	8.22192	5332|5333|23007|23236|113026	PLCB4|PLCD1|PLCH1|PLCB1|PLCD3	-1.79929	-3.51029		0.366259	5.69677	0	17	0	0	-8.09491	13.1551		0	0
0	1	1	0	0	0	-2.92793	-2.32	0	0	M00130	M01100	2	0	22	4	608	27994	0.657895	KEGG Pathway	24	Inositol phosphate metabolism, PI=> PIP2 => Ins(1,4,5)P3 => Ins(1,3,4,5)P4	8.37141	5332|5333|23236|113026	PLCB4|PLCD1|PLCB1|PLCD3	-1.37697	-2.92793		0.327864	5.15362	0	17	0	0	-8.09491	13.1551		0	0
0	1	1	0	0	0	-2.92793	-2.32	0	0	hsa_M00130	M01100	2	0	22	4	608	27994	0.657895	KEGG Pathway	24	Inositol phosphate metabolism, PI=> PIP2 => Ins(1,4,5)P3 => Ins(1,3,4,5)P4	8.37141	5332|5333|23236|113026	PLCB4|PLCD1|PLCB1|PLCD3	-1.37697	-2.92793		0.327864	5.15362	0	17	0	0	-8.09491	13.1551		0	0
0	1	1	0	0	0	-2.0328	-2.12124	0	0	GO:0006066	M01100	2	0	379	13	441	27994	2.94785	GO Biological Processes	19	alcohol metabolic process	2.17736	3633|3638|3973|4952|5332|5333|5728|9807|23236|51141|51360|51447|117283	INPP5B|INSIG1|LHCGR|OCRL|PLCB4|PLCD1|PTEN|IP6K1|PLCB1|INSIG2|MBTPS2|IP6K2|IP6K3	-1.14383	-2.12124	19_GO:0008152 metabolic process	0.805445	2.91955	0	17	0	0	-8.09491	13.1551		0	0
1	1	1	0	0	-3.05172	-8.02059	-5.63334	0	0	GO:0070201	M11100	3	0	695	41	608	27994	6.74342	GO Biological Processes	19	regulation of establishment of protein localization	2.71619	288|408|773|775|776|777|908|999|1020|1432|1869|3638|3843|3993|3996|4628|5019|5533|5594|5599|6717|6950|8882|9254|9515|10411|11069|23379|25807|51009|55737|55823|57187|57510|59286|64328|79971|80024|91319|134957|163882	ANK3|ARRB1|CACNA1A|CACNA1C|CACNA1D|CACNA1E|CCT6A|CDH1|CDK5|MAPK14|E2F1|INSIG1|IPO5|LLGL2|LLGL1|MYH10|OXCT1|PPP3CC|MAPK1|MAPK8|SRI|TCP1|ZPR1|CACNA2D2|STXBP5L|RAPGEF3|RAPGEF4|ICE1|RHBDD3|DERL2|VPS35|VPS11|THOC2|XPO5|UBL5|XPO4|WLS|SLC8B1|DERL3|STXBP5|CNST	-5.32917	-8.02059	19_GO:0051179 localization	1.01702	6.82648	0	18	1	1	-8.02059	6.27856		0	0
1	1	1	0	0	-2.81921	-6.47709	-4.37237	0	0	GO:0051223	M11100	3	0	648	36	608	27994	5.92105	GO Biological Processes	19	regulation of protein transport	2.55793	288|408|773|775|776|777|999|1020|1432|3638|3843|3993|3996|4628|5019|5594|6717|8882|9254|9515|10411|11069|23379|25807|51009|55737|55823|57187|57510|59286|64328|79971|80024|91319|134957|163882	ANK3|ARRB1|CACNA1A|CACNA1C|CACNA1D|CACNA1E|CDH1|CDK5|MAPK14|INSIG1|IPO5|LLGL2|LLGL1|MYH10|OXCT1|MAPK1|SRI|ZPR1|CACNA2D2|STXBP5L|RAPGEF3|RAPGEF4|ICE1|RHBDD3|DERL2|VPS35|VPS11|THOC2|XPO5|UBL5|XPO4|WLS|SLC8B1|DERL3|STXBP5|CNST	-4.09372	-6.47709	19_GO:0051179 localization	0.957181	5.97862	0	18	0	0	-8.02059	6.27856		0	0
1	1	1	0	0	-2.09249	-6.33222	-4.51877	0	0	GO:1903829	M11100	3	0	338	24	608	27994	3.94737	GO Biological Processes	19	positive regulation of cellular protein localization	3.26931	142|288|908|999|1020|1432|1869|3843|5170|5533|5594|5599|6950|8882|10411|23379|25921|26354|29800|29801|55823|59286|64328|163882	PARP1|ANK3|CCT6A|CDH1|CDK5|MAPK14|E2F1|IPO5|PDPK1|PPP3CC|MAPK1|MAPK8|TCP1|ZPR1|RAPGEF3|ICE1|ZDHHC5|GNL3|ZDHHC1|ZDHHC8|VPS11|UBL5|XPO4|CNST	-3.98721	-6.33222	19_GO:0048518 positive regulation of biological process	0.78969	6.25417	0	18	0	0	-8.02059	6.27856		0	0
1	1	1	0	0	-2.65133	-5.99932	-4.04976	0	0	GO:0090087	M11100	3	0	679	36	608	27994	5.92105	GO Biological Processes	19	regulation of peptide transport	2.44115	288|408|773|775|776|777|999|1020|1432|3638|3843|3993|3996|4628|5019|5594|6717|8882|9254|9515|10411|11069|23379|25807|51009|55737|55823|57187|57510|59286|64328|79971|80024|91319|134957|163882	ANK3|ARRB1|CACNA1A|CACNA1C|CACNA1D|CACNA1E|CDH1|CDK5|MAPK14|INSIG1|IPO5|LLGL2|LLGL1|MYH10|OXCT1|MAPK1|SRI|ZPR1|CACNA2D2|STXBP5L|RAPGEF3|RAPGEF4|ICE1|RHBDD3|DERL2|VPS35|VPS11|THOC2|XPO5|UBL5|XPO4|WLS|SLC8B1|DERL3|STXBP5|CNST	-3.71023	-5.99932	19_GO:0051179 localization	0.957181	5.66442	0	18	0	0	-8.02059	6.27856		0	0
0	1	1	0	0	0	-5.00866	-3.59424	0	0	GO:1904951	M01100	2	0	403	24	608	27994	3.94737	GO Biological Processes	19	positive regulation of establishment of protein localization	2.742	288|408|908|999|1020|1432|1869|3843|4628|5019|5533|5594|5599|6717|6950|8882|10411|23379|55737|55823|59286|64328|79971|163882	ANK3|ARRB1|CCT6A|CDH1|CDK5|MAPK14|E2F1|IPO5|MYH10|OXCT1|PPP3CC|MAPK1|MAPK8|SRI|TCP1|ZPR1|RAPGEF3|ICE1|VPS35|VPS11|UBL5|XPO4|WLS|CNST	-2.94258	-5.00866	19_GO:0048518 positive regulation of biological process	0.78969	5.24843	0	18	0	0	-8.02059	6.27856		0	0
0	1	1	0	0	0	-4.90447	-3.21872	0	0	GO:0046824	M01100	2	0	66	9	608	27994	1.48026	GO Biological Processes	19	positive regulation of nucleocytoplasmic transport	6.27856	999|1432|3843|4734|5594|8882|10411|22916|64328	CDH1|MAPK14|IPO5|NEDD4|MAPK1|ZPR1|RAPGEF3|NCBP2|XPO4	-2.86049	-4.90447	19_GO:0048518 positive regulation of biological process	0.489755	6.39705	0	18	0	0	-8.02059	6.27856		0	0
0	1	1	0	0	0	-4.32894	-3.11862	0	0	GO:0032386	M01100	2	0	444	24	608	27994	3.94737	GO Biological Processes	19	regulation of intracellular transport	2.4888	288|776|999|1020|1432|3638|3843|4734|5170|5594|8882|9515|10411|22916|22999|23379|51009|55823|57187|57510|59286|60561|64328|91319	ANK3|CACNA1D|CDH1|CDK5|MAPK14|INSIG1|IPO5|NEDD4|PDPK1|MAPK1|ZPR1|STXBP5L|RAPGEF3|NCBP2|RIMS1|ICE1|DERL2|VPS11|THOC2|XPO5|UBL5|RINT1|XPO4|DERL3	-2.41536	-4.32894	19_GO:0051179 localization	0.78969	4.71171	0	18	0	0	-8.02059	6.27856		0	0
1	1	0	0	0	-2.35308	-3.8387	0	0	0	GO:0032388	M11000	2	0	227	15	608	27994	2.46711	GO Biological Processes	19	positive regulation of intracellular transport	3.04247	288|776|999|1020|1432|3843|4734|5594|8882|10411|22916|23379|55823|59286|64328	ANK3|CACNA1D|CDH1|CDK5|MAPK14|IPO5|NEDD4|MAPK1|ZPR1|RAPGEF3|NCBP2|ICE1|VPS11|UBL5|XPO4	-2.05403	-3.8387	19_GO:0048518 positive regulation of biological process	0.629097	4.60381	0	18	0	0	-8.02059	6.27856		0	0
0	1	1	0	0	0	-3.45941	-3.56684	0	0	GO:1900182	M01100	2	0	80	7	441	27994	1.5873	GO Biological Processes	19	positive regulation of protein localization to nucleus	5.55437	142|908|999|1432|5594|6950|8882	PARP1|CCT6A|CDH1|MAPK14|MAPK1|TCP1|ZPR1	-2.20494	-3.56684	19_GO:0048518 positive regulation of biological process	0.595163	5.16085	0	18	0	0	-8.02059	6.27856		0	0
0	1	1	0	0	0	-3.3488	-2.25255	0	0	GO:0051222	M01100	2	0	365	19	608	27994	3.125	GO Biological Processes	19	positive regulation of protein transport	2.39675	288|408|999|1020|1432|3843|4628|5019|5594|6717|8882|10411|23379|55737|55823|59286|64328|79971|163882	ANK3|ARRB1|CDH1|CDK5|MAPK14|IPO5|MYH10|OXCT1|MAPK1|SRI|ZPR1|RAPGEF3|ICE1|VPS35|VPS11|UBL5|XPO4|WLS|CNST	-1.68379	-3.3488	19_GO:0048518 positive regulation of biological process	0.705633	4.00215	0	18	0	0	-8.02059	6.27856		0	0
0	1	1	0	0	0	-2.77753	-2.45017	0	0	GO:0042307	M01100	2	0	40	5	608	27994	0.822368	GO Biological Processes	19	positive regulation of protein import into nucleus	5.75535	999|1432|3843|5594|8882	CDH1|MAPK14|IPO5|MAPK1|ZPR1	-1.25527	-2.77753	19_GO:0048518 positive regulation of biological process	0.366259	4.48438	0	18	0	0	-8.02059	6.27856		0	0
0	1	1	0	0	0	-2.68144	-2.37283	0	0	GO:1904591	M01100	2	0	42	5	608	27994	0.822368	GO Biological Processes	19	positive regulation of protein import	5.48128	999|1432|3843|5594|8882	CDH1|MAPK14|IPO5|MAPK1|ZPR1	-1.17868	-2.68144	19_GO:0048518 positive regulation of biological process	0.366259	4.33045	0	18	0	0	-8.02059	6.27856		0	0
0	1	1	0	0	0	-2.17761	-2.39075	0	0	GO:1900180	M01100	2	0	127	7	441	27994	1.5873	GO Biological Processes	19	regulation of protein localization to nucleus	3.49881	142|908|999|1432|5594|6950|8882	PARP1|CCT6A|CDH1|MAPK14|MAPK1|TCP1|ZPR1	-1.34059	-2.39075	19_GO:0051179 localization	0.595163	3.57067	0	18	0	0	-8.02059	6.27856		0	0
0	1	0	0	0	0	-2.04216	0	0	0	GO:0042306	M01000	1	0	59	5	608	27994	0.822368	GO Biological Processes	19	regulation of protein import into nucleus	3.90193	999|1432|3843|5594|8882	CDH1|MAPK14|IPO5|MAPK1|ZPR1	-0.69483	-2.04216	19_GO:0051179 localization	0.366259	3.32469	0	18	0	0	-8.02059	6.27856		0	0
0	1	1	0	0	0	-4.08593	-4.86419	0	0	GO:0006891	M01100	2	0	34	6	441	27994	1.36054	GO Biological Processes	19	intra-Golgi vesicle-mediated transport	11.2021	5870|7109|8774|9527|51560|57511	RAB6A|TRAPPC10|NAPG|GOSR1|RAB6B|COG6	-3.15242	-4.86419	19_GO:0051179 localization	0.551648	7.53042	0	20	0	0	-7.47736	11.2021		0	0
0	1	1	0	0	0	-4.40993	-4.02582	0	0	R-HSA-6811442	M01100	2	0	202	15	608	27994	2.46711	Reactome Gene Sets	6	Intra-Golgi and retrograde Golgi-to-ER traffic	3.41902	4122|5870|6293|8677|8774|9527|10228|10671|11258|22920|51143|51560|55860|57511|60561	MAN2A2|RAB6A|VPS52|STX10|NAPG|GOSR1|STX6|DCTN6|DCTN3|KIFAP3|DYNC1LI1|RAB6B|ACTR10|COG6|RINT1	-2.4714	-4.40993		0.629097	5.14123	0	20	0	0	-7.47736	11.2021		0	0
1	1	1	0	0	-2.35883	-4.06681	-2.99027	0	0	R-HSA-6811440	M11100	3	0	49	7	608	27994	1.15132	Reactome Gene Sets	6	Retrograde transport at the Trans-Golgi-Network	6.57754	5870|6293|8677|8774|10228|51560|57511	RAB6A|VPS52|STX10|NAPG|STX6|RAB6B|COG6	-2.22362	-4.06681		0.432644	5.82238	0	20	0	0	-7.47736	11.2021		0	0
0	1	1	0	0	0	-2.59079	-2.29972	0	0	R-HSA-6811438	M01100	2	0	44	5	608	27994	0.822368	Reactome Gene Sets	6	Intra-Golgi traffic	5.23213	4122|8774|9527|10228|57511	MAN2A2|NAPG|GOSR1|STX6|COG6	-1.10486	-2.59079		0.366259	4.18607	0	20	0	0	-7.47736	11.2021		0	0
0	1	0	0	0	0	-2.5392	0	0	0	GO:0016197	M01000	1	0	245	13	608	27994	2.13816	GO Biological Processes	19	endosomal transport	2.44309	5870|6293|7109|8677|9527|10228|25963|51560|55737|57020|64601|84313|84910	RAB6A|VPS52|TRAPPC10|STX10|GOSR1|STX6|TMEM87A|RAB6B|VPS35|VPS35L|VPS16|VPS25|TMEM87B	-1.06459	-2.5392	19_GO:0051179 localization	0.586644	3.38037	0	20	0	0	-7.47736	11.2021		0	0
0	1	1	0	0	0	-7.30022	-6.66735	0	0	R-HSA-162906	M01100	2	0	234	21	608	27994	3.45395	Reactome Gene Sets	6	HIV Infection	4.13204	160|161|904|905|1794|2967|4686|5440|5704|6873|6917|7520|8812|8907|9631|22916|23165|23225|23279|54457|57122	AP2A1|AP2A2|CCNT1|CCNT2|DOCK2|GTF2H3|NCBP1|POLR2K|PSMC4|TAF2|TCEA1|XRCC5|CCNK|AP1M1|NUP155|NCBP2|NUP205|NUP210|NUP160|TAF7L|NUP107	-4.74643	-7.30022		0.740582	7.16866	0	21	1	1	-7.30022	19.0435		0	0
0	1	1	0	0	0	-6.64597	-6.84619	0	0	R-HSA-162587	M01100	2	0	152	14	441	27994	3.1746	Reactome Gene Sets	6	HIV Life Cycle	5.8467	904|905|2967|4686|5440|6873|7520|8812|9631|22916|23165|23279|54457|57122	CCNT1|CCNT2|GTF2H3|NCBP1|POLR2K|TAF2|XRCC5|CCNK|NUP155|NCBP2|NUP205|NUP160|TAF7L|NUP107	-4.66858	-6.84619		0.834872	7.58014	0	21	0	0	-7.30022	19.0435		0	0
1	1	1	0	0	-2.10416	-6.6247	-4.80452	0	0	GO:0006354	M11100	3	0	116	14	608	27994	2.30263	GO Biological Processes	19	DNA-templated transcription, elongation	5.55689	904|905|2967|4686|5440|6917|6919|8812|9013|9400|22916|55795|64425|84337	CCNT1|CCNT2|GTF2H3|NCBP1|POLR2K|TCEA1|TCEA2|CCNK|TAF1C|RECQL5|NCBP2|PCID2|POLR1E|ELOF1	-4.21164	-6.6247	19_GO:0008152 metabolic process	0.608278	7.32788	0	21	0	0	-7.30022	19.0435		0	0
0	1	1	0	0	0	-6.40997	-6.47744	0	0	R-HSA-162599	M01100	2	0	139	13	441	27994	2.94785	Reactome Gene Sets	6	Late Phase of HIV Life Cycle	5.93683	904|905|2967|4686|5440|6873|8812|9631|22916|23165|23279|54457|57122	CCNT1|CCNT2|GTF2H3|NCBP1|POLR2K|TAF2|CCNK|NUP155|NCBP2|NUP205|NUP160|TAF7L|NUP107	-4.3945	-6.47744		0.805445	7.38183	0	21	0	0	-7.30022	19.0435		0	0
0	1	1	0	0	0	-5.40427	-5.65905	0	0	R-HSA-167172	M01100	2	0	73	9	441	27994	2.04082	Reactome Gene Sets	6	Transcription of the HIV genome	7.82611	904|905|2967|4686|5440|6873|8812|22916|54457	CCNT1|CCNT2|GTF2H3|NCBP1|POLR2K|TAF2|CCNK|NCBP2|TAF7L	-3.75065	-5.65905		0.673295	7.38803	0	21	0	0	-7.30022	19.0435		0	0
0	1	1	0	0	0	-5.5352	-4.15391	0	0	GO:0006368	M01100	2	0	87	11	608	27994	1.80921	GO Biological Processes	19	transcription elongation from RNA polymerase II promoter	5.8215	904|905|2967|4686|5440|6917|8812|9400|22916|55795|84337	CCNT1|CCNT2|GTF2H3|NCBP1|POLR2K|TCEA1|CCNK|RECQL5|NCBP2|PCID2|ELOF1	-3.36073	-5.5352	19_GO:0008152 metabolic process	0.54054	6.71116	0	21	0	0	-7.30022	19.0435		0	0
0	1	1	0	0	0	-4.84927	-5.14645	0	0	R-HSA-674695	M01100	2	0	84	9	441	27994	2.04082	Reactome Gene Sets	6	RNA Polymerase II Pre-transcription Events	6.80126	904|905|2967|4686|5440|6873|8812|22916|54457	CCNT1|CCNT2|GTF2H3|NCBP1|POLR2K|TAF2|CCNK|NCBP2|TAF7L	-3.36178	-5.14645		0.673295	6.73662	0	21	0	0	-7.30022	19.0435		0	0
0	1	1	0	0	0	-5.08099	-5.0141	0	0	R-HSA-167152	M01100	2	0	48	8	608	27994	1.31579	Reactome Gene Sets	6	Formation of HIV elongation complex in the absence of HIV Tat	7.67379	904|905|2967|4686|5440|6917|8812|22916	CCNT1|CCNT2|GTF2H3|NCBP1|POLR2K|TCEA1|CCNK|NCBP2	-2.99711	-5.08099		0.462131	6.89518	0	21	0	0	-7.30022	19.0435		0	0
0	1	1	0	0	0	-3.6534	-4.62209	0	0	GO:0006353	M01100	2	0	75	8	441	27994	1.81406	GO Biological Processes	19	DNA-templated transcription, termination	6.77104	2967|4686|5440|6635|9013|22916|29101|64425	GTF2H3|NCBP1|POLR2K|SNRPE|TAF1C|NCBP2|SSU72|POLR1E	-2.97747	-4.62209	19_GO:0008152 metabolic process	0.635523	6.33132	0	21	0	0	-7.30022	19.0435		0	0
0	1	1	0	0	0	-3.6691	-4.32351	0	0	R-HSA-6803529	M01100	2	0	26	5	441	27994	1.13379	Reactome Gene Sets	6	FGFR2 alternative splicing	12.2074	4670|4686|5440|22916|54845	HNRNPM|NCBP1|POLR2K|NCBP2|ESRP1	-2.76214	-4.32351		0.504162	7.23303	0	21	0	0	-7.30022	19.0435		0	0
0	1	1	0	0	0	-4.29615	-4.3178	0	0	R-HSA-112382	M01100	2	0	61	7	441	27994	1.5873	Reactome Gene Sets	6	Formation of RNA Pol II elongation complex	7.28441	904|905|2967|4686|5440|8812|22916	CCNT1|CCNT2|GTF2H3|NCBP1|POLR2K|CCNK|NCBP2	-2.7597	-4.3178		0.595163	6.21628	0	21	0	0	-7.30022	19.0435		0	0
0	1	1	0	0	0	-4.29615	-4.3178	0	0	R-HSA-75955	M01100	2	0	61	7	441	27994	1.5873	Reactome Gene Sets	6	RNA Polymerase II Transcription Elongation	7.28441	904|905|2967|4686|5440|8812|22916	CCNT1|CCNT2|GTF2H3|NCBP1|POLR2K|CCNK|NCBP2	-2.7597	-4.3178		0.595163	6.21628	0	21	0	0	-7.30022	19.0435		0	0
0	1	1	0	0	0	-2.98328	-3.81587	0	0	R-HSA-5654738	M01100	2	0	73	7	441	27994	1.5873	Reactome Gene Sets	6	Signaling by FGFR2	6.08698	673|4670|4686|5440|5594|22916|54845	BRAF|HNRNPM|NCBP1|POLR2K|MAPK1|NCBP2|ESRP1	-2.38822	-3.81587		0.595163	5.50573	0	21	0	0	-7.30022	19.0435		0	0
0	1	1	0	0	0	-2.96193	-3.36742	0	0	R-HSA-111367	M01100	2	0	10	3	441	27994	0.680272	Reactome Gene Sets	6	SLBP independent Processing of Histone Pre-mRNAs	19.0435	4686|6635|22916	NCBP1|SNRPE|NCBP2	-2.05713	-3.36742		0.391417	7.21982	0	21	0	0	-7.30022	19.0435		0	0
0	1	1	0	0	0	-2.54132	-3.34303	0	0	R-HSA-190236	M01100	2	0	87	7	441	27994	1.5873	Reactome Gene Sets	6	Signaling by FGFR	5.10746	673|4670|4686|5440|5594|22916|54845	BRAF|HNRNPM|NCBP1|POLR2K|MAPK1|NCBP2|ESRP1	-2.03941	-3.34303		0.595163	4.85441	0	21	0	0	-7.30022	19.0435		0	0
0	1	1	0	0	0	-3.33874	-3.11688	0	0	R-HSA-167169	M01100	2	0	46	6	608	27994	0.986842	Reactome Gene Sets	6	HIV Transcription Elongation	6.00558	904|2967|4686|5440|6917|22916	CCNT1|GTF2H3|NCBP1|POLR2K|TCEA1|NCBP2	-1.67718	-3.33874		0.400884	5.06256	0	21	0	0	-7.30022	19.0435		0	0
0	1	1	0	0	0	-3.33874	-3.11688	0	0	R-HSA-167200	M01100	2	0	46	6	608	27994	0.986842	Reactome Gene Sets	6	Formation of HIV-1 elongation complex containing HIV-1 Tat	6.00558	904|2967|4686|5440|6917|22916	CCNT1|GTF2H3|NCBP1|POLR2K|TCEA1|NCBP2	-1.67718	-3.33874		0.400884	5.06256	0	21	0	0	-7.30022	19.0435		0	0
0	1	1	0	0	0	-3.33874	-3.11688	0	0	R-HSA-167246	M01100	2	0	46	6	608	27994	0.986842	Reactome Gene Sets	6	Tat-mediated elongation of the HIV-1 transcript	6.00558	904|2967|4686|5440|6917|22916	CCNT1|GTF2H3|NCBP1|POLR2K|TCEA1|NCBP2	-1.67718	-3.33874		0.400884	5.06256	0	21	0	0	-7.30022	19.0435		0	0
0	1	1	0	0	0	-2.83067	-3.23421	0	0	R-HSA-77588	M01100	2	0	11	3	441	27994	0.680272	Reactome Gene Sets	6	SLBP Dependent Processing of Replication-Dependent Histone Pre-mRNAs	17.3123	4686|6635|22916	NCBP1|SNRPE|NCBP2	-1.96058	-3.23421		0.391417	6.8458	0	21	0	0	-7.30022	19.0435		0	0
0	1	1	0	0	0	-3.10489	-2.71258	0	0	GO:0009452	M01100	2	0	34	5	608	27994	0.822368	GO Biological Processes	19	7-methylguanosine RNA capping	6.77099	2967|4686|5440|22916|96764	GTF2H3|NCBP1|POLR2K|NCBP2|TGS1	-1.49995	-3.10489	19_GO:0008152 metabolic process	0.366259	5.01688	0	21	0	0	-7.30022	19.0435		0	0
0	1	1	0	0	0	-3.10489	-2.71258	0	0	GO:0036260	M01100	2	0	34	5	608	27994	0.822368	GO Biological Processes	19	RNA capping	6.77099	2967|4686|5440|22916|96764	GTF2H3|NCBP1|POLR2K|NCBP2|TGS1	-1.49995	-3.10489	19_GO:0008152 metabolic process	0.366259	5.01688	0	21	0	0	-7.30022	19.0435		0	0
0	1	1	0	0	0	-2.38477	-2.99027	0	0	GO:0006378	M01100	2	0	49	5	441	27994	1.13379	GO Biological Processes	19	mRNA polyadenylation	6.47739	904|4686|22916|23318|29101	CCNT1|NCBP1|NCBP2|TUT4|SSU72	-1.78342	-2.99027	19_GO:0008152 metabolic process	0.504162	4.85489	0	21	0	0	-7.30022	19.0435		0	0
0	1	1	0	0	0	-2.46858	-2.97628	0	0	R-HSA-72086	M01100	2	0	29	4	441	27994	0.907029	Reactome Gene Sets	6	mRNA Capping	8.75565	2967|4686|5440|22916	GTF2H3|NCBP1|POLR2K|NCBP2	-1.77455	-2.97628		0.451453	5.28651	0	21	0	0	-7.30022	19.0435		0	0
0	1	1	0	0	0	-2.34669	-2.9501	0	0	GO:0043631	M01100	2	0	50	5	441	27994	1.13379	GO Biological Processes	19	RNA polyadenylation	6.34785	904|4686|22916|23318|29101	CCNT1|NCBP1|NCBP2|TUT4|SSU72	-1.75569	-2.9501	19_GO:0008152 metabolic process	0.504162	4.78828	0	21	0	0	-7.30022	19.0435		0	0
0	1	1	0	0	0	-2.27332	-2.87254	0	0	R-HSA-72165	M01100	2	0	52	5	441	27994	1.13379	Reactome Gene Sets	6	mRNA Splicing - Minor Pathway	6.1037	4686|5440|6635|22916|55599	NCBP1|POLR2K|SNRPE|NCBP2|RNPC3	-1.69649	-2.87254		0.504162	4.66034	0	21	0	0	-7.30022	19.0435		0	0
0	1	1	0	0	0	-2.26198	-2.76156	0	0	GO:0006370	M01100	2	0	33	4	441	27994	0.907029	GO Biological Processes	19	7-methylguanosine mRNA capping	7.69436	2967|4686|5440|22916	GTF2H3|NCBP1|POLR2K|NCBP2	-1.61441	-2.76156	19_GO:0008152 metabolic process	0.451453	4.86798	0	21	0	0	-7.30022	19.0435		0	0
0	1	1	0	0	0	-2.26198	-2.76156	0	0	R-HSA-113418	M01100	2	0	33	4	441	27994	0.907029	Reactome Gene Sets	6	Formation of the Early Elongation Complex	7.69436	2967|4686|5440|22916	GTF2H3|NCBP1|POLR2K|NCBP2	-1.61441	-2.76156		0.451453	4.86798	0	21	0	0	-7.30022	19.0435		0	0
0	1	1	0	0	0	-2.26198	-2.76156	0	0	R-HSA-167158	M01100	2	0	33	4	441	27994	0.907029	Reactome Gene Sets	6	Formation of the HIV-1 Early Elongation Complex	7.69436	2967|4686|5440|22916	GTF2H3|NCBP1|POLR2K|NCBP2	-1.61441	-2.76156		0.451453	4.86798	0	21	0	0	-7.30022	19.0435		0	0
0	1	1	0	0	0	-2.1697	-2.66525	0	0	GO:0006369	M01100	2	0	35	4	441	27994	0.907029	GO Biological Processes	19	termination of RNA polymerase II transcription	7.25468	4686|6635|22916|29101	NCBP1|SNRPE|NCBP2|SSU72	-1.54202	-2.66525	19_GO:0008152 metabolic process	0.451453	4.68423	0	21	0	0	-7.30022	19.0435		0	0
0	1	1	0	0	0	-2.11789	-2.50602	0	0	GO:1900363	M01100	2	0	19	3	441	27994	0.680272	GO Biological Processes	19	regulation of mRNA polyadenylation	10.0229	904|4686|22916	CCNT1|NCBP1|NCBP2	-1.42664	-2.50602	19_GO:0050789 regulation of biological process	0.391417	4.97735	0	21	0	0	-7.30022	19.0435		0	0
0	1	1	0	0	0	-2.11789	-2.50602	0	0	R-HSA-8851708	M01100	2	0	19	3	441	27994	0.680272	Reactome Gene Sets	6	Signaling by FGFR2 IIIa TM	10.0229	4686|5440|22916	NCBP1|POLR2K|NCBP2	-1.42664	-2.50602		0.391417	4.97735	0	21	0	0	-7.30022	19.0435		0	0
0	1	1	0	0	0	-2.05428	-2.4405	0	0	GO:0000339	M01100	2	0	20	3	441	27994	0.680272	GO Molecular Functions	21	RNA cap binding	9.52177	4686|8672|22916	NCBP1|EIF4G3|NCBP2	-1.37721	-2.4405		0.391417	4.82311	0	21	0	0	-7.30022	19.0435		0	0
0	0	1	0	0	0	0	-2.27361	0	0	GO:0031124	M00100	1	0	101	6	441	27994	1.36054	GO Biological Processes	19	mRNA 3'-end processing	3.771	904|4686|22916|23318|29101|57187	CCNT1|NCBP1|NCBP2|TUT4|SSU72|THOC2	-1.25634	-2.27361	19_GO:0008152 metabolic process	0.551648	3.52946	0	21	0	0	-7.30022	19.0435		0	0
0	0	1	0	0	0	0	-2.26435	0	0	R-HSA-167242	M00100	1	0	23	3	441	27994	0.680272	Reactome Gene Sets	6	Abortive elongation of HIV-1 transcript in the absence of Tat	8.2798	4686|5440|22916	NCBP1|POLR2K|NCBP2	-1.2509	-2.26435		0.391417	4.41864	0	21	0	0	-7.30022	19.0435		0	0
0	0	1	0	0	0	0	-2.02242	0	0	GO:0031440	M00100	1	0	28	3	441	27994	0.680272	GO Biological Processes	19	regulation of mRNA 3'-end processing	6.80126	904|4686|22916	CCNT1|NCBP1|NCBP2	-1.06961	-2.02242	19_GO:0050789 regulation of biological process	0.391417	3.88549	0	21	0	0	-7.30022	19.0435		0	0
0	0	1	0	0	0	0	-2.02242	0	0	R-HSA-75067	M00100	1	0	28	3	441	27994	0.680272	Reactome Gene Sets	6	Processing of Capped Intronless Pre-mRNA	6.80126	4686|6635|22916	NCBP1|SNRPE|NCBP2	-1.06961	-2.02242		0.391417	3.88549	0	21	0	0	-7.30022	19.0435		0	0
1	1	0	0	0	-6.02919	-7.07226	0	0	0	R-HSA-112308	M11000	2	0	12	6	608	27994	0.986842	Reactome Gene Sets	6	Presynaptic depolarization and calcium channel opening	23.0214	773|774|777|781|9254|55799	CACNA1A|CACNA1B|CACNA1E|CACNA2D1|CACNA2D2|CACNA2D3	-4.5495	-7.07226		0.400884	11.3686	0	23	1	1	-7.07226	23.0214		0	0
1	1	0	0	0	-3.06482	-2.61293	0	0	0	ko04721	M11000	2	0	63	4	188	27994	2.12766	KEGG Pathway	24	Synaptic vesicle cycle	9.45424	160|161|773|774	AP2A1|AP2A2|CACNA1A|CACNA1B	-1.83579	-3.06482		1.05245	5.52377	0	23	0	0	-7.07226	23.0214		0	0
1	1	0	0	0	-2.69916	-2.78145	0	0	0	hsa04721	M11000	2	0	79	7	608	27994	1.15132	KEGG Pathway	24	Synaptic vesicle cycle	4.07974	160|161|523|773|774|6539|22999	AP2A1|AP2A2|ATP6V1A|CACNA1A|CACNA1B|SLC6A12|RIMS1	-1.25643	-2.78145		0.432644	4.08433	0	23	0	0	-7.07226	23.0214		0	0
0	1	0	0	0	0	-2.18801	0	0	0	R-HSA-112315	M01000	1	0	270	13	608	27994	2.13816	Reactome Gene Sets	6	Transmission across Chemical Synapses	2.21687	160|161|773|774|777|781|5170|5594|6539|9254|22999|23236|55799	AP2A1|AP2A2|CACNA1A|CACNA1B|CACNA1E|CACNA2D1|PDPK1|MAPK1|SLC6A12|CACNA2D2|RIMS1|PLCB1|CACNA2D3	-0.804252	-2.18801		0.586644	2.99372	0	23	0	0	-7.07226	23.0214		0	0
1	1	0	0	0	-2.13345	-2.04216	0	0	0	GO:1904645	M11000	2	0	59	3	188	27994	1.59574	GO Biological Processes	19	response to amyloid-beta	7.5714	773|774|1020	CACNA1A|CACNA1B|CDK5	-1.15175	-2.13345	19_GO:0050896 response to stimulus	0.913923	4.15474	0	23	0	0	-7.07226	23.0214
0	1	1	0	0	0	-5.04007	-5.32307	0	0	GO:0032204	M01100	2	0	80	9	441	27994	2.04082	GO Biological Processes	19	regulation of telomere maintenance	7.14133	142|908|5073|5594|5976|6950|7520|26354|55226	PARP1|CCT6A|PARN|MAPK1|UPF1|TCP1|XRCC5|GNL3|NAT10	-3.49728	-5.32307	19_GO:0071840 cellular component organization or biogenesis	0.673295	6.95914	0	24	0	0	-7.0418	21.1595
0	1	1	0	0	0	-4.18157	-4.37755	0	0	GO:0010833	M01100	2	0	81	8	441	27994	1.81406	GO Biological Processes	19	telomere maintenance via telomere lengthening	6.26948	142|908|5073|5594|6950|7520|54433|55226	PARP1|CCT6A|PARN|MAPK1|TCP1|XRCC5|GAR1|NAT10	-2.79633	-4.37755	19_GO:0071840 cellular component organization or biogenesis	0.635523	6.0085	0	24	0	0	-7.0418	21.1595
0	1	1	0	0	0	-4.32864	-3.1833	0	0	GO:0033044	M01100	2	0	360	21	608	27994	3.45395	GO Biological Processes	19	regulation of chromosome organization	2.68583	142|408|908|3550|5073|5594|5599|5976|6950|7520|7756|8318|8726|9739|10411|22976|26354|51143|55226|55795|167227	PARP1|ARRB1|CCT6A|IK|PARN|MAPK1|MAPK8|UPF1|TCP1|XRCC5|ZNF207|CDC45|EED|SETD1A|RAPGEF3|PAXIP1|GNL3|DYNC1LI1|NAT10|PCID2|DCP2	-2.41536	-4.32864	19_GO:0071840 cellular component organization or biogenesis	0.740582	4.79684	0	24	0	0	-7.0418	21.1595
0	1	1	0	0	0	-4.29615	-4.3178	0	0	GO:1904356	M01100	2	0	61	7	441	27994	1.5873	GO Biological Processes	19	regulation of telomere maintenance via telomere lengthening	7.28441	142|908|5073|5594|6950|7520|55226	PARP1|CCT6A|PARN|MAPK1|TCP1|XRCC5|NAT10	-2.7597	-4.3178	19_GO:0071840 cellular component organization or biogenesis	0.595163	6.21628	0	24	0	0	-7.0418	21.1595
0	1	1	0	0	0	-3.90889	-3.97148	0	0	GO:0007004	M01100	2	0	69	7	441	27994	1.5873	GO Biological Processes	19	telomere maintenance via telomerase	6.43984	908|5073|5594|6950|7520|54433|55226	CCT6A|PARN|MAPK1|TCP1|XRCC5|GAR1|NAT10	-2.50176	-3.97148	19_GO:0071840 cellular component organization or biogenesis	0.595163	5.72366	0	24	0	0	-7.0418	21.1595
0	1	1	0	0	0	-3.8454	-3.74153	0	0	GO:0032210	M01100	2	0	53	7	608	27994	1.15132	GO Biological Processes	19	regulation of telomere maintenance via telomerase	6.08112	908|5073|5594|6950|7520|55226|167227	CCT6A|PARN|MAPK1|TCP1|XRCC5|NAT10|DCP2	-2.05982	-3.8454	19_GO:0071840 cellular component organization or biogenesis	0.432644	5.51682	0	24	0	0	-7.0418	21.1595
0	1	1	0	0	0	-3.09457	-3.83545	0	0	GO:0032206	M01100	2	0	51	6	441	27994	1.36054	GO Biological Processes	19	positive regulation of telomere maintenance	7.46805	908|5073|5594|6950|7520|26354	CCT6A|PARN|MAPK1|TCP1|XRCC5|GNL3	-2.40337	-3.83545	19_GO:0048518 positive regulation of biological process	0.551648	5.849	0	24	0	0	-7.0418	21.1595
0	1	1	0	0	0	-3.10489	-3.74215	0	0	GO:0032212	M01100	2	0	34	5	441	27994	1.13379	GO Biological Processes	19	positive regulation of telomere maintenance via telomerase	9.33507	908|5073|5594|6950|7520	CCT6A|PARN|MAPK1|TCP1|XRCC5	-2.33332	-3.74215	19_GO:0048518 positive regulation of biological process	0.504162	6.15233	0	24	0	0	-7.0418	21.1595
0	1	1	0	0	0	-3.61332	-3.70575	0	0	GO:0006278	M01100	2	0	76	7	441	27994	1.5873	GO Biological Processes	19	RNA-dependent DNA biosynthetic process	5.8467	908|5073|5594|6950|7520|54433|55226	CCT6A|PARN|MAPK1|TCP1|XRCC5|GAR1|NAT10	-2.31166	-3.70575	19_GO:0008152 metabolic process	0.595163	5.35267	0	24	0	0	-7.0418	21.1595
0	1	1	0	0	0	-2.93319	-3.56405	0	0	GO:1904358	M01100	2	0	37	5	441	27994	1.13379	GO Biological Processes	19	positive regulation of telomere maintenance via telomere lengthening	8.57817	908|5073|5594|6950|7520	CCT6A|PARN|MAPK1|TCP1|XRCC5	-2.20352	-3.56405	19_GO:0048518 positive regulation of biological process	0.504162	5.83552	0	24	0	0	-7.0418	21.1595
0	1	1	0	0	0	-3.10978	-3.51722	0	0	GO:0007021	M01100	2	0	9	3	441	27994	0.680272	GO Biological Processes	19	tubulin complex assembly	21.1595	6905|6950|7411	TBCE|TCP1|VBP1	-2.16988	-3.51722	19_GO:0071840 cellular component organization or biogenesis	0.391417	7.6524	0	24	0	0	-7.0418	21.1595
0	1	1	0	0	0	-3.31501	-3.43615	0	0	GO:0034502	M01100	2	0	84	7	441	27994	1.5873	GO Biological Processes	19	protein localization to chromosome	5.28987	908|6950|7520|23383|23626|26354|27085	CCT6A|TCP1|XRCC5|MAU2|SPO11|GNL3|MTBP	-2.10842	-3.43615	19_GO:0051179 localization	0.595163	4.98154	0	24	0	0	-7.0418	21.1595
0	1	1	0	0	0	-3.27651	-2.57559	0	0	GO:1904872	M01100	2	0	18	4	608	27994	0.657895	GO Biological Processes	19	regulation of telomerase RNA localization to Cajal body	10.2317	908|5073|6950|167227	CCT6A|PARN|TCP1|DCP2	-1.63771	-3.27651	19_GO:0051179 localization	0.327864	5.83766	0	24	0	0	-7.0418	21.1595
0	1	1	0	0	0	-3.18133	-2.50602	0	0	GO:0090670	M01100	2	0	19	4	608	27994	0.657895	GO Biological Processes	19	RNA localization to Cajal body	9.69321	908|5073|6950|167227	CCT6A|PARN|TCP1|DCP2	-1.55601	-3.18133	19_GO:0051179 localization	0.327864	5.64786	0	24	0	0	-7.0418	21.1595
0	1	1	0	0	0	-3.18133	-2.50602	0	0	GO:0090671	M01100	2	0	19	4	608	27994	0.657895	GO Biological Processes	19	telomerase RNA localization to Cajal body	9.69321	908|5073|6950|167227	CCT6A|PARN|TCP1|DCP2	-1.55601	-3.18133	19_GO:0051179 localization	0.327864	5.64786	0	24	0	0	-7.0418	21.1595
0	1	1	0	0	0	-3.18133	-2.50602	0	0	GO:0090672	M01100	2	0	19	4	608	27994	0.657895	GO Biological Processes	19	telomerase RNA localization	9.69321	908|5073|6950|167227	CCT6A|PARN|TCP1|DCP2	-1.55601	-3.18133	19_GO:0051179 localization	0.327864	5.64786	0	24	0	0	-7.0418	21.1595
0	1	1	0	0	0	-3.18133	-2.50602	0	0	GO:0090685	M01100	2	0	19	4	608	27994	0.657895	GO Biological Processes	19	RNA localization to nucleus	9.69321	908|5073|6950|167227	CCT6A|PARN|TCP1|DCP2	-1.55601	-3.18133	19_GO:0051179 localization	0.327864	5.64786	0	24	0	0	-7.0418	21.1595
0	1	1	0	0	0	-2.41366	-3.11553	0	0	GO:2000573	M01100	2	0	69	6	441	27994	1.36054	GO Biological Processes	19	positive regulation of DNA biosynthetic process	5.51987	908|5073|5594|5985|6950|7520	CCT6A|PARN|MAPK1|RFC5|TCP1|XRCC5	-1.87063	-3.11553	19_GO:0048518 positive regulation of biological process	0.551648	4.75568	0	24	0	0	-7.0418	21.1595
0	1	1	0	0	0	-2.71276	-3.11437	0	0	GO:1904816	M01100	2	0	12	3	441	27994	0.680272	GO Biological Processes	19	positive regulation of protein localization to chromosome, telomeric region	15.8696	908|6950|26354	CCT6A|TCP1|GNL3	-1.87063	-3.11437	19_GO:0048518 positive regulation of biological process	0.391417	6.51794	0	24	0	0	-7.0418	21.1595
0	1	1	0	0	0	-2.52561	-3.03535	0	0	R-HSA-389957	M01100	2	0	28	4	441	27994	0.907029	Reactome Gene Sets	6	Prefoldin mediated transfer of substrate to CCT/TriC	9.06835	908|5204|6950|7411	CCT6A|PFDN5|TCP1|VBP1	-1.81362	-3.03535		0.451453	5.40391	0	24	0	0	-7.0418	21.1595
0	1	1	0	0	0	-3.02891	-2.7571	0	0	GO:0051054	M01100	2	0	243	14	608	27994	2.30263	GO Biological Processes	19	positive regulation of DNA metabolic process	2.65267	142|908|1763|5073|5594|5985|6950|7520|22976|26354|29086|54929|79184|80174	PARP1|CCT6A|DNA2|PARN|MAPK1|RFC5|TCP1|XRCC5|PAXIP1|GNL3|BABAM1|TMEM161A|BRCC3|DBF4B	-1.44572	-3.02891	19_GO:0048518 positive regulation of biological process	0.608278	3.85533	0	24	0	0	-7.0418	21.1595
0	1	1	0	0	0	-2.46858	-2.97628	0	0	GO:0070198	M01100	2	0	29	4	441	27994	0.907029	GO Biological Processes	19	protein localization to chromosome, telomeric region	8.75565	908|6950|7520|26354	CCT6A|TCP1|XRCC5|GNL3	-1.77455	-2.97628	19_GO:0051179 localization	0.451453	5.28651	0	24	0	0	-7.0418	21.1595
0	1	1	0	0	0	-2.50813	-2.90587	0	0	GO:1904814	M01100	2	0	14	3	441	27994	0.680272	GO Biological Processes	19	regulation of protein localization to chromosome, telomeric region	13.6025	908|6950|26354	CCT6A|TCP1|GNL3	-1.72394	-2.90587	19_GO:0051179 localization	0.391417	5.96702	0	24	0	0	-7.0418	21.1595
0	1	1	0	0	0	-2.82307	-2.87103	0	0	GO:0071897	M01100	2	0	200	10	441	27994	2.26757	GO Biological Processes	19	DNA biosynthetic process	3.17392	908|5073|5594|5985|6950|7353|7520|9100|54433|55226	CCT6A|PARN|MAPK1|RFC5|TCP1|UFD1|XRCC5|USP10|GAR1|NAT10	-1.6961	-2.87103	19_GO:0008152 metabolic process	0.708893	3.9034	0	24	0	0	-7.0418	21.1595
0	1	1	0	0	0	-2.31069	-2.8123	0	0	R-HSA-389958	M01100	2	0	32	4	441	27994	0.907029	Reactome Gene Sets	6	Cooperation of Prefoldin and TriC/CCT in actin and tubulin folding	7.93481	908|5204|6950|7411	CCT6A|PFDN5|TCP1|VBP1	-1.65386	-2.8123		0.451453	4.96575	0	24	0	0	-7.0418	21.1595
0	1	1	0	0	0	-2.77145	-2.34276	0	0	GO:0060249	M01100	2	0	440	20	608	27994	3.28947	GO Biological Processes	19	anatomical structure homeostasis	2.09285	142|776|908|1020|1763|5073|5427|5557|5594|5976|5985|6950|7520|9156|23649|26354|54433|55226|128338|167227	PARP1|CACNA1D|CCT6A|CDK5|DNA2|PARN|POLE2|PRIM1|MAPK1|UPF1|RFC5|TCP1|XRCC5|EXO1|POLA2|GNL3|GAR1|NAT10|DRAM2|DCP2	-1.25018	-2.77145	19_GO:0065007 biological regulation	0.72335	3.44277	0	24	0	0	-7.0418	21.1595
0	1	1	0	0	0	-2.48224	-2.67406	0	0	GO:2000278	M01100	2	0	113	7	441	27994	1.5873	GO Biological Processes	19	regulation of DNA biosynthetic process	3.93229	908|5073|5594|5985|6950|7520|55226	CCT6A|PARN|MAPK1|RFC5|TCP1|XRCC5|NAT10	-1.54905	-2.67406	19_GO:0050789 regulation of biological process	0.595163	3.95141	0	24	0	0	-7.0418	21.1595
0	1	1	0	0	0	-2.12594	-2.61946	0	0	GO:0051973	M01100	2	0	36	4	441	27994	0.907029	GO Biological Processes	19	positive regulation of telomerase activity	7.05316	5073|5594|6950|7520	PARN|MAPK1|TCP1|XRCC5	-1.50801	-2.61946	19_GO:0048518 positive regulation of biological process	0.451453	4.59769	0	24	0	0	-7.0418	21.1595
0	0	1	0	0	0	0	-2.07211	0	0	GO:2001252	M00100	1	0	182	8	441	27994	1.81406	GO Biological Processes	19	positive regulation of chromosome organization	2.79026	408|908|5073|5594|6950|7520|8726|26354	ARRB1|CCT6A|PARN|MAPK1|TCP1|XRCC5|EED|GNL3	-1.10516	-2.07211	19_GO:0048518 positive regulation of biological process	0.635523	3.06546	0	24	0	0	-7.0418	21.1595
0	0	1	0	0	0	0	-2.07203	0	0	GO:0051972	M00100	1	0	51	4	441	27994	0.907029	GO Biological Processes	19	regulation of telomerase activity	4.9787	5073|5594|6950|7520	PARN|MAPK1|TCP1|XRCC5	-1.10516	-2.07203	19_GO:0050789 regulation of biological process	0.451453	3.5979	0	24	0	0	-7.0418	21.1595
0	1	1	0	0	0	-4.21612	-4.23043	0	0	GO:0004386	M01100	2	0	163	11	441	27994	2.49433	GO Molecular Functions	21	helicase activity	4.28382	1107|1108|5976|5985|7520|8886|9044|9557|26038|79039|164045	CHD3|CHD4|UPF1|RFC5|XRCC5|DDX18|BTAF1|CHD1L|CHD5|DDX54|HFM1	-2.69449	-4.23043		0.74263	5.31947	0	25	0	0	-7.01758	12.6957
0	1	1	0	0	0	-4.18157	-3.53343	0	0	GO:0003678	M01100	2	0	81	9	608	27994	1.48026	GO Molecular Functions	21	DNA helicase activity	5.11586	1107|1108|1763|5985|7520|9400|9557|26038|164045	CHD3|CHD4|DNA2|RFC5|XRCC5|RECQL5|CHD1L|CHD5|HFM1	-2.31589	-4.18157		0.489755	5.52729	0	25	0	0	-7.01758	12.6957
0	1	1	0	0	0	-3.98603	-2.67685	0	0	GO:0071103	M01100	2	0	325	19	608	27994	3.125	GO Biological Processes	19	DNA conformation change	2.69173	142|1107|1108|1642|1763|2967|5985|6732|7520|8450|8451|9400|9557|26038|64061|64754|79711|79903|164045	PARP1|CHD3|CHD4|DDB1|DNA2|GTF2H3|RFC5|SRPK1|XRCC5|CUL4B|CUL4A|RECQL5|CHD1L|CHD5|TSPYL2|SMYD3|IPO4|NAA60|HFM1	-2.16917	-3.98603	19_GO:0071840 cellular component organization or biogenesis	0.705633	4.57076	0	25	0	0	-7.01758	12.6957
0	1	1	0	0	0	-3.51548	-2.61055	0	0	GO:0140097	M01100	2	0	217	14	608	27994	2.30263	GO Molecular Functions	21	catalytic activity, acting on DNA	2.9705	1107|1108|1763|2073|5427|5985|7520|9156|9400|9557|22909|23626|26038|164045	CHD3|CHD4|DNA2|ERCC5|POLE2|RFC5|XRCC5|EXO1|RECQL5|CHD1L|FAN1|SPO11|CHD5|HFM1	-1.80216	-3.51548		0.608278	4.34186	0	25	0	0	-7.01758	12.6957
0	1	1	0	0	0	-2.46858	-2.97628	0	0	GO:0090568	M01100	2	0	29	4	441	27994	0.907029	GO Cellular Components	20	nuclear transcriptional repressor complex	8.75565	1107|1108|10589|26038	CHD3|CHD4|DRAP1|CHD5	-1.77455	-2.97628		0.451453	5.28651	0	25	0	0	-7.01758	12.6957
0	1	1	0	0	0	-2.41823	-2.81404	0	0	GO:0016581	M01100	2	0	15	3	441	27994	0.680272	GO Cellular Components	20	NuRD complex	12.6957	1107|1108|26038	CHD3|CHD4|CHD5	-1.65431	-2.81404		0.391417	5.73212	0	25	0	0	-7.01758	12.6957
0	1	1	0	0	0	-2.41823	-2.81404	0	0	GO:0090545	M01100	2	0	15	3	441	27994	0.680272	GO Cellular Components	20	CHD-type complex	12.6957	1107|1108|26038	CHD3|CHD4|CHD5	-1.65431	-2.81404		0.391417	5.73212	0	25	0	0	-7.01758	12.6957
0	0	1	0	0	0	0	-2.75867	0	0	R-HSA-6807070	M00100	1	0	140	8	441	27994	1.81406	Reactome Gene Sets	6	PTEN Regulation	3.62734	1107|1108|4734|5594|5704|5728|8726|64223	CHD3|CHD4|NEDD4|MAPK1|PSMC4|PTEN|EED|MLST8	-1.61257	-2.75867		0.635523	3.94272	0	25	0	0	-7.01758	12.6957
0	0	1	0	0	0	0	-2.56298	0	0	R-HSA-8943724	M00100	1	0	61	5	441	27994	1.13379	Reactome Gene Sets	6	Regulation of PTEN gene transcription	5.20315	1107|1108|5594|8726|64223	CHD3|CHD4|MAPK1|EED|MLST8	-1.46656	-2.56298		0.504162	4.15758	0	25	0	0	-7.01758	12.6957
0	0	1	0	0	0	0	-2.49511	0	0	GO:0006338	M00100	1	0	189	9	441	27994	2.04082	GO Biological Processes	19	chromatin remodeling	3.02278	86|1107|1108|9031|9557|26038|51412|84337|114803	ACTL6A|CHD3|CHD4|BAZ1B|CHD1L|CHD5|ACTL6B|ELOF1|MYSM1	-1.41808	-2.49511	19_GO:0071840 cellular component organization or biogenesis	0.673295	3.53003	0	25	0	0	-7.01758	12.6957
0	0	1	0	0	0	0	-2.20239	0	0	GO:0070603	M00100	1	0	74	5	441	27994	1.13379	GO Cellular Components	20	SWI/SNF superfamily-type complex	4.28909	86|1107|1108|26038|51412	ACTL6A|CHD3|CHD4|CHD5|ACTL6B	-1.20565	-2.20239		0.504162	3.5842	0	25	0	0	-7.01758	12.6957
0	1	1	0	0	0	-6.25389	-6.94517	0	0	GO:0015379	M01100	2	0	9	5	441	27994	1.13379	GO Molecular Functions	21	potassium:chloride symporter activity	35.2658	6560|9990|10723|56996|57468	SLC12A4|SLC12A6|SLC12A7|SLC12A9|SLC12A5	-4.75474	-6.94517		0.504162	13.0071	0	26	1	1	-6.94517	63.4785
0	1	1	0	0	0	-5.09202	-5.77239	0	0	GO:0055064	M01100	2	0	14	5	441	27994	1.13379	GO Biological Processes	19	chloride ion homeostasis	22.6709	6560|9990|10723|56996|57468	SLC12A4|SLC12A6|SLC12A7|SLC12A9|SLC12A5	-3.84043	-5.77239	19_GO:0065007 biological regulation	0.504162	10.2607	0	26	0	0	-6.94517	63.4785
0	1	1	0	0	0	-5.13545	-5.68864	0	0	R-HSA-426117	M01100	2	0	7	4	441	27994	0.907029	Reactome Gene Sets	6	Cation-coupled Chloride cotransporters	36.2734	6560|9990|10723|57468	SLC12A4|SLC12A6|SLC12A7|SLC12A5	-3.77431	-5.68864		0.451453	11.808	0	26	0	0	-6.94517	63.4785
0	1	1	0	0	0	-5.53701	-5.19611	0	0	GO:0006884	M01100	2	0	30	7	608	27994	1.15132	GO Biological Processes	19	cell volume homeostasis	10.7433	1185|1874|6560|9990|10723|56996|57468	CLCN6|E2F4|SLC12A4|SLC12A6|SLC12A7|SLC12A9|SLC12A5	-3.36073	-5.53701	19_GO:0071840 cellular component organization or biogenesis	0.432644	7.95573	0	26	0	0	-6.94517	63.4785
0	1	1	0	0	0	-4.99158	-5.41079	0	0	GO:0140157	M01100	2	0	3	3	441	27994	0.680272	GO Biological Processes	19	ammonium import across plasma membrane	63.4785	6560|9990|10723	SLC12A4|SLC12A6|SLC12A7	-3.56341	-5.41079	19_GO:0051179 localization	0.391417	13.6912	0	26	0	0	-6.94517	63.4785
0	1	1	0	0	0	-4.62542	-5.29927	0	0	GO:0015377	M01100	2	0	17	5	441	27994	1.13379	GO Molecular Functions	21	cation:chloride symporter activity	18.6701	6560|9990|10723|56996|57468	SLC12A4|SLC12A6|SLC12A7|SLC12A9|SLC12A5	-3.47711	-5.29927		0.504162	9.21984	0	26	0	0	-6.94517	63.4785
0	1	1	0	0	0	-4.16465	-5.21541	0	0	GO:0015291	M01100	2	0	237	15	441	27994	3.40136	GO Molecular Functions	21	secondary active transmembrane transporter activity	4.01762	1185|1186|6539|6560|9016|9990|10479|10723|55508|56996|57468|80024|84679|253512|285195	CLCN6|CLCN7|SLC6A12|SLC12A4|SLC25A14|SLC12A6|SLC9A6|SLC12A7|SLC35E3|SLC12A9|SLC12A5|SLC8B1|SLC9A7|SLC25A30|SLC9A9	-3.41019	-5.21541		0.863162	5.90218	0	26	0	0	-6.94517	63.4785
1	1	1	0	0	-2.21209	-4.62282	-5.0796	0	0	R-HSA-425393	M11100	3	0	108	10	441	27994	2.26757	Reactome Gene Sets	6	Transport of inorganic cations/anions and amino acids/oligopeptides	5.87764	6539|6560|6717|9990|10479|10723|57468|80024|84679|285195	SLC6A12|SLC12A4|SRI|SLC12A6|SLC9A6|SLC12A7|SLC12A5|SLC8B1|SLC9A7|SLC9A9	-3.31193	-5.0796		0.708893	6.42521	0	26	0	0	-6.94517	63.4785
0	1	1	0	0	0	-4.35624	-5.07822	0	0	GO:0055067	M01100	2	0	158	12	441	27994	2.72109	GO Biological Processes	19	monovalent inorganic cation homeostasis	4.82115	523|5594|6560|9990|10479|10723|51463|56996|57468|84679|285195|653519	ATP6V1A|MAPK1|SLC12A4|SLC12A6|SLC9A6|SLC12A7|GPR89B|SLC12A9|SLC12A5|SLC9A7|SLC9A9|GPR89A	-3.31143	-5.07822	19_GO:0065007 biological regulation	0.77475	6.09367	0	26	0	0	-6.94517	63.4785
0	1	1	0	0	0	-3.75067	-4.8217	0	0	GO:0098659	M01100	2	0	92	9	441	27994	2.04082	GO Biological Processes	19	inorganic cation import across plasma membrane	6.20985	781|6560|9990|10479|10723|56996|57468|84679|285195	CACNA2D1|SLC12A4|SLC12A6|SLC9A6|SLC12A7|SLC12A9|SLC12A5|SLC9A7|SLC9A9	-3.11909	-4.8217	19_GO:0051179 localization	0.673295	6.33229	0	26	0	0	-6.94517	63.4785
0	1	1	0	0	0	-3.75067	-4.8217	0	0	GO:0099587	M01100	2	0	92	9	441	27994	2.04082	GO Biological Processes	19	inorganic ion import across plasma membrane	6.20985	781|6560|9990|10479|10723|56996|57468|84679|285195	CACNA2D1|SLC12A4|SLC12A6|SLC9A6|SLC12A7|SLC12A9|SLC12A5|SLC9A7|SLC9A9	-3.11909	-4.8217	19_GO:0051179 localization	0.673295	6.33229	0	26	0	0	-6.94517	63.4785
0	1	1	0	0	0	-3.82311	-4.80529	0	0	R-HSA-382551	M01100	2	0	728	28	441	27994	6.34921	Reactome Gene Sets	6	Transport of small molecules	2.44148	523|649|1185|1186|5704|5894|6539|6560|6717|7991|8454|9990|10479|10723|29801|51009|51360|54896|57468|64924|79139|80024|84061|84679|84912|91319|204962|285195	ATP6V1A|BMP1|CLCN6|CLCN7|PSMC4|RAF1|SLC6A12|SLC12A4|SRI|TUSC3|CUL1|SLC12A6|SLC9A6|SLC12A7|ZDHHC8|DERL2|MBTPS2|SLC66A1|SLC12A5|SLC30A5|DERL1|SLC8B1|MAGT1|SLC9A7|SLC35B4|DERL3|SLC44A5|SLC9A9	-3.10983	-4.80529		1.16117	4.98566	0	26	0	0	-6.94517	63.4785
0	1	1	0	0	0	-4.03551	-4.69854	0	0	GO:0015296	M01100	2	0	22	5	441	27994	1.13379	GO Molecular Functions	21	anion:cation symporter activity	14.4269	6560|9990|10723|56996|57468	SLC12A4|SLC12A6|SLC12A7|SLC12A9|SLC12A5	-3.02937	-4.69854		0.504162	7.9705	0	26	0	0	-6.94517	63.4785
0	1	1	0	0	0	-3.44249	-4.67101	0	0	GO:0015103	M01100	2	0	146	11	441	27994	2.49433	GO Molecular Functions	21	inorganic anion transmembrane transporter activity	4.78262	1185|1186|6560|9016|9990|10723|51463|56996|57468|253512|653519	CLCN6|CLCN7|SLC12A4|SLC25A14|SLC12A6|SLC12A7|GPR89B|SLC12A9|SLC12A5|SLC25A30|GPR89A	-3.0115	-4.67101		0.74263	5.79738	0	26	0	0	-6.94517	63.4785
0	1	1	0	0	0	-3.32928	-4.63132	0	0	GO:0015698	M01100	2	0	175	12	441	27994	2.72109	GO Biological Processes	19	inorganic anion transport	4.35281	1185|1186|6560|9016|9990|10723|51447|51463|56996|57468|253512|653519	CLCN6|CLCN7|SLC12A4|SLC25A14|SLC12A6|SLC12A7|IP6K2|GPR89B|SLC12A9|SLC12A5|SLC25A30|GPR89A	-2.97878	-4.63132	19_GO:0051179 localization	0.77475	5.62881	0	26	0	0	-6.94517	63.4785
0	1	1	0	0	0	-3.6691	-4.32351	0	0	GO:0055083	M01100	2	0	26	5	441	27994	1.13379	GO Biological Processes	19	monovalent inorganic anion homeostasis	12.2074	6560|9990|10723|56996|57468	SLC12A4|SLC12A6|SLC12A7|SLC12A9|SLC12A5	-2.76214	-4.32351	19_GO:0065007 biological regulation	0.504162	7.23303	0	26	0	0	-6.94517	63.4785
0	1	1	0	0	0	-3.41456	-4.27164	0	0	GO:0055081	M01100	2	0	62	7	441	27994	1.5873	GO Biological Processes	19	anion homeostasis	7.16692	6560|9990|10723|51085|54896|56996|57468	SLC12A4|SLC12A6|SLC12A7|MLXIPL|SLC66A1|SLC12A9|SLC12A5	-2.72405	-4.27164	19_GO:0065007 biological regulation	0.595163	6.14997	0	26	0	0	-6.94517	63.4785
0	1	1	0	0	0	-3.43588	-4.08384	0	0	GO:0055075	M01100	2	0	29	5	441	27994	1.13379	GO Biological Processes	19	potassium ion homeostasis	10.9446	6560|9990|10723|56996|57468	SLC12A4|SLC12A6|SLC12A7|SLC12A9|SLC12A5	-2.5877	-4.08384	19_GO:0065007 biological regulation	0.504162	6.77855	0	26	0	0	-6.94517	63.4785
0	1	1	0	0	0	-2.84371	-3.83998	0	0	GO:0098656	M01100	2	0	312	15	441	27994	3.40136	GO Biological Processes	19	anion transmembrane transport	3.05185	1185|1186|6539|6560|9016|9990|10479|10723|54896|56996|57468|84679|84912|253512|285195	CLCN6|CLCN7|SLC6A12|SLC12A4|SLC25A14|SLC12A6|SLC9A6|SLC12A7|SLC66A1|SLC12A9|SLC12A5|SLC9A7|SLC35B4|SLC25A30|SLC9A9	-2.40546	-3.83998	19_GO:0051179 localization	0.863162	4.61088	0	26	0	0	-6.94517	63.4785
0	1	1	0	0	0	-2.82704	-3.82735	0	0	GO:0098661	M01100	2	0	123	9	441	27994	2.04082	GO Biological Processes	19	inorganic anion transmembrane transport	4.64477	1185|1186|6560|9016|9990|10723|56996|57468|253512	CLCN6|CLCN7|SLC12A4|SLC25A14|SLC12A6|SLC12A7|SLC12A9|SLC12A5|SLC25A30	-2.39666	-3.82735	19_GO:0051179 localization	0.673295	5.12514	0	26	0	0	-6.94517	63.4785
0	1	1	0	0	0	-2.89467	-3.71559	0	0	R-HSA-425407	M01100	2	0	251	13	441	27994	2.94785	Reactome Gene Sets	6	SLC-mediated transmembrane transport	3.28773	6539|6560|6717|9990|10479|10723|57468|64924|80024|84679|84912|204962|285195	SLC6A12|SLC12A4|SRI|SLC12A6|SLC9A6|SLC12A7|SLC12A5|SLC30A5|SLC8B1|SLC9A7|SLC35B4|SLC44A5|SLC9A9	-2.31644	-3.71559		0.805445	4.606	0	26	0	0	-6.94517	63.4785
0	1	1	0	0	0	-2.98777	-3.71538	0	0	GO:0071804	M01100	2	0	218	12	441	27994	2.72109	GO Biological Processes	19	cellular potassium ion transport	3.49423	288|776|4734|5728|6560|9990|10479|10723|56996|57468|84679|285195	ANK3|CACNA1D|NEDD4|PTEN|SLC12A4|SLC12A6|SLC9A6|SLC12A7|SLC12A9|SLC12A5|SLC9A7|SLC9A9	-2.31644	-3.71538	19_GO:0051179 localization	0.77475	4.67723	0	26	0	0	-6.94517	63.4785
0	1	1	0	0	0	-2.98777	-3.71538	0	0	GO:0071805	M01100	2	0	218	12	441	27994	2.72109	GO Biological Processes	19	potassium ion transmembrane transport	3.49423	288|776|4734|5728|6560|9990|10479|10723|56996|57468|84679|285195	ANK3|CACNA1D|NEDD4|PTEN|SLC12A4|SLC12A6|SLC9A6|SLC12A7|SLC12A9|SLC12A5|SLC9A7|SLC9A9	-2.31644	-3.71538	19_GO:0051179 localization	0.77475	4.67723	0	26	0	0	-6.94517	63.4785
0	1	1	0	0	0	-2.59479	-3.654	0	0	GO:0022804	M01100	2	0	361	16	441	27994	3.62812	GO Molecular Functions	21	active transmembrane transporter activity	2.81345	523|1185|1186|6539|6560|9016|9990|10479|10723|55508|56996|57468|80024|84679|253512|285195	ATP6V1A|CLCN6|CLCN7|SLC6A12|SLC12A4|SLC25A14|SLC12A6|SLC9A6|SLC12A7|SLC35E3|SLC12A9|SLC12A5|SLC8B1|SLC9A7|SLC25A30|SLC9A9	-2.27319	-3.654		0.890423	4.38737	0	26	0	0	-6.94517	63.4785
0	1	1	0	0	0	-2.02541	-3.34781	0	0	GO:0008509	M01100	2	0	347	15	441	27994	3.40136	GO Molecular Functions	21	anion transmembrane transporter activity	2.74403	1185|1186|4948|6539|6560|9016|9990|10723|51463|54896|56996|57468|84912|253512|653519	CLCN6|CLCN7|OCA2|SLC6A12|SLC12A4|SLC25A14|SLC12A6|SLC12A7|GPR89B|SLC66A1|SLC12A9|SLC12A5|SLC35B4|SLC25A30|GPR89A	-2.04359	-3.34781		0.863162	4.13574	0	26	0	0	-6.94517	63.4785
0	1	1	0	0	0	-2.5852	-3.30375	0	0	GO:0006813	M01100	2	0	242	12	441	27994	2.72109	GO Biological Processes	19	potassium ion transport	3.14769	288|776|4734|5728|6560|9990|10479|10723|56996|57468|84679|285195	ANK3|CACNA1D|NEDD4|PTEN|SLC12A4|SLC12A6|SLC9A6|SLC12A7|SLC12A9|SLC12A5|SLC9A7|SLC9A9	-2.01203	-3.30375	19_GO:0051179 localization	0.77475	4.24514	0	26	0	0	-6.94517	63.4785
0	1	1	0	0	0	-2.32525	-3.27383	0	0	GO:0098739	M01100	2	0	146	9	441	27994	2.04082	GO Biological Processes	19	import across plasma membrane	3.91306	781|6560|9990|10479|10723|56996|57468|84679|285195	CACNA2D1|SLC12A4|SLC12A6|SLC9A6|SLC12A7|SLC12A9|SLC12A5|SLC9A7|SLC9A9	-1.99197	-3.27383	19_GO:0051179 localization	0.673295	4.46465	0	26	0	0	-6.94517	63.4785
0	1	1	0	0	0	-2.63547	-3.25361	0	0	GO:1990573	M01100	2	0	43	5	441	27994	1.13379	GO Biological Processes	19	potassium ion import across plasma membrane	7.38122	6560|9990|10723|56996|57468	SLC12A4|SLC12A6|SLC12A7|SLC12A9|SLC12A5	-1.97772	-3.25361	19_GO:0051179 localization	0.504162	5.29784	0	26	0	0	-6.94517	63.4785
0	0	1	0	0	0	0	-3.08887	0	0	GO:0006820	M00100	1	0	656	22	441	27994	4.98866	GO Biological Processes	19	anion transport	2.12885	1185|1186|3993|4948|6539|6560|9016|9990|10479|10723|22999|51447|51463|54896|56996|57468|58488|84679|84912|253512|285195|653519	CLCN6|CLCN7|LLGL2|OCA2|SLC6A12|SLC12A4|SLC25A14|SLC12A6|SLC9A6|SLC12A7|RIMS1|IP6K2|GPR89B|SLC66A1|SLC12A9|SLC12A5|PCTP|SLC9A7|SLC35B4|SLC25A30|SLC9A9|GPR89A	-1.85602	-3.08887	19_GO:0051179 localization	1.03672	3.70139	0	26	0	0	-6.94517	63.4785
0	1	1	0	0	0	-2.25514	-3.03281	0	0	GO:1902476	M01100	2	0	98	7	441	27994	1.5873	GO Biological Processes	19	chloride transmembrane transport	4.53418	1185|1186|6560|9990|10723|56996|57468	CLCN6|CLCN7|SLC12A4|SLC12A6|SLC12A7|SLC12A9|SLC12A5	-1.81258	-3.03281	19_GO:0051179 localization	0.595163	4.43394	0	26	0	0	-6.94517	63.4785
0	1	1	0	0	0	-2.42383	-3.03143	0	0	GO:0010107	M01100	2	0	48	5	441	27994	1.13379	GO Biological Processes	19	potassium ion import	6.61234	6560|9990|10723|56996|57468	SLC12A4|SLC12A6|SLC12A7|SLC12A9|SLC12A5	-1.81144	-3.03143	19_GO:0051179 localization	0.504162	4.92339	0	26	0	0	-6.94517	63.4785
0	1	1	0	0	0	-2.16166	-2.93064	0	0	GO:0015108	M01100	2	0	102	7	441	27994	1.5873	GO Molecular Functions	21	chloride transmembrane transporter activity	4.35636	1185|1186|6560|9990|10723|56996|57468	CLCN6|CLCN7|SLC12A4|SLC12A6|SLC12A7|SLC12A9|SLC12A5	-1.74113	-2.93064		0.595163	4.29624	0	26	0	0	-6.94517	63.4785
0	0	1	0	0	0	0	-2.69604	0	0	GO:0006821	M00100	1	0	112	7	441	27994	1.5873	GO Biological Processes	19	chloride transport	3.9674	1185|1186|6560|9990|10723|56996|57468	CLCN6|CLCN7|SLC12A4|SLC12A6|SLC12A7|SLC12A9|SLC12A5	-1.56559	-2.69604	19_GO:0051179 localization	0.595163	3.98092	0	26	0	0	-6.94517	63.4785
0	1	1	0	0	0	-2.11789	-2.50602	0	0	GO:0072488	M01100	2	0	19	3	441	27994	0.680272	GO Biological Processes	19	ammonium transmembrane transport	10.0229	6560|9990|10723	SLC12A4|SLC12A6|SLC12A7	-1.42664	-2.50602	19_GO:0051179 localization	0.391417	4.97735	0	26	0	0	-6.94517	63.4785
0	1	1	0	0	0	-2.12357	-2.45049	0	0	GO:0015079	M01100	2	0	157	8	441	27994	1.81406	GO Molecular Functions	21	potassium ion transmembrane transporter activity	3.23457	6560|9990|10479|10723|56996|57468|84679|285195	SLC12A4|SLC12A6|SLC9A6|SLC12A7|SLC12A9|SLC12A5|SLC9A7|SLC9A9	-1.38286	-2.45049		0.635523	3.55216	0	26	0	0	-6.94517	63.4785
0	1	1	0	0	0	-2.19237	-2.4493	0	0	GO:0055080	M01100	2	0	739	22	441	27994	4.98866	GO Biological Processes	19	cation homeostasis	1.88975	288|523|776|781|1535|3064|5170|5594|6560|6717|8454|9990|10479|10723|51463|56996|57468|64924|80024|84679|285195|653519	ANK3|ATP6V1A|CACNA1D|CACNA2D1|CYBA|HTT|PDPK1|MAPK1|SLC12A4|SRI|CUL1|SLC12A6|SLC9A6|SLC12A7|GPR89B|SLC12A9|SLC12A5|SLC30A5|SLC8B1|SLC9A7|SLC9A9|GPR89A	-1.3826	-2.4493	19_GO:0065007 biological regulation	1.03672	3.10118	0	26	0	0	-6.94517	63.4785
0	1	1	0	0	0	-2.11882	-2.38111	0	0	GO:0098771	M01100	2	0	749	22	441	27994	4.98866	GO Biological Processes	19	inorganic ion homeostasis	1.86452	288|523|776|781|1535|3064|5170|5594|6560|6717|8454|9990|10479|10723|51463|56996|57468|64924|80024|84679|285195|653519	ANK3|ATP6V1A|CACNA1D|CACNA2D1|CYBA|HTT|PDPK1|MAPK1|SLC12A4|SRI|CUL1|SLC12A6|SLC9A6|SLC12A7|GPR89B|SLC12A9|SLC12A5|SLC30A5|SLC8B1|SLC9A7|SLC9A9|GPR89A	-1.33431	-2.38111	19_GO:0065007 biological regulation	1.03672	3.03412	0	26	0	0	-6.94517	63.4785
0	0	1	0	0	0	0	-2.359	0	0	GO:0015294	M00100	1	0	97	6	441	27994	1.36054	GO Molecular Functions	21	solute:cation symporter activity	3.9265	6539|6560|9990|10723|56996|57468	SLC6A12|SLC12A4|SLC12A6|SLC12A7|SLC12A9|SLC12A5	-1.31947	-2.359		0.551648	3.65271	0	26	0	0	-6.94517	63.4785
0	1	0	0	0	0	-4.99158	0	0	0	CORUM:6488	M01000	1	0	3	3	608	27994	0.493421	CORUM	33	CUL4A-DDB1-EED complex	46.0428	1642|8451|8726	DDB1|CUL4A|EED	-2.93585	-4.99158		0.284173	11.6249	0	27	0	0	-6.92036	142.342
0	1	1	0	0	0	-4.16225	-2.76156	0	0	R-HSA-68962	M01100	2	0	33	6	608	27994	0.986842	Reactome Gene Sets	6	Activation of the pre-replicative complex	8.37141	5000|5427|5557|8318|23595|23649	ORC4|POLE2|PRIM1|CDC45|ORC3|POLA2	-2.30203	-4.16225		0.400884	6.31311	0	28	0	0	-6.7727	19.7698
0	1	1	0	0	0	-4.03551	-2.32	0	0	R-HSA-113510	M01100	2	0	22	5	608	27994	0.822368	Reactome Gene Sets	6	E2F mediated regulation of DNA replication	10.4643	1869|5000|5557|23595|23649	E2F1|ORC4|PRIM1|ORC3|POLA2	-2.19751	-4.03551		0.366259	6.61681	0	28	0	0	-6.7727	19.7698
0	1	1	0	0	0	-3.74099	-2.49057	0	0	GO:0006270	M01100	2	0	39	6	608	27994	0.986842	GO Biological Processes	19	DNA replication initiation	7.0835	5000|5427|5557|8318|23595|23649	ORC4|POLE2|PRIM1|CDC45|ORC3|POLA2	-1.97768	-3.74099	19_GO:0008152 metabolic process	0.400884	5.66459	0	28	0	0	-6.7727	19.7698
0	1	1	0	0	0	-3.5279	-2.52699	0	0	R-HSA-69239	M01100	2	0	120	10	608	27994	1.64474	Reactome Gene Sets	6	Synthesis of DNA	3.8369	1763|5000|5427|5557|5704|5985|8318|8454|23595|23649	DNA2|ORC4|POLE2|PRIM1|PSMC4|RFC5|CDC45|CUL1|ORC3|POLA2	-1.81297	-3.5279		0.515816	4.64031	0	28	0	0	-6.7727	19.7698
0	1	0	0	0	0	-3.27881	0	0	0	R-HSA-68952	M01000	1	0	8	3	608	27994	0.493421	Reactome Gene Sets	6	DNA replication initiation	17.266	5427|5557|23649	POLE2|PRIM1|POLA2	-1.63804	-3.27881		0.284173	6.85596	0	28	0	0	-6.7727	19.7698
0	1	0	0	0	0	-3.22982	0	0	0	R-HSA-69190	M01000	1	0	32	5	608	27994	0.822368	Reactome Gene Sets	6	DNA strand elongation	7.19418	1763|5557|5985|8318|23649	DNA2|PRIM1|RFC5|CDC45|POLA2	-1.59685	-3.22982		0.366259	5.22381	0	28	0	0	-6.7727	19.7698
0	1	1	0	0	0	-3.09457	-2.07203	0	0	R-HSA-180786	M01100	2	0	51	6	608	27994	0.986842	Reactome Gene Sets	6	Extension of Telomeres	5.4168	1763|5537|5557|5985|23649|54433	DNA2|PPP6C|PRIM1|RFC5|POLA2|GAR1	-1.49473	-3.09457		0.400884	4.70401	0	28	0	0	-6.7727	19.7698
0	1	0	0	0	0	-3.0919	0	0	0	R-HSA-69186	M01000	1	0	20	4	608	27994	0.657895	Reactome Gene Sets	6	Lagging Strand Synthesis	9.20855	1763|5557|5985|23649	DNA2|PRIM1|RFC5|POLA2	-1.49473	-3.0919		0.327864	5.47163	0	28	0	0	-6.7727	19.7698
0	1	1	0	0	0	-3.05533	-2.27826	0	0	GO:0005657	M01100	2	0	71	7	608	27994	1.15132	GO Cellular Components	20	replication fork	4.53943	2073|5557|5985|8318|9031|23649|29980	ERCC5|PRIM1|RFC5|CDC45|BAZ1B|POLA2|DONSON	-1.46228	-3.05533		0.432644	4.44932	0	28	0	0	-6.7727	19.7698
0	1	0	0	0	0	-2.72877	0	0	0	GO:0043596	M01000	1	0	41	5	608	27994	0.822368	GO Cellular Components	20	nuclear replication fork	5.61497	2073|5557|8318|9031|23649	ERCC5|PRIM1|CDC45|BAZ1B|POLA2	-1.21588	-2.72877		0.366259	4.40615	0	28	0	0	-6.7727	19.7698
0	1	0	0	0	0	-2.64732	0	0	0	GO:0030894	M01000	1	0	26	4	608	27994	0.657895	GO Cellular Components	20	replisome	7.0835	2073|5557|23649|29980	ERCC5|PRIM1|POLA2|DONSON	-1.14835	-2.64732		0.327864	4.62404	0	28	0	0	-6.7727	19.7698
0	1	0	0	0	0	-2.60585	0	0	0	R-HSA-113501	M01000	1	0	13	3	608	27994	0.493421	Reactome Gene Sets	6	Inhibition of replication initiation of damaged DNA by RB1/E2F1	10.6253	1869|5557|23649	E2F1|PRIM1|POLA2	-1.11577	-2.60585		0.284173	5.17207	0	28	0	0	-6.7727	19.7698
0	1	0	0	0	0	-2.50813	0	0	0	R-HSA-69091	M01000	1	0	14	3	608	27994	0.493421	Reactome Gene Sets	6	Polymerase switching	9.86631	5557|5985|23649	PRIM1|RFC5|POLA2	-1.04498	-2.50813		0.284173	4.94419	0	28	0	0	-6.7727	19.7698
0	1	0	0	0	0	-2.50813	0	0	0	R-HSA-69109	M01000	1	0	14	3	608	27994	0.493421	Reactome Gene Sets	6	Leading Strand Synthesis	9.86631	5557|5985|23649	PRIM1|RFC5|POLA2	-1.04498	-2.50813		0.284173	4.94419	0	28	0	0	-6.7727	19.7698
0	1	0	0	0	0	-2.50813	0	0	0	R-HSA-69166	M01000	1	0	14	3	608	27994	0.493421	Reactome Gene Sets	6	Removal of the Flap Intermediate	9.86631	1763|5557|23649	DNA2|PRIM1|POLA2	-1.04498	-2.50813		0.284173	4.94419	0	28	0	0	-6.7727	19.7698
0	1	0	0	0	0	-2.506	0	0	0	GO:0006275	M01000	1	0	112	8	608	27994	1.31579	GO Biological Processes	19	regulation of DNA replication	3.28877	1763|4437|5985|9126|23595|29980|64061|80174	DNA2|MSH3|RFC5|SMC3|ORC3|DONSON|TSPYL2|DBF4B	-1.04372	-2.506	19_GO:0050789 regulation of biological process	0.462131	3.61627	0	28	0	0	-6.7727	19.7698
0	1	0	0	0	0	-2.41823	0	0	0	CORUM:1108	M01000	1	0	15	3	608	27994	0.493421	CORUM	33	DNA synthesome complex (15 subunits)	9.20855	5427|5557|23649	POLE2|PRIM1|POLA2	-0.976777	-2.41823		0.284173	4.73814	0	28	0	0	-6.7727	19.7698
0	1	0	0	0	0	-2.41823	0	0	0	R-HSA-69183	M01000	1	0	15	3	608	27994	0.493421	Reactome Gene Sets	6	Processive synthesis on the lagging strand	9.20855	1763|5557|23649	DNA2|PRIM1|POLA2	-0.976777	-2.41823		0.284173	4.73814	0	28	0	0	-6.7727	19.7698
0	1	0	0	0	0	-2.25774	0	0	0	CORUM:1099	M01000	1	0	17	3	608	27994	0.493421	CORUM	33	DNA synthesome complex (17 subunits)	8.12519	5427|5557|23649	POLE2|PRIM1|POLA2	-0.861785	-2.25774		0.284173	4.37857	0	28	0	0	-6.7727	19.7698
0	1	0	0	0	0	-2.25774	0	0	0	CORUM:1111	M01000	1	0	17	3	608	27994	0.493421	CORUM	33	DNA synthesome complex (17 subunits)	8.12519	5427|5557|23649	POLE2|PRIM1|POLA2	-0.861785	-2.25774		0.284173	4.37857	0	28	0	0	-6.7727	19.7698
0	1	0	0	0	0	-2.21502	0	0	0	R-HSA-174417	M01000	1	0	34	4	608	27994	0.657895	Reactome Gene Sets	6	Telomere C-strand (Lagging Strand) Synthesis	5.4168	1763|5557|5985|23649	DNA2|PRIM1|RFC5|POLA2	-0.829016	-2.21502		0.327864	3.83964	0	28	0	0	-6.7727	19.7698
1	1	1	0	0	-6.61656	-4.59424	-3.51722	0	0	R-HSA-425986	M11100	3	0	9	4	188	27994	2.12766	Reactome Gene Sets	6	Sodium/Proton exchangers	66.1797	10479|23315|84679|285195	SLC9A6|SLC9A8|SLC9A7|SLC9A9	-4.50063	-6.61656		1.05245	16.0807	0	29	1	1	-6.61656	66.1797
1	1	1	0	0	-6.20299	-4.19116	-3.23421	0	0	GO:0015386	M11100	3	0	11	4	188	27994	2.12766	GO Molecular Functions	21	potassium:proton antiporter activity	54.147	10479|23315|84679|285195	SLC9A6|SLC9A8|SLC9A7|SLC9A9	-4.17846	-6.20299		1.05245	14.4965	0	29	0	0	-6.61656	66.1797
1	1	1	0	0	-6.02919	-4.02259	-3.11437	0	0	GO:0005451	M11100	3	0	12	4	188	27994	2.12766	GO Molecular Functions	21	monovalent cation:proton antiporter activity	49.6348	10479|23315|84679|285195	SLC9A6|SLC9A8|SLC9A7|SLC9A9	-4.03673	-6.02919		1.05245	13.8558	0	29	0	0	-6.61656	66.1797
1	1	1	0	0	-6.02919	-4.02259	-3.11437	0	0	GO:0015385	M11100	3	0	12	4	188	27994	2.12766	GO Molecular Functions	21	sodium:proton antiporter activity	49.6348	10479|23315|84679|285195	SLC9A6|SLC9A8|SLC9A7|SLC9A9	-4.03673	-6.02919		1.05245	13.8558	0	29	0	0	-6.61656	66.1797
1	1	1	0	0	-5.47286	-3.48717	-2.72895	0	0	GO:0022821	M11100	3	0	16	4	188	27994	2.12766	GO Molecular Functions	21	potassium ion antiporter activity	37.2261	10479|23315|84679|285195	SLC9A6|SLC9A8|SLC9A7|SLC9A9	-3.61264	-5.47286		1.05245	11.9181	0	29	0	0	-6.61656	66.1797
1	1	1	0	0	-2.6018	-4.84927	-5.14645	0	0	GO:0015297	M11100	3	0	84	9	441	27994	2.04082	GO Molecular Functions	21	antiporter activity	6.80126	1185|1186|9016|10479|55508|80024|84679|253512|285195	CLCN6|CLCN7|SLC25A14|SLC9A6|SLC35E3|SLC8B1|SLC9A7|SLC25A30|SLC9A9	-3.36178	-5.14645		0.673295	6.73662	0	29	0	0	-6.61656	66.1797
1	1	1	0	0	-5.05678	-3.0919	-2.4405	0	0	GO:0015299	M11100	3	0	20	4	188	27994	2.12766	GO Molecular Functions	21	solute:proton antiporter activity	29.7809	10479|23315|84679|285195	SLC9A6|SLC9A8|SLC9A7|SLC9A9	-3.29434	-5.05678		1.05245	10.5871	0	29	0	0	-6.61656	66.1797
1	1	1	0	0	-4.58112	-3.6691	-3.16114	0	0	GO:0015491	M11100	3	0	26	4	188	27994	2.12766	GO Molecular Functions	21	cation:cation antiporter activity	22.9083	10479|23315|84679|285195	SLC9A6|SLC9A8|SLC9A7|SLC9A9	-2.94556	-4.58112		1.05245	9.18967	0	29	0	0	-6.61656	66.1797
1	1	1	0	0	-4.21362	-3.22982	-2.8123	0	0	GO:0015298	M11100	3	0	32	4	188	27994	2.12766	GO Molecular Functions	21	solute:cation antiporter activity	18.613	10479|23315|84679|285195	SLC9A6|SLC9A8|SLC9A7|SLC9A9	-2.68279	-4.21362		1.05245	8.19708	0	29	0	0	-6.61656	66.1797
1	1	1	0	0	-3.57376	-2.11789	-2.50602	0	0	GO:0098719	M11100	3	0	19	3	188	27994	1.59574	GO Biological Processes	19	sodium ion import across plasma membrane	23.5112	10479|84679|285195	SLC9A6|SLC9A7|SLC9A9	-2.21117	-3.57376	19_GO:0051179 localization	0.913923	8.07095	0	29	0	0	-6.61656	66.1797
1	1	0	0	0	-3.25896	-2.13672	0	0	0	GO:0099516	M11000	2	0	56	4	188	27994	2.12766	GO Molecular Functions	21	ion antiporter activity	10.636	10479|23315|84679|285195	SLC9A6|SLC9A8|SLC9A7|SLC9A9	-1.98052	-3.25896		1.05245	5.9351	0	29	0	0	-6.61656	66.1797
1	1	1	0	0	-2.42552	-2.98979	-3.14037	0	0	GO:0030641	M11100	3	0	94	7	441	27994	1.5873	GO Biological Processes	19	regulation of cellular pH	4.72712	523|5594|10479|51463|84679|285195|653519	ATP6V1A|MAPK1|SLC9A6|GPR89B|SLC9A7|SLC9A9|GPR89A	-1.88921	-3.14037	19_GO:0065007 biological regulation	0.595163	4.57925	0	29	0	0	-6.61656	66.1797
1	1	1	0	0	-2.28442	-2.73371	-2.90589	0	0	GO:0006885	M11100	3	0	103	7	441	27994	1.5873	GO Biological Processes	19	regulation of pH	4.31407	523|5594|10479|51463|84679|285195|653519	ATP6V1A|MAPK1|SLC9A6|GPR89B|SLC9A7|SLC9A9|GPR89A	-1.72394	-2.90589	19_GO:0065007 biological regulation	0.595163	4.26293	0	29	0	0	-6.61656	66.1797
1	1	1	0	0	-2.14358	-2.48224	-2.67406	0	0	GO:0030004	M11100	3	0	113	7	441	27994	1.5873	GO Biological Processes	19	cellular monovalent inorganic cation homeostasis	3.93229	523|5594|10479|51463|84679|285195|653519	ATP6V1A|MAPK1|SLC9A6|GPR89B|SLC9A7|SLC9A9|GPR89A	-1.54905	-2.67406	19_GO:0065007 biological regulation	0.595163	3.95141	0	29	0	0	-6.61656	66.1797
1	1	1	0	0	-2.5465	-2.54132	-2.59373	0	0	GO:0051453	M11100	3	0	87	6	441	27994	1.36054	GO Biological Processes	19	regulation of intracellular pH	4.37782	523|10479|51463|84679|285195|653519	ATP6V1A|SLC9A6|GPR89B|SLC9A7|SLC9A9|GPR89A	-1.48977	-2.59373	19_GO:0065007 biological regulation	0.551648	3.99208	0	29	0	0	-6.61656	66.1797
1	0	0	0	0	-2.34903	0	0	0	0	GO:1902600	M10000	1	0	159	5	188	27994	2.65957	GO Biological Processes	19	proton transmembrane transport	4.68252	10479|11331|23315|84679|285195	SLC9A6|PHB2|SLC9A8|SLC9A7|SLC9A9	-1.31163	-2.34903	19_GO:0051179 localization	1.17347	3.82898	0	29	0	0	-6.61656	66.1797
0	1	1	0	0	0	-5.71746	-4.72264	0	0	R-HSA-191859	M01100	2	0	53	9	608	27994	1.48026	Reactome Gene Sets	6	snRNP Assembly	7.81858	4686|6635|9631|22916|23165|23225|23279|57122|96764	NCBP1|SNRPE|NUP155|NCBP2|NUP205|NUP210|NUP160|NUP107|TGS1	-3.49573	-5.71746		0.489755	7.40326	0	30	0	0	-6.51259	23.0214
0	1	1	0	0	0	-5.71746	-4.72264	0	0	R-HSA-194441	M01100	2	0	53	9	608	27994	1.48026	Reactome Gene Sets	6	Metabolism of non-coding RNA	7.81858	4686|6635|9631|22916|23165|23225|23279|57122|96764	NCBP1|SNRPE|NUP155|NCBP2|NUP205|NUP210|NUP160|NUP107|TGS1	-3.49573	-5.71746		0.489755	7.40326	0	30	0	0	-6.51259	23.0214
0	1	1	0	0	0	-4.68726	-5.48105	0	0	R-HSA-9615933	M01100	2	0	27	6	441	27994	1.36054	Reactome Gene Sets	6	Postmitotic nuclear pore complex (NPC) reformation	14.1063	3842|9631|23165|23279|25909|57122	TNPO1|NUP155|NUP205|NUP160|AHCTF1|NUP107	-3.61427	-5.48105		0.551648	8.61984	0	30	0	0	-6.51259	23.0214
0	1	1	0	0	0	-5.14771	-4.86419	0	0	R-HSA-159227	M01100	2	0	34	7	608	27994	1.15132	Reactome Gene Sets	6	Transport of the SLBP independent Mature mRNA	9.47939	4686|9631|22916|23165|23225|23279|57122	NCBP1|NUP155|NCBP2|NUP205|NUP210|NUP160|NUP107	-3.04527	-5.14771		0.432644	7.37136	0	30	0	0	-6.51259	23.0214
0	1	1	0	0	0	-5.05898	-4.7883	0	0	R-HSA-159230	M01100	2	0	35	7	608	27994	1.15132	Reactome Gene Sets	6	Transport of the SLBP Dependant Mature mRNA	9.20855	4686|9631|22916|23165|23225|23279|57122	NCBP1|NUP155|NCBP2|NUP205|NUP210|NUP160|NUP107	-2.97872	-5.05898		0.432644	7.24022	0	30	0	0	-6.51259	23.0214
0	1	1	0	0	0	-4.58379	-4.38045	0	0	R-HSA-159231	M01100	2	0	41	7	608	27994	1.15132	Reactome Gene Sets	6	Transport of Mature mRNA Derived from an Intronless Transcript	7.86096	4686|9631|22916|23165|23225|23279|57122	NCBP1|NUP155|NCBP2|NUP205|NUP210|NUP160|NUP107	-2.61844	-4.58379		0.432644	6.55051	0	30	0	0	-6.51259	23.0214
0	1	1	0	0	0	-4.51277	-4.31928	0	0	R-HSA-159234	M01100	2	0	42	7	608	27994	1.15132	Reactome Gene Sets	6	Transport of Mature mRNAs Derived from Intronless Transcripts	7.67379	4686|9631|22916|23165|23225|23279|57122	NCBP1|NUP155|NCBP2|NUP205|NUP210|NUP160|NUP107	-2.55168	-4.51277		0.432644	6.44916	0	30	0	0	-6.51259	23.0214
0	1	1	0	0	0	-3.09781	-4.20863	0	0	GO:0006997	M01100	2	0	136	10	441	27994	2.26757	GO Biological Processes	19	nucleus organization	4.66753	5520|6732|6733|8882|9631|23165|25909|26038|57122|255919	PPP2R2A|SRPK1|SRPK2|ZPR1|NUP155|NUP205|AHCTF1|CHD5|NUP107|CNEP1R1	-2.67883	-4.20863	19_GO:0071840 cellular component organization or biogenesis	0.708893	5.42411	0	30	0	0	-6.51259	23.0214
0	1	1	0	0	0	-3.35678	-4.0877	0	0	R-HSA-913531	M01100	2	0	199	12	441	27994	2.72109	Reactome Gene Sets	6	Interferon Signaling	3.82785	2633|2634|2635|4734|8672|9631|23165|23279|51447|57122|115361|115362	GBP1|GBP2|GBP3|NEDD4|EIF4G3|NUP155|NUP205|NUP160|IP6K2|NUP107|GBP4|GBP5	-2.58921	-4.0877		0.77475	5.06476	0	30	0	0	-6.51259	23.0214
0	1	1	0	0	0	-3.32928	-3.95352	0	0	R-HSA-5619115	M01100	2	0	175	11	441	27994	2.49433	Reactome Gene Sets	6	Disorders of transmembrane transporters	3.99007	5704|9631|9990|10479|23165|23279|51009|57122|79139|91319|285195	PSMC4|NUP155|SLC12A6|SLC9A6|NUP205|NUP160|DERL2|NUP107|DERL1|DERL3|SLC9A9	-2.486	-3.95352		0.74263	5.01984	0	30	0	0	-6.51259	23.0214
0	1	1	0	0	0	-3.88334	-2.96426	0	0	R-HSA-162909	M01100	2	0	130	11	608	27994	1.80921	Reactome Gene Sets	6	Host Interactions of HIV factors	3.89593	160|161|904|1794|5704|8907|9631|23165|23225|23279|57122	AP2A1|AP2A2|CCNT1|DOCK2|PSMC4|AP1M1|NUP155|NUP205|NUP210|NUP160|NUP107	-2.08372	-3.88334		0.54054	4.93117	0	30	0	0	-6.51259	23.0214
0	1	1	0	0	0	-3.80556	-3.50839	0	0	GO:0097064	M01100	2	0	38	6	608	27994	0.986842	GO Biological Processes	19	ncRNA export from nucleus	7.26991	9631|22916|23165|23225|23279|57122	NUP155|NCBP2|NUP205|NUP210|NUP160|NUP107	-2.02902	-3.80556	19_GO:0051179 localization	0.400884	5.76272	0	30	0	0	-6.51259	23.0214
0	1	1	0	0	0	-3.6534	-3.74186	0	0	R-HSA-159236	M01100	2	0	75	7	441	27994	1.5873	Reactome Gene Sets	6	Transport of Mature mRNA derived from an Intron-Containing Transcript	5.92466	4686|9631|22916|23165|23279|57122|57187	NCBP1|NUP155|NCBP2|NUP205|NUP160|NUP107|THOC2	-2.33332	-3.74186		0.595163	5.40277	0	30	0	0	-6.51259	23.0214
0	1	1	0	0	0	-2.9137	-3.74186	0	0	R-HSA-2995410	M01100	2	0	75	7	441	27994	1.5873	Reactome Gene Sets	6	Nuclear Envelope (NE) Reassembly	5.92466	3842|5520|9631|23165|23279|25909|57122	TNPO1|PPP2R2A|NUP155|NUP205|NUP160|AHCTF1|NUP107	-2.33332	-3.74186		0.595163	5.40277	0	30	0	0	-6.51259	23.0214
0	1	1	0	0	0	-3.74099	-3.36557	0	0	GO:0006406	M01100	2	0	113	10	608	27994	1.64474	GO Biological Processes	19	mRNA export from nucleus	4.07458	4686|5976|9631|22916|23165|23225|23279|55795|57122|57187	NCBP1|UPF1|NUP155|NCBP2|NUP205|NUP210|NUP160|PCID2|NUP107|THOC2	-1.97768	-3.74099	19_GO:0051179 localization	0.515816	4.87959	0	30	0	0	-6.51259	23.0214
0	1	1	0	0	0	-3.74099	-3.36557	0	0	GO:0071427	M01100	2	0	113	10	608	27994	1.64474	GO Biological Processes	19	mRNA-containing ribonucleoprotein complex export from nucleus	4.07458	4686|5976|9631|22916|23165|23225|23279|55795|57122|57187	NCBP1|UPF1|NUP155|NCBP2|NUP205|NUP210|NUP160|PCID2|NUP107|THOC2	-1.97768	-3.74099	19_GO:0051179 localization	0.515816	4.87959	0	30	0	0	-6.51259	23.0214
0	1	0	0	0	0	-3.71182	0	0	0	GO:0000972	M01000	1	0	6	3	608	27994	0.493421	GO Biological Processes	19	transcription-dependent tethering of RNA polymerase II gene DNA at nuclear periphery	23.0214	9631|55795|57122	NUP155|PCID2|NUP107	-1.96155	-3.71182	19_GO:0071840 cellular component organization or biogenesis	0.284173	8.03797	0	30	0	0	-6.51259	23.0214
0	1	1	0	0	0	-3.50137	-3.25361	0	0	R-HSA-168325	M01100	2	0	43	6	608	27994	0.986842	Reactome Gene Sets	6	Viral Messenger RNA Synthesis	6.42457	5440|9631|23165|23225|23279|57122	POLR2K|NUP155|NUP205|NUP210|NUP160|NUP107	-1.79345	-3.50137		0.400884	5.30412	0	30	0	0	-6.51259	23.0214
0	1	1	0	0	0	-3.49696	-2.80743	0	0	GO:1900034	M01100	2	0	79	8	608	27994	1.31579	GO Biological Processes	19	regulation of cellular response to heat	4.66256	3281|5594|9631|23165|23225|23279|57122|64223	HSBP1|MAPK1|NUP155|NUP205|NUP210|NUP160|NUP107|MLST8	-1.79056	-3.49696	19_GO:0050896 response to stimulus	0.462131	4.85726	0	30	0	0	-6.51259	23.0214
0	1	1	0	0	0	-3.31501	-3.43615	0	0	R-HSA-72202	M01100	2	0	84	7	441	27994	1.5873	Reactome Gene Sets	6	Transport of Mature Transcript to Cytoplasm	5.28987	4686|9631|22916|23165|23279|57122|57187	NCBP1|NUP155|NCBP2|NUP205|NUP160|NUP107|THOC2	-2.10842	-3.43615		0.595163	4.98154	0	30	0	0	-6.51259	23.0214
0	1	1	0	0	0	-3.39148	-3.16126	0	0	M00427	M01100	2	0	45	6	608	27994	0.986842	KEGG Structural Complexes	25	Nuclear pore complex	6.13904	9631|23165|23225|23279|57122|91181	NUP155|NUP205|NUP210|NUP160|NUP107|NUP210L	-1.71096	-3.39148		0.400884	5.14064	0	30	0	0	-6.51259	23.0214
0	1	1	0	0	0	-3.39148	-3.16126	0	0	hsa_M00427	M01100	2	0	45	6	608	27994	0.986842	KEGG Structural Complexes	25	Nuclear pore complex	6.13904	9631|23165|23225|23279|57122|91181	NUP155|NUP205|NUP210|NUP160|NUP107|NUP210L	-1.71096	-3.39148		0.400884	5.14064	0	30	0	0	-6.51259	23.0214
0	1	1	0	0	0	-2.96193	-3.36742	0	0	GO:0031080	M01100	2	0	10	3	441	27994	0.680272	GO Cellular Components	20	nuclear pore outer ring	19.0435	23279|25909|57122	NUP160|AHCTF1|NUP107	-2.05713	-3.36742		0.391417	7.21982	0	30	0	0	-6.51259	23.0214
0	1	1	0	0	0	-2.96193	-3.36742	0	0	GO:0051292	M01100	2	0	10	3	441	27994	0.680272	GO Biological Processes	19	nuclear pore complex assembly	19.0435	23165|25909|57122	NUP205|AHCTF1|NUP107	-2.05713	-3.36742	19_GO:0071840 cellular component organization or biogenesis	0.391417	7.21982	0	30	0	0	-6.51259	23.0214
0	1	1	0	0	0	-3.29585	-2.86491	0	0	R-HSA-168271	M01100	2	0	31	5	608	27994	0.822368	Reactome Gene Sets	6	Transport of Ribonucleoproteins into the Host Nucleus	7.42625	9631|23165|23225|23279|57122	NUP155|NUP205|NUP210|NUP160|NUP107	-1.64715	-3.29585		0.366259	5.33407	0	30	0	0	-6.51259	23.0214
0	1	1	0	0	0	-3.29585	-2.86491	0	0	R-HSA-168333	M01100	2	0	31	5	608	27994	0.822368	Reactome Gene Sets	6	NEP/NS2 Interacts with the Cellular Export Machinery	7.42625	9631|23165|23225|23279|57122	NUP155|NUP205|NUP210|NUP160|NUP107	-1.64715	-3.29585		0.366259	5.33407	0	30	0	0	-6.51259	23.0214
0	1	1	0	0	0	-3.29585	-2.86491	0	0	R-HSA-170822	M01100	2	0	31	5	608	27994	0.822368	Reactome Gene Sets	6	Regulation of Glucokinase by Glucokinase Regulatory Protein	7.42625	9631|23165|23225|23279|57122	NUP155|NUP205|NUP210|NUP160|NUP107	-1.64715	-3.29585		0.366259	5.33407	0	30	0	0	-6.51259	23.0214
0	1	1	0	0	0	-3.29585	-2.86491	0	0	R-HSA-5619107	M01100	2	0	31	5	608	27994	0.822368	Reactome Gene Sets	6	Defective TPR may confer susceptibility towards thyroid papillary carcinoma (TPC)	7.42625	9631|23165|23225|23279|57122	NUP155|NUP205|NUP210|NUP160|NUP107	-1.64715	-3.29585		0.366259	5.33407	0	30	0	0	-6.51259	23.0214
0	1	1	0	0	0	-3.25948	-2.80984	0	0	R-HSA-72306	M01100	2	0	107	9	608	27994	1.48026	Reactome Gene Sets	6	tRNA processing	3.87276	8270|9631|10556|23165|23225|23279|54802|57122|134637	LAGE3|NUP155|RPP30|NUP205|NUP210|NUP160|TRIT1|NUP107|ADAT2	-1.62393	-3.25948		0.489755	4.43611	0	30	0	0	-6.51259	23.0214
0	1	1	0	0	0	-3.16622	-2.76156	0	0	R-HSA-168274	M01100	2	0	33	5	608	27994	0.822368	Reactome Gene Sets	6	Export of Viral Ribonucleoproteins from Nucleus	6.97618	9631|23165|23225|23279|57122	NUP155|NUP205|NUP210|NUP160|NUP107	-1.54718	-3.16622		0.366259	5.11819	0	30	0	0	-6.51259	23.0214
0	1	1	0	0	0	-3.16622	-2.76156	0	0	R-HSA-180746	M01100	2	0	33	5	608	27994	0.822368	Reactome Gene Sets	6	Nuclear import of Rev protein	6.97618	9631|23165|23225|23279|57122	NUP155|NUP205|NUP210|NUP160|NUP107	-1.54718	-3.16622		0.366259	5.11819	0	30	0	0	-6.51259	23.0214
0	1	1	0	0	0	-3.16622	-2.76156	0	0	R-HSA-180910	M01100	2	0	33	5	608	27994	0.822368	Reactome Gene Sets	6	Vpr-mediated nuclear import of PICs	6.97618	9631|23165|23225|23279|57122	NUP155|NUP205|NUP210|NUP160|NUP107	-1.54718	-3.16622		0.366259	5.11819	0	30	0	0	-6.51259	23.0214
0	1	1	0	0	0	-3.14647	-2.54413	0	0	R-HSA-3371556	M01100	2	0	89	8	608	27994	1.31579	Reactome Gene Sets	6	Cellular response to heat stress	4.13868	3281|5594|9631|23165|23225|23279|57122|64223	HSBP1|MAPK1|NUP155|NUP205|NUP210|NUP160|NUP107|MLST8	-1.53115	-3.14647		0.462131	4.41888	0	30	0	0	-6.51259	23.0214
0	1	1	0	0	0	-3.10489	-2.71258	0	0	GO:0006409	M01100	2	0	34	5	608	27994	0.822368	GO Biological Processes	19	tRNA export from nucleus	6.77099	9631|23165|23225|23279|57122	NUP155|NUP205|NUP210|NUP160|NUP107	-1.49995	-3.10489	19_GO:0051179 localization	0.366259	5.01688	0	30	0	0	-6.51259	23.0214
0	1	1	0	0	0	-3.10489	-2.71258	0	0	GO:0071431	M01100	2	0	34	5	608	27994	0.822368	GO Biological Processes	19	tRNA-containing ribonucleoprotein complex export from nucleus	6.77099	9631|23165|23225|23279|57122	NUP155|NUP205|NUP210|NUP160|NUP107	-1.49995	-3.10489	19_GO:0051179 localization	0.366259	5.01688	0	30	0	0	-6.51259	23.0214
0	1	1	0	0	0	-3.10489	-2.71258	0	0	R-HSA-165054	M01100	2	0	34	5	608	27994	0.822368	Reactome Gene Sets	6	Rev-mediated nuclear export of HIV RNA	6.77099	9631|23165|23225|23279|57122	NUP155|NUP205|NUP210|NUP160|NUP107	-1.49995	-3.10489		0.366259	5.01688	0	30	0	0	-6.51259	23.0214
0	1	1	0	0	0	-3.10489	-2.71258	0	0	R-HSA-4085377	M01100	2	0	34	5	608	27994	0.822368	Reactome Gene Sets	6	SUMOylation of SUMOylation proteins	6.77099	9631|23165|23225|23279|57122	NUP155|NUP205|NUP210|NUP160|NUP107	-1.49995	-3.10489		0.366259	5.01688	0	30	0	0	-6.51259	23.0214
0	1	1	0	0	0	-3.04927	-2.87254	0	0	R-HSA-2980766	M01100	2	0	52	6	608	27994	0.986842	Reactome Gene Sets	6	Nuclear Envelope Breakdown	5.31263	9631|23165|23225|23279|57122|255919	NUP155|NUP205|NUP210|NUP160|NUP107|CNEP1R1	-1.45848	-3.04927		0.400884	4.63796	0	30	0	0	-6.51259	23.0214
0	1	1	0	0	0	-3.0457	-2.66525	0	0	R-HSA-3301854	M01100	2	0	35	5	608	27994	0.822368	Reactome Gene Sets	6	Nuclear Pore Complex (NPC) Disassembly	6.57754	9631|23165|23225|23279|57122	NUP155|NUP205|NUP210|NUP160|NUP107	-1.45848	-3.0457		0.366259	4.91958	0	30	0	0	-6.51259	23.0214
0	1	1	0	0	0	-2.52561	-3.03535	0	0	GO:0017056	M01100	2	0	28	4	441	27994	0.907029	GO Molecular Functions	21	structural constituent of nuclear pore	9.06835	9631|23165|23279|57122	NUP155|NUP205|NUP160|NUP107	-1.81362	-3.03535		0.451453	5.40391	0	30	0	0	-6.51259	23.0214
0	1	1	0	0	0	-2.87213	-3.03281	0	0	R-HSA-5619102	M01100	2	0	98	7	441	27994	1.5873	Reactome Gene Sets	6	SLC transporter disorders	4.53418	9631|9990|10479|23165|23279|57122|285195	NUP155|SLC12A6|SLC9A6|NUP205|NUP160|NUP107|SLC9A9	-1.81258	-3.03281		0.595163	4.43394	0	30	0	0	-6.51259	23.0214
0	1	1	0	0	0	-3.01898	-3.01764	0	0	R-HSA-1169408	M01100	2	0	72	7	608	27994	1.15132	Reactome Gene Sets	6	ISG15 antiviral mechanism	4.47638	4734|8672|9631|23165|23225|23279|57122	NEDD4|EIF4G3|NUP155|NUP205|NUP210|NUP160|NUP107	-1.43923	-3.01898		0.432644	4.40081	0	30	0	0	-6.51259	23.0214
0	1	1	0	0	0	-2.9885	-2.61946	0	0	R-HSA-176033	M01100	2	0	36	5	608	27994	0.822368	Reactome Gene Sets	6	Interactions of Vpr with host cellular proteins	6.39483	9631|23165|23225|23279|57122	NUP155|NUP205|NUP210|NUP160|NUP107	-1.42036	-2.9885		0.366259	4.82601	0	30	0	0	-6.51259	23.0214
0	1	1	0	0	0	-2.9885	-2.61946	0	0	R-HSA-177243	M01100	2	0	36	5	608	27994	0.822368	Reactome Gene Sets	6	Interactions of Rev with host cellular proteins	6.39483	9631|23165|23225|23279|57122	NUP155|NUP205|NUP210|NUP160|NUP107	-1.42036	-2.9885		0.366259	4.82601	0	30	0	0	-6.51259	23.0214
0	1	1	0	0	0	-2.93319	-2.57514	0	0	GO:0051031	M01100	2	0	37	5	608	27994	0.822368	GO Biological Processes	19	tRNA transport	6.222	9631|23165|23225|23279|57122	NUP155|NUP205|NUP210|NUP160|NUP107	-1.37993	-2.93319	19_GO:0051179 localization	0.366259	4.73592	0	30	0	0	-6.51259	23.0214
0	1	1	0	0	0	-2.9137	-2.9246	0	0	GO:0044766	M01100	2	0	75	6	441	27994	1.36054	GO Biological Processes	19	multi-organism transport	5.07828	6950|9631|23165|23279|57122|57187	TCP1|NUP155|NUP205|NUP160|NUP107|THOC2	-1.73694	-2.9246	19_GO:0051704 multi-organism process	0.551648	4.47422	0	30	0	0	-6.51259	23.0214
0	1	1	0	0	0	-2.9137	-2.9246	0	0	GO:1902579	M01100	2	0	75	6	441	27994	1.36054	GO Biological Processes	19	multi-organism localization	5.07828	6950|9631|23165|23279|57122|57187	TCP1|NUP155|NUP205|NUP160|NUP107|THOC2	-1.73694	-2.9246	19_GO:0051704 multi-organism process	0.551648	4.47422	0	30	0	0	-6.51259	23.0214
0	1	1	0	0	0	-2.50813	-2.90587	0	0	GO:0006999	M01100	2	0	14	3	441	27994	0.680272	GO Biological Processes	19	nuclear pore organization	13.6025	23165|25909|57122	NUP205|AHCTF1|NUP107	-1.72394	-2.90587	19_GO:0071840 cellular component organization or biogenesis	0.391417	5.96702	0	30	0	0	-6.51259	23.0214
0	1	1	0	0	0	-2.87965	-2.5322	0	0	R-HSA-3232142	M01100	2	0	38	5	608	27994	0.822368	Reactome Gene Sets	6	SUMOylation of ubiquitinylation proteins	6.05826	9631|23165|23225|23279|57122	NUP155|NUP205|NUP210|NUP160|NUP107	-1.33593	-2.87965		0.366259	4.64909	0	30	0	0	-6.51259	23.0214
0	1	1	0	0	0	-2.84647	-2.13028	0	0	R-HSA-3108214	M01100	2	0	77	7	608	27994	1.15132	Reactome Gene Sets	6	SUMOylation of DNA damage response and repair proteins	4.18571	142|9126|9631|23165|23225|23279|57122	PARP1|SMC3|NUP155|NUP205|NUP210|NUP160|NUP107	-1.30698	-2.84647		0.432644	4.17089	0	30	0	0	-6.51259	23.0214
0	1	1	0	0	0	-2.83788	-2.69327	0	0	R-HSA-6784531	M01100	2	0	57	6	608	27994	0.986842	Reactome Gene Sets	6	tRNA processing in the nucleus	4.84661	9631|10556|23165|23225|23279|57122	NUP155|RPP30|NUP205|NUP210|NUP160|NUP107	-1.30091	-2.83788		0.400884	4.33149	0	30	0	0	-6.51259	23.0214
0	1	1	0	0	0	-2.74973	-2.77928	0	0	R-HSA-1169410	M01100	2	0	80	6	441	27994	1.36054	Reactome Gene Sets	6	Antiviral mechanism by IFN-stimulated genes	4.76088	4734|8672|9631|23165|23279|57122	NEDD4|EIF4G3|NUP155|NUP205|NUP160|NUP107	-1.62705	-2.77928		0.551648	4.26171	0	30	0	0	-6.51259	23.0214
0	1	1	0	0	0	-2.77753	-2.45017	0	0	R-HSA-168276	M01100	2	0	40	5	608	27994	0.822368	Reactome Gene Sets	6	NS1 Mediated Effects on Host Pathways	5.75535	9631|23165|23225|23279|57122	NUP155|NUP205|NUP210|NUP160|NUP107	-1.25527	-2.77753		0.366259	4.48438	0	30	0	0	-6.51259	23.0214
0	1	0	0	0	0	-2.75442	0	0	0	GO:0034605	M01000	1	0	126	9	608	27994	1.48026	GO Biological Processes	19	cellular response to heat	3.28877	3281|5594|9631|23165|23225|23279|57122|64223|440498	HSBP1|MAPK1|NUP155|NUP205|NUP210|NUP160|NUP107|MLST8|HSBP1L1	-1.23564	-2.75442	19_GO:0050896 response to stimulus	0.489755	3.8366	0	30	0	0	-6.51259	23.0214
0	1	1	0	0	0	-2.40416	-2.71987	0	0	R-HSA-68875	M01100	2	0	142	8	441	27994	1.81406	Reactome Gene Sets	6	Mitotic Prophase	3.57625	5594|8615|9631|23165|23279|55844|57122|255919	MAPK1|USO1|NUP155|NUP205|NUP160|PPP2R2D|NUP107|CNEP1R1	-1.58167	-2.71987		0.635523	3.89371	0	30	0	0	-6.51259	23.0214
0	1	1	0	0	0	-2.5502	-2.24678	0	0	R-HSA-168273	M01100	2	0	135	9	608	27994	1.48026	Reactome Gene Sets	6	Influenza Viral RNA Transcription and Replication	3.06952	142|3843|5440|6124|9631|23165|23225|23279|57122	PARP1|IPO5|POLR2K|RPL4|NUP155|NUP205|NUP210|NUP160|NUP107	-1.07064	-2.5502		0.489755	3.59141	0	30	0	0	-6.51259	23.0214
0	1	1	0	0	0	-2.54734	-2.26464	0	0	R-HSA-4615885	M01100	2	0	45	5	608	27994	0.822368	Reactome Gene Sets	6	SUMOylation of DNA replication proteins	5.11586	9631|23165|23225|23279|57122	NUP155|NUP205|NUP210|NUP160|NUP107	-1.06869	-2.54734		0.366259	4.11715	0	30	0	0	-6.51259	23.0214
0	1	1	0	0	0	-2.46391	-2.19718	0	0	R-HSA-4570464	M01100	2	0	47	5	608	27994	0.822368	Reactome Gene Sets	6	SUMOylation of RNA binding proteins	4.89817	9631|23165|23225|23279|57122	NUP155|NUP205|NUP210|NUP160|NUP107	-1.01236	-2.46391		0.366259	3.98523	0	30	0	0	-6.51259	23.0214
0	1	1	0	0	0	-2.4277	-2.40583	0	0	GO:0019080	M01100	2	0	195	11	608	27994	1.80921	GO Biological Processes	19	viral gene expression	2.59728	904|905|5440|6124|9631|23165|23225|23279|28985|57122|60559	CCNT1|CCNT2|POLR2K|RPL4|NUP155|NUP205|NUP210|NUP160|MCTS1|NUP107|SPCS3	-0.980361	-2.4277	19_GO:0051704 multi-organism process	0.54054	3.33501	0	30	0	0	-6.51259	23.0214
0	1	1	0	0	0	-2.41366	-2.33109	0	0	R-HSA-3371453	M01100	2	0	69	6	608	27994	0.986842	Reactome Gene Sets	6	Regulation of HSF1-mediated heat shock response	4.00372	5594|9631|23165|23225|23279|57122	MAPK1|NUP155|NUP205|NUP210|NUP160|NUP107	-0.976282	-2.41366		0.400884	3.7222	0	30	0	0	-6.51259	23.0214
0	0	1	0	0	0	0	-2.37862	0	0	GO:0046931	M00100	1	0	21	3	441	27994	0.680272	GO Biological Processes	19	pore complex assembly	9.06835	23165|25909|57122	NUP205|AHCTF1|NUP107	-1.33431	-2.37862	19_GO:0071840 cellular component organization or biogenesis	0.391417	4.67934	0	30	0	0	-6.51259	23.0214
0	1	1	0	0	0	-2.35214	-2.27826	0	0	R-HSA-4551638	M01100	2	0	71	6	608	27994	0.986842	Reactome Gene Sets	6	SUMOylation of chromatin organization proteins	3.89094	1107|9631|23165|23225|23279|57122	CHD3|NUP155|NUP205|NUP210|NUP160|NUP107	-0.931257	-2.35214		0.400884	3.63412	0	30	0	0	-6.51259	23.0214
0	1	1	0	0	0	-2.25514	-2.33723	0	0	GO:2001169	M01100	2	0	98	6	441	27994	1.36054	GO Biological Processes	19	regulation of ATP biosynthetic process	3.88644	142|9631|23165|23279|51085|57122	PARP1|NUP155|NUP205|NUP160|MLXIPL|NUP107	-1.30162	-2.33723	19_GO:0050789 regulation of biological process	0.551648	3.62129	0	30	0	0	-6.51259	23.0214
0	1	0	0	0	0	-2.18949	0	0	0	GO:0006109	M01000	1	0	210	11	608	27994	1.80921	GO Biological Processes	19	regulation of carbohydrate metabolic process	2.41176	160|1642|3973|9631|10296|23165|23225|23279|51085|57122|84912	AP2A1|DDB1|LHCGR|NUP155|MAEA|NUP205|NUP210|NUP160|MLXIPL|NUP107|SLC35B4	-0.805308	-2.18949	19_GO:0050789 regulation of biological process	0.54054	3.05975	0	30	0	0	-6.51259	23.0214
0	1	0	0	0	0	-2.14104	0	0	0	R-HSA-168255	M01000	1	0	156	9	608	27994	1.48026	Reactome Gene Sets	6	Influenza Infection	2.65631	142|3843|5440|6124|9631|23165|23225|23279|57122	PARP1|IPO5|POLR2K|RPL4|NUP155|NUP205|NUP210|NUP160|NUP107	-0.766539	-2.14104		0.489755	3.09099	0	30	0	0	-6.51259	23.0214
0	0	1	0	0	0	0	-2.12756	0	0	GO:0019083	M00100	1	0	178	8	441	27994	1.81406	GO Biological Processes	19	viral transcription	2.85296	904|905|5440|6124|9631|23165|23279|57122	CCNT1|CCNT2|POLR2K|RPL4|NUP155|NUP205|NUP160|NUP107	-1.14796	-2.12756	19_GO:0051704 multi-organism process	0.635523	3.13754	0	30	0	0	-6.51259	23.0214
0	1	0	0	0	0	-2.10449	0	0	0	GO:0075733	M01000	1	0	57	5	608	27994	0.822368	GO Biological Processes	19	intracellular transport of virus	4.03884	9631|23165|23225|23279|57122	NUP155|NUP205|NUP210|NUP160|NUP107	-0.74155	-2.10449	19_GO:0051704 multi-organism process	0.366259	3.4219	0	30	0	0	-6.51259	23.0214
0	1	1	0	0	0	-2.10094	-2.06163	0	0	GO:0006110	M01100	2	0	80	6	608	27994	0.986842	GO Biological Processes	19	regulation of glycolytic process	3.45321	9631|23165|23225|23279|51085|57122	NUP155|NUP205|NUP210|NUP160|MLXIPL|NUP107	-0.738692	-2.10094	19_GO:0050789 regulation of biological process	0.400884	3.27401	0	30	0	0	-6.51259	23.0214
0	1	1	0	0	0	-2.05018	-2.01765	0	0	GO:0016925	M01100	2	0	82	6	608	27994	0.986842	GO Biological Processes	19	protein sumoylation	3.36898	9631|23165|23225|23279|26354|57122	NUP155|NUP205|NUP210|NUP160|GNL3|NUP107	-0.699161	-2.05018	19_GO:0008152 metabolic process	0.400884	3.201	0	30	0	0	-6.51259	23.0214
0	1	0	0	0	0	-2.02541	0	0	0	GO:0030811	M01000	1	0	83	6	608	27994	0.986842	GO Biological Processes	19	regulation of nucleotide catabolic process	3.32839	9631|23165|23225|23279|51085|57122	NUP155|NUP205|NUP210|NUP160|MLXIPL|NUP107	-0.681395	-2.02541	19_GO:0050789 regulation of biological process	0.400884	3.16534	0	30	0	0	-6.51259	23.0214
1	1	0	0	0	-5.25178	-4.49191	0	0	0	GO:0048268	M11000	2	0	18	4	188	27994	2.12766	GO Biological Processes	19	clathrin coat assembly	33.0898	3092|23149|84251|115548	HIP1|FCHO1|SGIP1|FCHO2	-3.43884	-5.25178	19_GO:0071840 cellular component organization or biogenesis	1.05245	11.1981	0	31	0	0	-6.26324	40.6103
1	1	0	0	0	-4.3254	-2.83067	0	0	0	GO:0030122	M11000	2	0	11	3	188	27994	1.59574	GO Cellular Components	20	AP-2 adaptor complex	40.6103	160|161|84251	AP2A1|AP2A2|SGIP1	-2.76214	-4.3254		0.913923	10.8042	0	31	0	0	-6.26324	40.6103
1	1	0	0	0	-4.20261	-2.71276	0	0	0	GO:0030128	M11000	2	0	12	3	188	27994	1.59574	GO Cellular Components	20	clathrin coat of endocytic vesicle	37.2261	160|161|84251	AP2A1|AP2A2|SGIP1	-2.67332	-4.20261		0.913923	10.3206	0	31	0	0	-6.26324	40.6103
1	1	0	0	0	-3.929	-3.82073	0	0	0	GO:0005905	M11000	2	0	71	5	188	27994	2.65957	GO Cellular Components	20	clathrin-coated pit	10.4862	160|161|23149|84251|115548	AP2A1|AP2A2|FCHO1|SGIP1|FCHO2	-2.46715	-3.929		1.17347	6.58075	0	31	0	0	-6.26324	40.6103
1	1	0	0	0	-3.80545	-2.33506	0	0	0	GO:0030132	M11000	2	0	16	3	188	27994	1.59574	GO Cellular Components	20	clathrin coat of coated pit	27.9195	160|161|84251	AP2A1|AP2A2|SGIP1	-2.38298	-3.80545		0.913923	8.85633	0	31	0	0	-6.26324	40.6103
1	1	0	0	0	-3.21123	-3.75407	0	0	0	GO:0030131	M11000	2	0	25	5	608	27994	0.822368	GO Cellular Components	20	clathrin adaptor complex	9.20855	160|161|8907|9179|84251	AP2A1|AP2A2|AP1M1|AP4M1|SGIP1	-1.98552	-3.75407		0.366259	6.11801	0	31	0	0	-6.26324	40.6103
1	0	0	0	0	-3.11994	0	0	0	0	R-HSA-8856825	M10000	1	0	106	5	188	27994	2.65957	Reactome Gene Sets	6	Cargo recognition for clathrin-mediated endocytosis	7.02379	160|161|23149|84251|115548	AP2A1|AP2A2|FCHO1|SGIP1|FCHO2	-1.87118	-3.11994		1.17347	5.10914	0	31	0	0	-6.26324	40.6103
1	1	0	0	0	-2.99983	-3.02036	0	0	0	GO:0030135	M11000	2	0	300	16	608	27994	2.63158	GO Cellular Components	20	coated vesicle	2.45561	160|161|3092|4643|4952|8615|8907|9026|10228|23149|29097|55823|64601|84251|115548|146705	AP2A1|AP2A2|HIP1|MYO1E|OCRL|USO1|AP1M1|HIP1R|STX6|FCHO1|CNIH4|VPS11|VPS16|SGIP1|FCHO2|TEPSIN	-1.43923	-3.02036		0.649181	3.77682	0	31	0	0	-6.26324	40.6103
1	0	0	0	0	-3.01876	0	0	0	0	GO:0030125	M10000	1	0	29	3	188	27994	1.59574	GO Cellular Components	20	clathrin vesicle coat	15.4039	160|161|84251	AP2A1|AP2A2|SGIP1	-1.8015	-3.01876		0.913923	6.38125	0	31	0	0	-6.26324	40.6103
1	0	0	0	0	-2.69786	0	0	0	0	GO:0006898	M10000	1	0	335	8	188	27994	4.25532	GO Biological Processes	19	receptor-mediated endocytosis	3.55592	160|161|3092|23149|23431|55716|84251|115548	AP2A1|AP2A2|HIP1|FCHO1|AP4E1|LMBR1L|SGIP1|FCHO2	-1.56701	-2.69786	19_GO:0051179 localization	1.47212	3.86978	0	31	0	0	-6.26324	40.6103
1	0	0	0	0	-2.61029	0	0	0	0	GO:0030669	M10000	1	0	40	3	188	27994	1.59574	GO Cellular Components	20	clathrin-coated endocytic vesicle membrane	11.1678	160|161|84251	AP2A1|AP2A2|SGIP1	-1.50173	-2.61029		0.913923	5.2914	0	31	0	0	-6.26324	40.6103
0	1	0	0	0	0	-2.52561	0	0	0	R-HSA-164952	M01000	1	0	28	4	608	27994	0.657895	Reactome Gene Sets	6	The role of Nef in HIV-1 replication and disease pathogenesis	6.57754	160|161|1794|8907	AP2A1|AP2A2|DOCK2|AP1M1	-1.05588	-2.52561		0.327864	4.39965	0	31	0	0	-6.26324	40.6103
1	1	0	0	0	-2.43656	-2.50506	0	0	0	GO:0030118	M11000	2	0	46	5	608	27994	0.822368	GO Cellular Components	20	clathrin coat	5.00465	160|161|8907|9179|84251	AP2A1|AP2A2|AP1M1|AP4M1|SGIP1	-1.04365	-2.50506		0.366259	4.05023	0	31	0	0	-6.26324	40.6103
0	1	0	0	0	0	-2.46858	0	0	0	GO:0050690	M01000	1	0	29	4	608	27994	0.657895	GO Biological Processes	19	regulation of defense response to virus by virus	6.35073	160|161|1794|8907	AP2A1|AP2A2|DOCK2|AP1M1	-1.01617	-2.46858	19_GO:0051704 multi-organism process	0.327864	4.29553	0	31	0	0	-6.26324	40.6103
1	0	0	0	0	-2.29254	0	0	0	0	GO:0030666	M10000	1	0	164	5	188	27994	2.65957	GO Cellular Components	20	endocytic vesicle membrane	4.53976	160|161|2889|3633|84251	AP2A1|AP2A2|RAPGEF1|INPP5B|SGIP1	-1.27275	-2.29254		1.17347	3.7383	0	31	0	0	-6.26324	40.6103
1	0	0	0	0	-2.26818	0	0	0	0	GO:0030139	M10000	1	0	313	7	188	27994	3.7234	GO Cellular Components	20	endocytic vesicle	3.33013	160|161|2889|3633|10228|55823|84251	AP2A1|AP2A2|RAPGEF1|INPP5B|STX6|VPS11|SGIP1	-1.25204	-2.26818		1.38087	3.40875	0	31	0	0	-6.26324	40.6103
1	1	0	0	0	-2.26302	-2.23795	0	0	0	GO:0048260	M11000	2	0	53	3	188	27994	1.59574	GO Biological Processes	19	positive regulation of receptor-mediated endocytosis	8.42854	160|3092|84251	AP2A1|HIP1|SGIP1	-1.25061	-2.26302	19_GO:0048518 positive regulation of biological process	0.913923	4.45097	0	31	0	0	-6.26324	40.6103
1	0	0	0	0	-2.1963	0	0	0	0	GO:0030120	M10000	1	0	56	3	188	27994	1.59574	GO Cellular Components	20	vesicle coat	7.97701	160|161|84251	AP2A1|AP2A2|SGIP1	-1.20207	-2.1963		0.913923	4.29735	0	31	0	0	-6.26324	40.6103
1	0	0	0	0	-2.13345	0	0	0	0	GO:0045334	M10000	1	0	59	3	188	27994	1.59574	GO Cellular Components	20	clathrin-coated endocytic vesicle	7.5714	160|161|84251	AP2A1|AP2A2|SGIP1	-1.15175	-2.13345		0.913923	4.15474	0	31	0	0	-6.26324	40.6103
1	0	0	0	0	-2.07855	0	0	0	0	GO:0030665	M10000	1	0	118	4	188	27994	2.12766	GO Cellular Components	20	clathrin-coated vesicle membrane	5.0476	160|161|3092|84251	AP2A1|AP2A2|HIP1|SGIP1	-1.10917	-2.07855		1.05245	3.62291	0	31	0	0	-6.26324	40.6103
0	1	1	0	0	0	-6.25738	-4.5019	0	0	GO:0030898	M01100	2	0	24	7	608	27994	1.15132	GO Molecular Functions	21	actin-dependent ATPase activity	13.4291	4627|4628|4643|4647|4648|4651|79784	MYH9|MYH10|MYO1E|MYO7A|MYO7B|MYO10|MYH14	-3.92544	-6.25738		0.432644	9.07638	0	32	1	1	-6.25738	63.4785
0	1	1	0	0	0	-5.64422	-4.08384	0	0	GO:0000146	M01100	2	0	29	7	608	27994	1.15132	GO Molecular Functions	21	microfilament motor activity	11.1138	4627|4628|4643|4647|4648|4651|79784	MYH9|MYH10|MYO1E|MYO7A|MYO7B|MYO10|MYH14	-3.44439	-5.64422		0.432644	8.11927	0	32	0	0	-6.25738	63.4785
0	1	1	0	0	0	-4.99158	-5.41079	0	0	GO:0097513	M01100	2	0	3	3	441	27994	0.680272	GO Cellular Components	20	myosin II filament	63.4785	4627|4628|79784	MYH9|MYH10|MYH14	-3.56341	-5.41079		0.391417	13.6912	0	32	0	0	-6.25738	63.4785
0	1	1	0	0	0	-4.09514	-3.25438	0	0	GO:0016459	M01100	2	0	65	8	608	27994	1.31579	GO Cellular Components	20	myosin complex	5.6668	4627|4628|4643|4647|4648|4651|79784|84700	MYH9|MYH10|MYO1E|MYO7A|MYO7B|MYO10|MYH14|MYO18B	-2.24776	-4.09514		0.462131	5.61255	0	32	0	0	-6.25738	63.4785
0	1	1	0	0	0	-3.68003	-3.01642	0	0	GO:0042623	M01100	2	0	261	16	608	27994	2.63158	GO Molecular Functions	21	ATPase activity, coupled	2.82254	523|1107|1763|4437|4627|4628|4643|4647|4648|4651|5704|5985|9044|11104|23626|79784	ATP6V1A|CHD3|DNA2|MSH3|MYH9|MYH10|MYO1E|MYO7A|MYO7B|MYO10|PSMC4|RFC5|BTAF1|KATNA1|SPO11|MYH14	-1.93626	-3.68003		0.649181	4.4077	0	32	0	0	-6.25738	63.4785
0	1	1	0	0	0	-3.19866	-2.29939	0	0	GO:0003774	M01100	2	0	132	10	608	27994	1.64474	GO Molecular Functions	21	motor activity	3.48809	4627|4628|4643|4647|4648|4651|9126|51143|79784|84700	MYH9|MYH10|MYO1E|MYO7A|MYO7B|MYO10|SMC3|DYNC1LI1|MYH14|MYO18B	-1.56952	-3.19866		0.515816	4.26932	0	32	0	0	-6.25738	63.4785
1	1	0	0	0	-2.52812	-3.15642	0	0	0	GO:0051015	M11000	2	0	209	13	608	27994	2.13816	GO Molecular Functions	21	actin filament binding	2.8639	3092|4627|4628|4643|4647|4648|4651|9026|9948|10092|64601|79784|81873	HIP1|MYH9|MYH10|MYO1E|MYO7A|MYO7B|MYO10|HIP1R|WDR1|ARPC5|VPS16|MYH14|ARPC5L	-1.53862	-3.15642		0.586644	4.02999	0	32	0	0	-6.25738	63.4785
0	1	1	0	0	0	-2.82307	-2.33435	0	0	GO:0005516	M01100	2	0	200	12	608	27994	1.97368	GO Molecular Functions	21	calmodulin binding	2.76257	775|779|4627|4628|4643|4647|4651|5533|6331|23236|79784|84033	CACNA1C|CACNA1S|MYH9|MYH10|MYO1E|MYO7A|MYO10|PPP3CC|SCN5A|PLCB1|MYH14|OBSCN	-1.29276	-2.82307		0.564103	3.72732	0	32	0	0	-6.25738	63.4785
0	1	1	0	0	0	-2.05428	-2.4405	0	0	R-HSA-5625900	M01100	2	0	20	3	441	27994	0.680272	Reactome Gene Sets	6	RHO GTPases activate CIT	9.52177	4627|4628|79784	MYH9|MYH10|MYH14	-1.37721	-2.4405		0.391417	4.82311	0	32	0	0	-6.25738	63.4785
0	1	1	0	0	0	-2.05428	-2.4405	0	0	R-HSA-5627117	M01100	2	0	20	3	441	27994	0.680272	Reactome Gene Sets	6	RHO GTPases Activate ROCKs	9.52177	4627|4628|79784	MYH9|MYH10|MYH14	-1.37721	-2.4405		0.391417	4.82311	0	32	0	0	-6.25738	63.4785
0	1	1	0	0	0	-2.41591	-2.1487	0	0	GO:0016887	M01100	2	0	376	17	608	27994	2.79605	GO Molecular Functions	21	ATPase activity	2.08172	523|1107|1763|4437|4627|4628|4643|4647|4648|4651|5704|5985|9044|9557|11104|23626|79784	ATP6V1A|CHD3|DNA2|MSH3|MYH9|MYH10|MYO1E|MYO7A|MYO7B|MYO10|PSMC4|RFC5|BTAF1|CHD1L|KATNA1|SPO11|MYH14	-0.976282	-2.41591		0.668595	3.14648	0	32	0	0	-6.25738	63.4785
0	0	1	0	0	0	0	-2.37862	0	0	R-HSA-416572	M00100	1	0	21	3	441	27994	0.680272	Reactome Gene Sets	6	Sema4D induced cell migration and growth-cone collapse	9.06835	4627|4628|79784	MYH9|MYH10|MYH14	-1.33431	-2.37862		0.391417	4.67934	0	32	0	0	-6.25738	63.4785
0	0	1	0	0	0	0	-2.32	0	0	GO:0032982	M00100	1	0	22	3	441	27994	0.680272	GO Cellular Components	20	myosin filament	8.65615	4627|4628|79784	MYH9|MYH10|MYH14	-1.29165	-2.32		0.391417	4.54485	0	32	0	0	-6.25738	63.4785
0	0	1	0	0	0	0	-2.26435	0	0	GO:0016460	M00100	1	0	23	3	441	27994	0.680272	GO Cellular Components	20	myosin II complex	8.2798	4627|4628|79784	MYH9|MYH10|MYH14	-1.2509	-2.26435		0.391417	4.41864	0	32	0	0	-6.25738	63.4785
0	0	1	0	0	0	0	-2.21141	0	0	R-HSA-5627123	M00100	1	0	24	3	441	27994	0.680272	Reactome Gene Sets	6	RHO GTPases activate PAKs	7.93481	4627|4628|79784	MYH9|MYH10|MYH14	-1.21332	-2.21141		0.391417	4.29985	0	32	0	0	-6.25738	63.4785
0	1	1	0	0	0	-2.20774	-2.15392	0	0	GO:0031594	M01100	2	0	76	6	608	27994	0.986842	GO Cellular Components	20	neuromuscular junction	3.63495	288|1020|4627|4628|9515|134957	ANK3|CDK5|MYH9|MYH10|STXBP5L|STXBP5	-0.822831	-2.20774		0.400884	3.42728	0	32	0	0	-6.25738	63.4785
0	0	1	0	0	0	0	-2.16093	0	0	R-HSA-400685	M00100	1	0	25	3	441	27994	0.680272	Reactome Gene Sets	6	Sema4D in semaphorin signaling	7.61741	4627|4628|79784	MYH9|MYH10|MYH14	-1.17374	-2.16093		0.391417	4.18774	0	32	0	0	-6.25738	63.4785
0	1	1	0	0	0	-3.08245	-4.01497	0	0	ko03015	M01100	2	0	91	8	441	27994	1.81406	KEGG Pathway	24	mRNA surveillance pathway	5.58052	4686|5520|5521|5522|5976|22916|29101|55844	NCBP1|PPP2R2A|PPP2R2B|PPP2R2C|UPF1|NCBP2|SSU72|PPP2R2D	-2.53631	-4.01497		0.635523	5.53694	0	33	0	0	-6.24802	13.3639
0	1	1	0	0	0	-2.98979	-3.91556	0	0	hsa03015	M01100	2	0	94	8	441	27994	1.81406	KEGG Pathway	24	mRNA surveillance pathway	5.40242	4686|5520|5521|5522|5976|22916|29101|55844	NCBP1|PPP2R2A|PPP2R2B|PPP2R2C|UPF1|NCBP2|SSU72|PPP2R2D	-2.45592	-3.91556		0.635523	5.40895	0	33	0	0	-6.24802	13.3639
0	1	1	0	0	0	-3.09457	-3.83545	0	0	GO:0008287	M01100	2	0	51	6	441	27994	1.36054	GO Cellular Components	20	protein serine/threonine phosphatase complex	7.46805	5520|5521|5522|5533|55844|255919	PPP2R2A|PPP2R2B|PPP2R2C|PPP3CC|PPP2R2D|CNEP1R1	-2.40337	-3.83545		0.551648	5.849	0	33	0	0	-6.24802	13.3639
0	1	1	0	0	0	-3.09457	-3.83545	0	0	GO:1903293	M01100	2	0	51	6	441	27994	1.36054	GO Cellular Components	20	phosphatase complex	7.46805	5520|5521|5522|5533|55844|255919	PPP2R2A|PPP2R2B|PPP2R2C|PPP3CC|PPP2R2D|CNEP1R1	-2.40337	-3.83545		0.551648	5.849	0	33	0	0	-6.24802	13.3639
0	1	1	0	0	0	-3.18133	-3.70954	0	0	GO:0000159	M01100	2	0	19	4	441	27994	0.907029	GO Cellular Components	20	protein phosphatase type 2A complex	13.3639	5520|5521|5522|55844	PPP2R2A|PPP2R2B|PPP2R2C|PPP2R2D	-2.31429	-3.70954		0.451453	6.82034	0	33	0	0	-6.24802	13.3639
0	1	1	0	0	0	-3.0919	-3.61805	0	0	GO:0070262	M01100	2	0	20	4	441	27994	0.907029	GO Biological Processes	19	peptidyl-serine dephosphorylation	12.6957	5520|5521|5522|55844	PPP2R2A|PPP2R2B|PPP2R2C|PPP2R2D	-2.24426	-3.61805	19_GO:0008152 metabolic process	0.451453	6.61947	0	33	0	0	-6.24802	13.3639
1	1	1	0	0	-3.21123	-6.12291	-3.22829	0	0	R-HSA-5576893	M11100	3	0	25	7	608	27994	1.15132	Reactome Gene Sets	6	Phase 2 - plateau phase	12.892	775|776|779|781|9254|55799|93589	CACNA1C|CACNA1D|CACNA1S|CACNA2D1|CACNA2D2|CACNA2D3|CACNA2D4	-3.819	-6.12291		0.432644	8.86335	0	34	1	1	-6.12291	23.0214
1	1	0	0	0	-4.46155	-5.96071	0	0	0	GO:0008331	M11000	2	0	10	5	608	27994	0.822368	GO Molecular Functions	21	high voltage-gated calcium channel activity	23.0214	773|774|775|776|779	CACNA1A|CACNA1B|CACNA1C|CACNA1D|CACNA1S	-3.70255	-5.96071		0.366259	10.3777	0	34	0	0	-6.12291	23.0214
1	1	0	0	0	-4.47269	-4.94295	0	0	0	ko04020	M11000	2	0	182	15	608	27994	2.46711	KEGG Pathway	24	Calcium signaling pathway	3.79473	773|774|775|776|777|779|3973|5332|5333|5533|8911|8912|8913|23236|113026	CACNA1A|CACNA1B|CACNA1C|CACNA1D|CACNA1E|CACNA1S|LHCGR|PLCB4|PLCD1|PPP3CC|CACNA1I|CACNA1H|CACNA1G|PLCB1|PLCD3	-2.89398	-4.94295		0.629097	5.63602	0	34	0	0	-6.12291	23.0214
1	1	0	0	0	-4.09356	-4.31201	0	0	0	hsa04020	M11000	2	0	206	15	608	27994	2.46711	KEGG Pathway	24	Calcium signaling pathway	3.35263	773|774|775|776|777|779|3973|5332|5333|5533|8911|8912|8913|23236|113026	CACNA1A|CACNA1B|CACNA1C|CACNA1D|CACNA1E|CACNA1S|LHCGR|PLCB4|PLCD1|PPP3CC|CACNA1I|CACNA1H|CACNA1G|PLCB1|PLCD3	-2.40362	-4.31201		0.629097	5.04976	0	34	0	0	-6.12291	23.0214
1	1	1	0	0	-2.06594	-4.23076	-2.5473	0	0	hsa04726	M11100	3	0	119	11	608	27994	1.80921	KEGG Pathway	24	Serotonergic synapse	4.25605	673|773|774|775|776|779|5332|5594|5894|10411|23236	BRAF|CACNA1A|CACNA1B|CACNA1C|CACNA1D|CACNA1S|PLCB4|MAPK1|RAF1|RAPGEF3|PLCB1	-2.34598	-4.23076		0.54054	5.30359	0	34	0	0	-6.12291	23.0214
0	1	1	0	0	0	-4.02259	-3.11437	0	0	GO:1990454	M01100	2	0	12	4	608	27994	0.657895	GO Cellular Components	20	L-type voltage-gated calcium channel complex	15.3476	775|776|779|781	CACNA1C|CACNA1D|CACNA1S|CACNA2D1	-2.19277	-4.02259		0.327864	7.407	0	34	0	0	-6.12291	23.0214
1	1	0	0	0	-3.78665	-4.00366	0	0	0	hsa04934	M11000	2	0	171	13	608	27994	2.13816	KEGG Pathway	24	cushing syndrome	3.50033	673|775|776|779|1869|1870|1871|5332|5594|8911|8912|8913|23236	BRAF|CACNA1C|CACNA1D|CACNA1S|E2F1|E2F2|E2F3|PLCB4|MAPK1|CACNA1I|CACNA1H|CACNA1G|PLCB1	-2.18384	-4.00366		0.586644	4.88658	0	34	0	0	-6.12291	23.0214
0	1	1	0	0	0	-3.89474	-3.14779	0	0	ko04921	M01100	2	0	152	12	608	27994	1.97368	KEGG Pathway	24	Oxytocin signaling pathway	3.63495	775|776|779|781|5332|5533|5594|5894|9254|23236|55799|93589	CACNA1C|CACNA1D|CACNA1S|CACNA2D1|PLCB4|PPP3CC|MAPK1|RAF1|CACNA2D2|PLCB1|CACNA2D3|CACNA2D4	-2.09238	-3.89474		0.564103	4.85352	0	34	0	0	-6.12291	23.0214
1	1	1	0	0	-3.42309	-3.78707	-2.49592	0	0	hsa04260	M11100	3	0	91	9	608	27994	1.48026	KEGG Pathway	24	Cardiac muscle contraction	4.55368	775|776|779|781|9254|10479|55799|84679|93589	CACNA1C|CACNA1D|CACNA1S|CACNA2D1|CACNA2D2|SLC9A6|CACNA2D3|SLC9A7|CACNA2D4	-2.01321	-3.78707		0.489755	5.05925	0	34	0	0	-6.12291	23.0214
1	1	0	0	0	-2.82563	-3.73562	0	0	0	hsa04927	M11000	2	0	73	8	608	27994	1.31579	KEGG Pathway	24	cortisol synthesis and secretion	5.04578	775|776|779|5332|8911|8912|8913|23236	CACNA1C|CACNA1D|CACNA1S|PLCB4|CACNA1I|CACNA1H|CACNA1G|PLCB1	-1.97624	-3.73562		0.462131	5.15716	0	34	0	0	-6.12291	23.0214
0	1	1	0	0	0	-3.66021	-2.97056	0	0	hsa04921	M01100	2	0	161	12	608	27994	1.97368	KEGG Pathway	24	Oxytocin signaling pathway	3.43176	775|776|779|781|5332|5533|5594|5894|9254|23236|55799|93589	CACNA1C|CACNA1D|CACNA1S|CACNA2D1|PLCB4|PPP3CC|MAPK1|RAF1|CACNA2D2|PLCB1|CACNA2D3|CACNA2D4	-1.92302	-3.66021		0.564103	4.61069	0	34	0	0	-6.12291	23.0214
1	1	1	0	0	-2.71947	-3.53511	-2.10703	0	0	ko04260	M11100	3	0	78	8	608	27994	1.31579	KEGG Pathway	24	Cardiac muscle contraction	4.72233	775|776|779|781|9254|10479|55799|93589	CACNA1C|CACNA1D|CACNA1S|CACNA2D1|CACNA2D2|SLC9A6|CACNA2D3|CACNA2D4	-1.81791	-3.53511		0.462131	4.90511	0	34	0	0	-6.12291	23.0214
1	1	0	0	0	-2.63993	-3.38609	0	0	0	ko04925	M11000	2	0	82	8	608	27994	1.31579	KEGG Pathway	24	Aldosterone synthesis and secretion	4.49198	775|776|779|5332|8911|8912|8913|23236	CACNA1C|CACNA1D|CACNA1S|PLCB4|CACNA1I|CACNA1H|CACNA1G|PLCB1	-1.70761	-3.38609		0.462131	4.7184	0	34	0	0	-6.12291	23.0214
1	1	0	0	0	-3.06482	-3.37151	0	0	0	R-HSA-375165	M11000	2	0	63	7	608	27994	1.15132	Reactome Gene Sets	6	NCAM signaling for neurite out-growth	5.11586	775|776|779|5594|8911|8912|8913	CACNA1C|CACNA1D|CACNA1S|MAPK1|CACNA1I|CACNA1H|CACNA1G	-1.70162	-3.37151		0.432644	4.87304	0	34	0	0	-6.12291	23.0214
1	1	0	0	0	-2.46872	-3.36712	0	0	0	GO:0061337	M11000	2	0	149	11	608	27994	1.80921	GO Biological Processes	19	cardiac conduction	3.39913	775|776|779|781|6331|6717|8913|9254|9631|55799|93589	CACNA1C|CACNA1D|CACNA1S|CACNA2D1|SCN5A|SRI|CACNA1G|CACNA2D2|NUP155|CACNA2D3|CACNA2D4	-1.69793	-3.36712	19_GO:0023052 signaling	0.54054	4.37508	0	34	0	0	-6.12291	23.0214
0	1	0	0	0	0	-3.01898	0	0	0	ko05412	M01000	1	0	72	7	608	27994	1.15132	KEGG Pathway	24	Arrhythmogenic right ventricular cardiomyopathy (ARVC)	4.47638	775|776|779|781|9254|55799|93589	CACNA1C|CACNA1D|CACNA1S|CACNA2D1|CACNA2D2|CACNA2D3|CACNA2D4	-1.43923	-3.01898		0.432644	4.40081	0	34	0	0	-6.12291	23.0214
0	1	0	0	0	0	-2.9137	0	0	0	hsa05412	M01000	1	0	75	7	608	27994	1.15132	KEGG Pathway	24	Arrhythmogenic right ventricular cardiomyopathy	4.29732	775|776|779|781|9254|55799|93589	CACNA1C|CACNA1D|CACNA1S|CACNA2D1|CACNA2D2|CACNA2D3|CACNA2D4	-1.36577	-2.9137		0.432644	4.26044	0	34	0	0	-6.12291	23.0214
1	1	0	0	0	-2.32981	-2.81565	0	0	0	hsa04713	M11000	2	0	100	8	608	27994	1.31579	KEGG Pathway	24	circadian entrainment	3.68342	775|776|5332|5594|8911|8912|8913|23236	CACNA1C|CACNA1D|PLCB4|MAPK1|CACNA1I|CACNA1H|CACNA1G|PLCB1	-1.28668	-2.81565		0.462131	4.0054	0	34	0	0	-6.12291	23.0214
1	1	0	0	0	-2.29938	-2.76066	0	0	0	hsa04925	M11000	2	0	102	8	608	27994	1.31579	KEGG Pathway	24	aldosterone synthesis and secretion	3.6112	775|776|779|5332|8911|8912|8913|23236	CACNA1C|CACNA1D|CACNA1S|PLCB4|CACNA1I|CACNA1H|CACNA1G|PLCB1	-1.24039	-2.76066		0.462131	3.93652	0	34	0	0	-6.12291	23.0214
0	1	0	0	0	0	-2.65759	0	0	0	ko05410	M01000	1	0	83	7	608	27994	1.15132	KEGG Pathway	24	Hypertrophic cardiomyopathy (HCM)	3.88312	775|776|779|781|9254|55799|93589	CACNA1C|CACNA1D|CACNA1S|CACNA2D1|CACNA2D2|CACNA2D3|CACNA2D4	-1.15721	-2.65759		0.432644	3.91947	0	34	0	0	-6.12291	23.0214
0	1	1	0	0	0	-2.5439	-2.44266	0	0	ko04924	M01100	2	0	65	6	608	27994	0.986842	KEGG Pathway	24	Renin secretion	4.2501	775|776|779|5332|5533|23236	CACNA1C|CACNA1D|CACNA1S|PLCB4|PPP3CC|PLCB1	-1.06705	-2.5439		0.400884	3.90875	0	34	0	0	-6.12291	23.0214
1	1	0	0	0	-2.33607	-2.54153	0	0	0	GO:1903522	M11000	2	0	304	15	608	27994	2.46711	GO Biological Processes	19	regulation of blood circulation	2.27185	774|775|776|779|781|6331|6717|8912|8913|9254|9631|9732|55799|80005|93589	CACNA1B|CACNA1C|CACNA1D|CACNA1S|CACNA2D1|SCN5A|SRI|CACNA1H|CACNA1G|CACNA2D2|NUP155|DOCK4|CACNA2D3|DOCK5|CACNA2D4	-1.06626	-2.54153	19_GO:0032501 multicellular organismal process	0.629097	3.32217	0	34	0	0	-6.12291	23.0214
0	1	0	0	0	0	-2.54132	0	0	0	hsa05410	M01000	1	0	87	7	608	27994	1.15132	KEGG Pathway	24	Hypertrophic cardiomyopathy	3.70459	775|776|779|781|9254|55799|93589	CACNA1C|CACNA1D|CACNA1S|CACNA2D1|CACNA2D2|CACNA2D3|CACNA2D4	-1.06626	-2.54132		0.432644	3.76458	0	34	0	0	-6.12291	23.0214
0	1	0	0	0	0	-2.45865	0	0	0	ko05414	M01000	1	0	90	7	608	27994	1.15132	KEGG Pathway	24	Dilated cardiomyopathy	3.5811	775|776|779|781|9254|55799|93589	CACNA1C|CACNA1D|CACNA1S|CACNA2D1|CACNA2D2|CACNA2D3|CACNA2D4	-1.00752	-2.45865		0.432644	3.65431	0	34	0	0	-6.12291	23.0214
0	1	0	0	0	0	-2.43558	0	0	0	hsa04725	M01000	1	0	115	8	608	27994	1.31579	KEGG Pathway	24	Cholinergic synapse	3.20297	773|774|775|776|779|5332|5594|23236	CACNA1A|CACNA1B|CACNA1C|CACNA1D|CACNA1S|PLCB4|MAPK1|PLCB1	-0.986565	-2.43558		0.462131	3.52722	0	34	0	0	-6.12291	23.0214
0	1	0	0	0	0	-2.43191	0	0	0	hsa04727	M01000	1	0	91	7	608	27994	1.15132	KEGG Pathway	24	GABAergic synapse	3.54175	773|774|775|776|779|6539|57468	CACNA1A|CACNA1B|CACNA1C|CACNA1D|CACNA1S|SLC6A12|SLC12A5	-0.983728	-2.43191		0.432644	3.6186	0	34	0	0	-6.12291	23.0214
0	1	0	0	0	0	-2.39003	0	0	0	hsa04724	M01000	1	0	117	8	608	27994	1.31579	KEGG Pathway	24	Glutamatergic synapse	3.14822	773|775|776|3996|5332|5533|5594|23236	CACNA1A|CACNA1C|CACNA1D|LLGL1|PLCB4|PPP3CC|MAPK1|PLCB1	-0.956734	-2.39003		0.462131	3.46946	0	34	0	0	-6.12291	23.0214
0	1	1	0	0	0	-2.36329	-2.22901	0	0	ko05010	M01100	2	0	171	10	608	27994	1.64474	KEGG Pathway	24	Alzheimer's disease	2.69256	775|776|779|823|824|1020|5332|5533|5594|23236	CACNA1C|CACNA1D|CACNA1S|CAPN1|CAPN2|CDK5|PLCB4|PPP3CC|MAPK1|PLCB1	-0.938406	-2.36329		0.515816	3.3079	0	34	0	0	-6.12291	23.0214
0	1	1	0	0	0	-2.29283	-2.22725	0	0	hsa04924	M01100	2	0	73	6	608	27994	0.986842	KEGG Pathway	24	Renin secretion	3.78434	775|776|779|5332|5533|23236	CACNA1C|CACNA1D|CACNA1S|PLCB4|PPP3CC|PLCB1	-0.885931	-2.29283		0.400884	3.5492	0	34	0	0	-6.12291	23.0214
0	1	0	0	0	0	-2.23129	0	0	0	hsa05414	M01000	1	0	99	7	608	27994	1.15132	KEGG Pathway	24	Dilated cardiomyopathy	3.25555	775|776|779|781|9254|55799|93589	CACNA1C|CACNA1D|CACNA1S|CACNA2D1|CACNA2D2|CACNA2D3|CACNA2D4	-0.840512	-2.23129		0.432644	3.3498	0	34	0	0	-6.12291	23.0214
1	0	0	0	0	-3.32045	0	0	0	0	GO:0018027	M10000	1	0	23	3	188	27994	1.59574	GO Biological Processes	19	peptidyl-lysine dimethylation	19.4223	9739|23067|56950	SETD1A|SETD1B|SMYD2	-2.02461	-3.32045	19_GO:0008152 metabolic process	0.913923	7.26755	0	35	0	0	-6.11347	19.4223
1	1	0	0	0	-3.13858	-2.0948	0	0	0	GO:0034708	M11000	2	0	105	5	188	27994	2.65957	GO Cellular Components	20	methyltransferase complex	7.09068	1876|3276|9739|22976|23067	E2F6|PRMT1|SETD1A|PAXIP1|SETD1B	-1.88823	-3.13858		1.17347	5.14136	0	35	0	0	-6.11347	19.4223
1	1	0	0	0	-3.11774	-2.6848	0	0	0	GO:0042054	M11000	2	0	61	4	188	27994	2.12766	GO Molecular Functions	21	histone methyltransferase activity	9.76421	3276|9739|23067|56950	PRMT1|SETD1A|SETD1B|SMYD2	-1.87063	-3.11774		1.05245	5.63448	0	35	0	0	-6.11347	19.4223
1	0	0	0	0	-2.74008	0	0	0	0	GO:0035097	M10000	1	0	77	4	188	27994	2.12766	GO Cellular Components	20	histone methyltransferase complex	7.73529	1876|9739|22976|23067	E2F6|SETD1A|PAXIP1|SETD1B	-1.59753	-2.74008		1.05245	4.86633	0	35	0	0	-6.11347	19.4223
1	1	0	0	0	-2.05502	-2.61293	0	0	0	GO:0016279	M11000	2	0	63	6	608	27994	0.986842	GO Molecular Functions	21	protein-lysine N-methyltransferase activity	4.38503	8726|9739|23067|56950|64754|79823	EED|SETD1A|SETD1B|SMYD2|SMYD3|CAMKMT	-1.11726	-2.61293		0.400884	4.00775	0	35	0	0	-6.11347	19.4223
1	1	0	0	0	-2.03629	-2.57807	0	0	0	GO:0016278	M11000	2	0	64	6	608	27994	0.986842	GO Molecular Functions	21	lysine N-methyltransferase activity	4.31651	8726|9739|23067|56950|64754|79823	EED|SETD1A|SETD1B|SMYD2|SMYD3|CAMKMT	-1.09625	-2.57807		0.400884	3.95775	0	35	0	0	-6.11347	19.4223
1	0	0	0	0	-2.54526	0	0	0	0	GO:0016571	M10000	1	0	143	5	188	27994	2.65957	GO Biological Processes	19	histone methylation	5.20644	3276|9739|22976|23067|56950	PRMT1|SETD1A|PAXIP1|SETD1B|SMYD2	-1.45239	-2.54526	19_GO:0071840 cellular component organization or biogenesis	1.17347	4.14665	0	35	0	0	-6.11347	19.4223
1	1	0	0	0	-2.43656	-2.50506	0	0	0	GO:0018024	M11000	2	0	46	5	608	27994	0.822368	GO Molecular Functions	21	histone-lysine N-methyltransferase activity	5.00465	8726|9739|23067|56950|64754	EED|SETD1A|SETD1B|SMYD2|SMYD3	-1.04365	-2.50506		0.366259	4.05023	0	35	0	0	-6.11347	19.4223
1	1	0	0	0	-2.44216	-2.37958	0	0	0	GO:0008276	M11000	2	0	93	4	188	27994	2.12766	GO Molecular Functions	21	protein methyltransferase activity	6.40448	3276|9739|23067|56950	PRMT1|SETD1A|SETD1B|SMYD2	-1.37747	-2.44216		1.05245	4.2926	0	35	0	0	-6.11347	19.4223
1	0	0	0	0	-2.41901	0	0	0	0	GO:0008168	M10000	1	0	220	6	188	27994	3.19149	GO Molecular Functions	21	methyltransferase activity	4.06103	3276|4839|9739|23067|56950|96764	PRMT1|NOP2|SETD1A|SETD1B|SMYD2|TGS1	-1.36062	-2.41901		1.28196	3.74795	0	35	0	0	-6.11347	19.4223
1	0	0	0	0	-2.31655	0	0	0	0	GO:0016741	M10000	1	0	231	6	188	27994	3.19149	GO Molecular Functions	21	transferase activity, transferring one-carbon groups	3.86764	3276|4839|9739|23067|56950|96764	PRMT1|NOP2|SETD1A|SETD1B|SMYD2|TGS1	-1.28884	-2.31655		1.28196	3.59859	0	35	0	0	-6.11347	19.4223
1	1	0	0	0	-2.31488	-2.03868	0	0	0	GO:0008757	M11000	2	0	162	5	188	27994	2.65957	GO Molecular Functions	21	S-adenosylmethionine-dependent methyltransferase activity	4.59581	3276|4839|9739|23067|56950	PRMT1|NOP2|SETD1A|SETD1B|SMYD2	-1.28765	-2.31488		1.17347	3.77413	0	35	0	0	-6.11347	19.4223
1	1	0	0	0	-2.29938	-2.16166	0	0	0	GO:0008170	M11000	2	0	102	4	188	27994	2.12766	GO Molecular Functions	21	N-methyltransferase activity	5.83938	3276|9739|23067|56950	PRMT1|SETD1A|SETD1B|SMYD2	-1.27785	-2.29938		1.05245	4.0261	0	35	0	0	-6.11347	19.4223
1	0	0	0	0	-2.23157	0	0	0	0	GO:0043414	M10000	1	0	318	7	188	27994	3.7234	GO Biological Processes	19	macromolecule methylation	3.27777	3276|4839|9739|22976|23067|56950|96764	PRMT1|NOP2|SETD1A|PAXIP1|SETD1B|SMYD2|TGS1	-1.22681	-2.23157	19_GO:0008152 metabolic process	1.38087	3.35897	0	35	0	0	-6.11347	19.4223
1	0	0	0	0	-2.17494	0	0	0	0	GO:0051568	M10000	1	0	57	3	188	27994	1.59574	GO Biological Processes	19	histone H3-K4 methylation	7.83707	9739|22976|23067	SETD1A|PAXIP1|SETD1B	-1.18527	-2.17494	19_GO:0071840 cellular component organization or biogenesis	0.913923	4.24866	0	35	0	0	-6.11347	19.4223
1	1	0	0	0	-2.08605	-2.14408	0	0	0	GO:0006479	M11000	2	0	184	10	608	27994	1.64474	GO Biological Processes	19	protein methylation	2.50232	3276|5870|8726|9739|22976|23067|26038|56950|64754|79823	PRMT1|RAB6A|EED|SETD1A|PAXIP1|SETD1B|CHD5|SMYD2|SMYD3|CAMKMT	-0.769231	-2.14408	19_GO:0008152 metabolic process	0.515816	3.04638	0	35	0	0	-6.11347	19.4223
1	1	0	0	0	-2.08605	-2.14408	0	0	0	GO:0008213	M11000	2	0	184	10	608	27994	1.64474	GO Biological Processes	19	protein alkylation	2.50232	3276|5870|8726|9739|22976|23067|26038|56950|64754|79823	PRMT1|RAB6A|EED|SETD1A|PAXIP1|SETD1B|CHD5|SMYD2|SMYD3|CAMKMT	-0.769231	-2.14408	19_GO:0008152 metabolic process	0.515816	3.04638	0	35	0	0	-6.11347	19.4223
0	1	0	0	0	0	-2.13671	0	0	0	R-HSA-3247509	M01000	1	0	274	13	608	27994	2.13816	Reactome Gene Sets	6	Chromatin modifying enzymes	2.18451	86|1107|1108|3276|8726|9739|23067|25855|51412|54934|56950|64426|64754	ACTL6A|CHD3|CHD4|PRMT1|EED|SETD1A|SETD1B|BRMS1|ACTL6B|KANSL2|SMYD2|SUDS3|SMYD3	-0.764335	-2.13671		0.586644	2.93582	0	35	0	0	-6.11347	19.4223
0	1	0	0	0	0	-2.13671	0	0	0	R-HSA-4839726	M01000	1	0	274	13	608	27994	2.13816	Reactome Gene Sets	6	Chromatin organization	2.18451	86|1107|1108|3276|8726|9739|23067|25855|51412|54934|56950|64426|64754	ACTL6A|CHD3|CHD4|PRMT1|EED|SETD1A|SETD1B|BRMS1|ACTL6B|KANSL2|SMYD2|SUDS3|SMYD3	-0.764335	-2.13671		0.586644	2.93582	0	35	0	0	-6.11347	19.4223
1	0	0	0	0	-2.10416	0	0	0	0	GO:0034968	M10000	1	0	116	4	188	27994	2.12766	GO Biological Processes	19	histone lysine methylation	5.13463	9739|22976|23067|56950	SETD1A|PAXIP1|SETD1B|SMYD2	-1.13114	-2.10416	19_GO:0071840 cellular component organization or biogenesis	1.05245	3.66918	0	35	0	0	-6.11347	19.4223
0	1	0	0	0	0	-2.08011	0	0	0	GO:0018022	M01000	1	0	132	8	608	27994	1.31579	GO Biological Processes	19	peptidyl-lysine methylation	2.79047	8726|9739|22976|23067|26038|56950|64754|79823	EED|SETD1A|PAXIP1|SETD1B|CHD5|SMYD2|SMYD3|CAMKMT	-0.720262	-2.08011	19_GO:0008152 metabolic process	0.462131	3.07228	0	35	0	0	-6.11347	19.4223
1	1	0	0	0	-6.02919	-4.02259	0	0	0	GO:0019992	M11000	2	0	12	4	188	27994	2.12766	GO Molecular Functions	21	diacylglycerol binding	49.6348	10125|10235|25780|115727	RASGRP1|RASGRP2|RASGRP3|RASGRP4	-4.03673	-6.02919		1.05245	13.8558	0	36	1	1	-6.02919	49.6348
1	1	0	0	0	-5.47286	-4.76886	0	0	0	R-HSA-392517	M11000	2	0	16	4	188	27994	2.12766	Reactome Gene Sets	6	Rap1 signalling	37.2261	10125|10235|10411|11069	RASGRP1|RASGRP2|RAPGEF3|RAPGEF4	-3.61264	-5.47286		1.05245	11.9181	0	36	0	0	-6.02919	49.6348
1	1	0	0	0	-4.76456	-4.62589	0	0	0	GO:0005085	M11000	2	0	217	9	188	27994	4.78723	GO Molecular Functions	21	guanyl-nucleotide exchange factor activity	6.17575	2889|3257|10125|10235|10411|11069|25780|51195|115727	RAPGEF1|HPS1|RASGRP1|RASGRP2|RAPGEF3|RAPGEF4|RASGRP3|RAPGEFL1|RASGRP4	-3.0826	-4.76456		1.55708	6.29354	0	36	0	0	-6.02919	49.6348
1	1	0	0	0	-4.51376	-3.58795	0	0	0	R-HSA-354192	M11000	2	0	27	4	188	27994	2.12766	Reactome Gene Sets	6	Integrin signaling	22.0599	10125|10235|10411|11069	RASGRP1|RASGRP2|RAPGEF3|RAPGEF4	-2.8897	-4.51376		1.05245	9.00222	0	36	0	0	-6.02919	49.6348
1	1	0	0	0	-4.32705	-2.41385	0	0	0	M269	M11000	2	0	30	4	188	27994	2.12766	Canonical Pathways	11	PID RAS PATHWAY	19.8539	10125|10235|25780|115727	RASGRP1|RASGRP2|RASGRP3|RASGRP4	-2.76214	-4.32705		1.05245	8.49565	0	36	0	0	-6.02919	49.6348
1	1	0	0	0	-3.87023	-2.8278	0	0	0	R-HSA-76009	M11000	2	0	39	4	188	27994	2.12766	Reactome Gene Sets	6	Platelet Aggregation (Plug Formation)	15.2722	10125|10235|10411|11069	RASGRP1|RASGRP2|RAPGEF3|RAPGEF4	-2.42996	-3.87023		1.05245	7.3338	0	36	0	0	-6.02919	49.6348
1	0	0	0	0	-2.35883	0	0	0	0	GO:1900274	M10000	1	0	49	3	188	27994	1.59574	GO Biological Processes	19	regulation of phospholipase C activity	9.11659	10125|11331|115727	RASGRP1|PHB2|RASGRP4	-1.31947	-2.35883	19_GO:0065007 biological regulation	0.913923	4.67578	0	36	0	0	-6.02919	49.6348
0	1	0	0	0	0	-2.05018	0	0	0	R-HSA-2871837	M01000	1	0	82	6	608	27994	0.986842	Reactome Gene Sets	6	FCERI mediated NF-kB activation	3.36898	5170|5704|8454|10125|10235|115727	PDPK1|PSMC4|CUL1|RASGRP1|RASGRP2|RASGRP4	-0.699161	-2.05018		0.400884	3.201	0	36	0	0	-6.02919	49.6348
0	1	1	0	0	0	-5.96544	-4.42104	0	0	GO:0030124	M01100	2	0	5	4	608	27994	0.657895	GO Cellular Components	20	AP-4 adaptor complex	36.8342	9179|11154|23431|146705	AP4M1|AP4S1|AP4E1|TEPSIN	-3.70255	-5.96544		0.327864	11.9399	0	38	1	1	-5.96544	36.8342
0	1	0	0	0	0	-4.39662	0	0	0	CORUM:67	M01000	1	0	4	3	608	27994	0.493421	CORUM	33	AP4 adaptor complex	34.5321	9179|11154|23431	AP4M1|AP4S1|AP4E1	-2.46454	-4.39662		0.284173	9.99312	0	38	0	0	-5.96544	36.8342
0	1	1	0	0	0	-3.77781	-3.8538	0	0	R-HSA-199992	M01100	2	0	72	7	441	27994	1.5873	Reactome Gene Sets	6	trans-Golgi Network Vesicle Budding	6.17152	408|2580|4952|8907|9026|9179|11154	ARRB1|GAK|OCRL|AP1M1|HIP1R|AP4M1|AP4S1	-2.41664	-3.8538		0.595163	5.55866	0	38	0	0	-5.96544	36.8342
0	1	1	0	0	0	-3.0457	-2.66525	0	0	R-HSA-432720	M01100	2	0	35	5	608	27994	0.822368	Reactome Gene Sets	6	Lysosome Vesicle Biogenesis	6.57754	408|8907|9179|11154|23431	ARRB1|AP1M1|AP4M1|AP4S1|AP4E1	-1.45848	-3.0457		0.366259	4.91958	0	38	0	0	-5.96544	36.8342
0	1	1	0	0	0	-2.87827	-2.72758	0	0	R-HSA-432722	M01100	2	0	56	6	608	27994	0.986842	Reactome Gene Sets	6	Golgi Associated Vesicle Biogenesis	4.93315	408|2580|4952|8907|9026|23431	ARRB1|GAK|OCRL|AP1M1|HIP1R|AP4E1	-1.33507	-2.87827		0.400884	4.38985	0	38	0	0	-5.96544	36.8342
0	1	0	0	0	0	-5.96544	0	0	0	GO:0086007	M01000	1	0	5	4	608	27994	0.657895	GO Molecular Functions	21	voltage-gated calcium channel activity involved in cardiac muscle cell action potential	36.8342	775|776|781|8913	CACNA1C|CACNA1D|CACNA2D1|CACNA1G	-3.70255	-5.96544		0.327864	11.9399	0	39	1	1	-5.96544	74.4521
1	1	1	0	0	-3.3194	-5.64666	-2.79845	0	0	GO:0030315	M11100	3	0	54	9	608	27994	1.48026	GO Cellular Components	20	T-tubule	7.67379	288|775|776|779|781|6323|6326|6331|6717	ANK3|CACNA1C|CACNA1D|CACNA1S|CACNA2D1|SCN1A|SCN2A|SCN5A|SRI	-3.44439	-5.64666		0.489755	7.31423	0	39	0	0	-5.96544	74.4521
1	1	1	0	0	-3.29499	-5.34004	-2.60771	0	0	GO:0030048	M11100	3	0	148	14	608	27994	2.30263	GO Biological Processes	19	actin filament-based movement	4.3554	775|776|781|4627|4628|4643|4647|4648|6323|6331|6717|8913|9631|79784	CACNA1C|CACNA1D|CACNA2D1|MYH9|MYH10|MYO1E|MYO7A|MYO7B|SCN1A|SCN5A|SRI|CACNA1G|NUP155|MYH14	-3.20009	-5.34004	19_GO:0009987 cellular process	0.608278	6.09825	0	39	0	0	-5.96544	74.4521
1	1	0	0	0	-5.23108	-3.71182	0	0	0	GO:0086045	M11000	2	0	6	3	188	27994	1.59574	GO Biological Processes	19	membrane depolarization during AV node cell action potential	74.4521	775|6331|8913	CACNA1C|SCN5A|CACNA1G	-3.42201	-5.23108	19_GO:0023052 signaling	0.913923	14.7955	0	39	0	0	-5.96544	74.4521
1	1	1	0	0	-3.32045	-5.12237	-2.26435	0	0	GO:0086012	M11100	3	0	23	6	608	27994	0.986842	GO Biological Processes	19	membrane depolarization during cardiac muscle cell action potential	12.0112	288|775|776|781|6331|8913	ANK3|CACNA1C|CACNA1D|CACNA2D1|SCN5A|CACNA1G	-3.03084	-5.12237	19_GO:0065007 biological regulation	0.400884	7.87146	0	39	0	0	-5.96544	74.4521
1	1	0	0	0	-4.3254	-2.83067	0	0	0	GO:0086016	M11000	2	0	11	3	188	27994	1.59574	GO Biological Processes	19	AV node cell action potential	40.6103	775|6331|8913	CACNA1C|SCN5A|CACNA1G	-2.76214	-4.3254	19_GO:0023052 signaling	0.913923	10.8042	0	39	0	0	-5.96544	74.4521
1	1	0	0	0	-4.3254	-2.83067	0	0	0	GO:0086027	M11000	2	0	11	3	188	27994	1.59574	GO Biological Processes	19	AV node cell to bundle of His cell signaling	40.6103	775|6331|8913	CACNA1C|SCN5A|CACNA1G	-2.76214	-4.3254	19_GO:0023052 signaling	0.913923	10.8042	0	39	0	0	-5.96544	74.4521
1	1	0	0	0	-2.89247	-4.2414	0	0	0	GO:0086019	M11000	2	0	32	6	608	27994	0.986842	GO Biological Processes	19	cell-cell signaling involved in cardiac conduction	8.63302	775|776|781|6331|8913|9631	CACNA1C|CACNA1D|CACNA2D1|SCN5A|CACNA1G|NUP155	-2.35431	-4.2414	19_GO:0023052 signaling	0.400884	6.43724	0	39	0	0	-5.96544	74.4521
1	1	0	0	0	-4.09082	-2.60585	0	0	0	GO:0086067	M11000	2	0	13	3	188	27994	1.59574	GO Biological Processes	19	AV node cell to bundle of His cell communication	34.3625	775|6331|8913	CACNA1C|SCN5A|CACNA1G	-2.59139	-4.09082	19_GO:0023052 signaling	0.913923	9.89312	0	39	0	0	-5.96544	74.4521
0	1	0	0	0	0	-4.00577	0	0	0	GO:0086046	M01000	1	0	5	3	608	27994	0.493421	GO Biological Processes	19	membrane depolarization during SA node cell action potential	27.6257	776|6331|8913	CACNA1D|SCN5A|CACNA1G	-2.18497	-4.00577	19_GO:0023052 signaling	0.284173	8.87164	0	39	0	0	-5.96544	74.4521
1	1	0	0	0	-2.91663	-3.90889	0	0	0	GO:0086003	M11000	2	0	69	8	608	27994	1.31579	GO Biological Processes	19	cardiac muscle cell contraction	5.33829	775|776|781|6323|6331|6717|8913|9631	CACNA1C|CACNA1D|CACNA2D1|SCN1A|SCN5A|SRI|CACNA1G|NUP155	-2.10271	-3.90889	19_GO:0032501 multicellular organismal process	0.462131	5.376	0	39	0	0	-5.96544	74.4521
0	1	1	0	0	0	-3.73805	-2.24678	0	0	GO:0042383	M01100	2	0	135	11	608	27994	1.80921	GO Cellular Components	20	sarcolemma	3.75163	288|775|776|779|781|6323|6326|6331|6717|80024|84033	ANK3|CACNA1C|CACNA1D|CACNA1S|CACNA2D1|SCN1A|SCN2A|SCN5A|SRI|SLC8B1|OBSCN	-1.97624	-3.73805		0.54054	4.77515	0	39	0	0	-5.96544	74.4521
1	1	0	0	0	-3.25896	-3.69236	0	0	0	GO:0086002	M11000	2	0	56	7	608	27994	1.15132	GO Biological Processes	19	cardiac muscle cell action potential involved in contraction	5.75535	775|776|781|6323|6331|8913|9631	CACNA1C|CACNA1D|CACNA2D1|SCN1A|SCN5A|CACNA1G|NUP155	-1.94608	-3.69236	19_GO:0032501 multicellular organismal process	0.432644	5.30751	0	39	0	0	-5.96544	74.4521
1	1	0	0	0	-2.78221	-3.6534	0	0	0	GO:0086001	M11000	2	0	75	8	608	27994	1.31579	GO Biological Processes	19	cardiac muscle cell action potential	4.91123	288|775|776|781|6323|6331|8913|9631	ANK3|CACNA1C|CACNA1D|CACNA2D1|SCN1A|SCN5A|CACNA1G|NUP155	-1.91948	-3.6534	19_GO:0065007 biological regulation	0.462131	5.05366	0	39	0	0	-5.96544	74.4521
1	1	0	0	0	-2.17494	-3.64357	0	0	0	GO:0086065	M11000	2	0	57	7	608	27994	1.15132	GO Biological Processes	19	cell communication involved in cardiac conduction	5.65437	775|776|781|6331|6717|8913|9631	CACNA1C|CACNA1D|CACNA2D1|SCN5A|SRI|CACNA1G|NUP155	-1.91207	-3.64357	19_GO:0023052 signaling	0.432644	5.24108	0	39	0	0	-5.96544	74.4521
0	1	0	0	0	0	-3.10978	0	0	0	GO:0086015	M01000	1	0	9	3	608	27994	0.493421	GO Biological Processes	19	SA node cell action potential	15.3476	776|6331|8913	CACNA1D|SCN5A|CACNA1G	-1.49998	-3.10978	19_GO:0023052 signaling	0.284173	6.41431	0	39	0	0	-5.96544	74.4521
0	1	0	0	0	0	-3.10978	0	0	0	GO:0086018	M01000	1	0	9	3	608	27994	0.493421	GO Biological Processes	19	SA node cell to atrial cardiac muscle cell signaling	15.3476	776|6331|8913	CACNA1D|SCN5A|CACNA1G	-1.49998	-3.10978	19_GO:0023052 signaling	0.284173	6.41431	0	39	0	0	-5.96544	74.4521
0	1	1	0	0	0	-3.0919	-2.4405	0	0	GO:0030506	M01100	2	0	20	4	608	27994	0.657895	GO Molecular Functions	21	ankyrin binding	9.20855	776|999|6331|84033	CACNA1D|CDH1|SCN5A|OBSCN	-1.49473	-3.0919		0.327864	5.47163	0	39	0	0	-5.96544	74.4521
0	1	0	0	0	0	-2.96193	0	0	0	GO:0086070	M01000	1	0	10	3	608	27994	0.493421	GO Biological Processes	19	SA node cell to atrial cardiac muscle cell communication	13.8128	776|6331|8913	CACNA1D|SCN5A|CACNA1G	-1.40478	-2.96193	19_GO:0023052 signaling	0.284173	6.03813	0	39	0	0	-5.96544	74.4521
1	1	0	0	0	-2.64201	-2.8278	0	0	0	GO:0086091	M11000	2	0	39	5	608	27994	0.822368	GO Biological Processes	19	regulation of heart rate by cardiac conduction	5.90292	775|776|781|6331|8913	CACNA1C|CACNA1D|CACNA2D1|SCN5A|CACNA1G	-1.29596	-2.8278	19_GO:0023052 signaling	0.366259	4.5653	0	39	0	0	-5.96544	74.4521
0	1	0	0	0	0	-2.44482	0	0	0	GO:0031674	M01000	1	0	140	9	608	27994	1.48026	GO Cellular Components	20	I band	2.95989	288|775|776|779|6323|6331|6717|84033|84700	ANK3|CACNA1C|CACNA1D|CACNA1S|SCN1A|SCN5A|SRI|OBSCN|MYO18B	-0.995382	-2.44482		0.489755	3.46389	0	39	0	0	-5.96544	74.4521
1	1	0	0	0	-2.07855	-2.36766	0	0	0	GO:0070252	M11000	2	0	118	8	608	27994	1.31579	GO Biological Processes	19	actin-mediated cell contraction	3.12154	775|776|781|6323|6331|6717|8913|9631	CACNA1C|CACNA1D|CACNA2D1|SCN1A|SCN5A|SRI|CACNA1G|NUP155	-0.940414	-2.36766	19_GO:0009987 cellular process	0.462131	3.44104	0	39	0	0	-5.96544	74.4521
0	1	0	0	0	0	-2.36127	0	0	0	GO:0099623	M01000	1	0	31	4	608	27994	0.657895	GO Biological Processes	19	regulation of cardiac muscle cell membrane repolarization	5.941	776|781|6331|9948	CACNA1D|CACNA2D1|SCN5A|WDR1	-0.938406	-2.36127	19_GO:0051179 localization	0.327864	4.10125	0	39	0	0	-5.96544	74.4521
0	1	0	0	0	0	-2.15768	0	0	0	GO:0030018	M01000	1	0	128	8	608	27994	1.31579	GO Cellular Components	20	Z disc	2.87767	288|775|776|6323|6331|6717|84033|84700	ANK3|CACNA1C|CACNA1D|SCN1A|SCN5A|SRI|OBSCN|MYO18B	-0.782114	-2.15768		0.462131	3.17249	0	39	0	0	-5.96544	74.4521
1	0	0	0	0	-2.11329	0	0	0	0	GO:0097110	M10000	1	0	60	3	188	27994	1.59574	GO Molecular Functions	21	scaffold protein binding	7.44521	6331|8912|8913	SCN5A|CACNA1H|CACNA1G	-1.13871	-2.11329		0.913923	4.10942	0	39	0	0	-5.96544	74.4521
0	1	0	0	0	0	-2.05428	0	0	0	GO:0086014	M01000	1	0	20	3	608	27994	0.493421	GO Biological Processes	19	atrial cardiac muscle cell action potential	6.90641	775|6331|9631	CACNA1C|SCN5A|NUP155	-0.700567	-2.05428	19_GO:0023052 signaling	0.284173	3.93708	0	39	0	0	-5.96544	74.4521
0	1	0	0	0	0	-2.05428	0	0	0	GO:0086026	M01000	1	0	20	3	608	27994	0.493421	GO Biological Processes	19	atrial cardiac muscle cell to AV node cell signaling	6.90641	775|6331|9631	CACNA1C|SCN5A|NUP155	-0.700567	-2.05428	19_GO:0023052 signaling	0.284173	3.93708	0	39	0	0	-5.96544	74.4521
0	1	0	0	0	0	-2.05428	0	0	0	GO:0086066	M01000	1	0	20	3	608	27994	0.493421	GO Biological Processes	19	atrial cardiac muscle cell to AV node cell communication	6.90641	775|6331|9631	CACNA1C|SCN5A|NUP155	-0.700567	-2.05428	19_GO:0023052 signaling	0.284173	3.93708	0	39	0	0	-5.96544	74.4521
0	1	0	0	0	0	-2.0427	0	0	0	GO:0060306	M01000	1	0	38	4	608	27994	0.657895	GO Biological Processes	19	regulation of membrane repolarization	4.84661	776|781|6331|9948	CACNA1D|CACNA2D1|SCN5A|WDR1	-0.69483	-2.0427	19_GO:0051179 localization	0.327864	3.53545	0	39	0	0	-5.96544	74.4521
1	1	0	0	0	-4.3254	-5.70532	0	0	0	R-HSA-68689	M11000	2	0	11	5	608	27994	0.822368	Reactome Gene Sets	6	CDC6 association with the ORC:origin complex	20.9285	1869|1870|1871|5000|23595	E2F1|E2F2|E2F3|ORC4|ORC3	-3.48608	-5.70532		0.366259	9.85001	0	40	0	0	-5.9302	34.3625
1	1	1	0	0	-2.57942	-4.58379	-2.41094	0	0	ko05219	M11100	3	0	41	7	608	27994	1.15132	KEGG Pathway	24	Bladder cancer	7.86096	673|999|1869|1870|1871|5594|5894	BRAF|CDH1|E2F1|E2F2|E2F3|MAPK1|RAF1	-2.61844	-4.58379		0.432644	6.55051	0	40	0	0	-5.9302	34.3625
1	1	1	0	0	-2.15399	-4.45786	-2.65969	0	0	ko05223	M11100	3	0	58	8	608	27994	1.31579	KEGG Pathway	24	Non-small cell lung cancer	6.35073	673|1869|1870|1871|5170|5594|5894|27436	BRAF|E2F1|E2F2|E2F3|PDPK1|MAPK1|RAF1|EML4	-2.51029	-4.45786		0.462131	6.07795	0	40	0	0	-5.9302	34.3625
1	1	1	0	0	-2.49155	-4.37666	-2.29972	0	0	hsa05219	M11100	3	0	44	7	608	27994	1.15132	KEGG Pathway	24	Bladder cancer	7.32499	673|999|1869|1870|1871|5594|5894	BRAF|CDH1|E2F1|E2F2|E2F3|MAPK1|RAF1	-2.4522	-4.37666		0.432644	6.25615	0	40	0	0	-5.9302	34.3625
1	1	0	0	0	-4.09082	-2.60585	0	0	0	M00692	M11000	2	0	13	3	188	27994	1.59574	KEGG Functional Sets	26	Cell cycle - G1/S transition	34.3625	1869|1870|1871	E2F1|E2F2|E2F3	-2.59139	-4.09082		0.913923	9.89312	0	40	0	0	-5.9302	34.3625
1	1	0	0	0	-4.09082	-2.60585	0	0	0	hsa_M00692	M11000	2	0	13	3	188	27994	1.59574	KEGG Functional Sets	26	Cell cycle - G1/S transition	34.3625	1869|1870|1871	E2F1|E2F2|E2F3	-2.59139	-4.09082		0.913923	9.89312	0	40	0	0	-5.9302	34.3625
0	1	1	0	0	0	-3.90889	-2.33109	0	0	ko05218	M01100	2	0	69	8	608	27994	1.31579	KEGG Pathway	24	Melanoma	5.33829	673|999|1869|1870|1871|5594|5728|5894	BRAF|CDH1|E2F1|E2F2|E2F3|MAPK1|PTEN|RAF1	-2.10271	-3.90889		0.462131	5.376	0	40	0	0	-5.9302	34.3625
0	1	1	0	0	0	-3.86441	-2.30444	0	0	hsa05223	M01100	2	0	70	8	608	27994	1.31579	KEGG Pathway	24	Non-small cell lung cancer	5.26203	673|1869|1870|1871|5170|5594|5894|27436	BRAF|E2F1|E2F2|E2F3|PDPK1|MAPK1|RAF1|EML4	-2.07516	-3.86441		0.462131	5.31972	0	40	0	0	-5.9302	34.3625
1	1	0	0	0	-3.72328	-2.25774	0	0	0	R-HSA-9659787	M11000	2	0	17	3	188	27994	1.59574	Reactome Gene Sets	6	Aberrant regulation of mitotic G1/S transition in cancer due to RB1 defects	26.2772	1869|1870|1871	E2F1|E2F2|E2F3	-2.32283	-3.72328		0.913923	8.57211	0	40	0	0	-5.9302	34.3625
1	1	0	0	0	-3.72328	-2.25774	0	0	0	R-HSA-9661069	M11000	2	0	17	3	188	27994	1.59574	Reactome Gene Sets	6	Defective binding of RB1 mutants to E2F1,(E2F2, E2F3)	26.2772	1869|1870|1871	E2F1|E2F2|E2F3	-2.32283	-3.72328		0.913923	8.57211	0	40	0	0	-5.9302	34.3625
0	1	0	0	0	0	-3.35028	0	0	0	hsa05218	M01000	1	0	83	8	608	27994	1.31579	KEGG Pathway	24	Melanoma	4.43786	673|999|1869|1870|1871|5594|5728|5894	BRAF|CDH1|E2F1|E2F2|E2F3|MAPK1|PTEN|RAF1	-1.68457	-3.35028		0.462131	4.6736	0	40	0	0	-5.9302	34.3625
1	1	0	0	0	-2.03629	-3.3293	0	0	0	ko05214	M11000	2	0	64	7	608	27994	1.15132	KEGG Pathway	24	Glioma	5.03593	673|1869|1870|1871|5594|5728|5894	BRAF|E2F1|E2F2|E2F3|MAPK1|PTEN|RAF1	-1.66985	-3.3293		0.432644	4.81626	0	40	0	0	-5.9302	34.3625
0	1	0	0	0	0	-3.21238	0	0	0	ko05215	M01000	1	0	87	8	608	27994	1.31579	KEGG Pathway	24	Prostate cancer	4.23382	673|1869|1870|1871|5170|5594|5728|5894	BRAF|E2F1|E2F2|E2F3|PDPK1|MAPK1|PTEN|RAF1	-1.58069	-3.21238		0.462131	4.50123	0	40	0	0	-5.9302	34.3625
0	1	0	0	0	0	-3.04615	0	0	0	hsa05200	M01000	1	0	575	25	608	27994	4.11184	KEGG Pathway	24	Pathways in cancer	2.00186	673|999|1869|1870|1871|4437|5332|5594|5599|5601|5602|5728|5894|8209|8453|8454|10125|10235|10587|11040|22798|23236|25780|27436|115727	BRAF|CDH1|E2F1|E2F2|E2F3|MSH3|PLCB4|MAPK1|MAPK8|MAPK9|MAPK10|PTEN|RAF1|GATD3A|CUL2|CUL1|RASGRP1|RASGRP2|TXNRD2|PIM2|LAMB4|PLCB1|RASGRP3|EML4|RASGRP4	-1.45848	-3.04615		0.805284	3.61682	0	40	0	0	-5.9302	34.3625
1	1	0	0	0	-2.85322	-2.26198	0	0	0	R-HSA-2559585	M11000	2	0	33	3	188	27994	1.59574	Reactome Gene Sets	6	Oncogene Induced Senescence	13.5368	1869|1870|1871	E2F1|E2F2|E2F3	-1.68306	-2.85322		0.913923	5.92516	0	40	0	0	-5.9302	34.3625
0	1	0	0	0	0	-2.81369	0	0	0	hsa05214	M01000	1	0	78	7	608	27994	1.15132	KEGG Pathway	24	Glioma	4.13204	673|1869|1870|1871|5594|5728|5894	BRAF|E2F1|E2F2|E2F3|MAPK1|PTEN|RAF1	-1.2854	-2.81369		0.432644	4.12725	0	40	0	0	-5.9302	34.3625
0	1	0	0	0	0	-2.77836	0	0	0	R-HSA-2559580	M01000	1	0	125	9	608	27994	1.48026	Reactome Gene Sets	6	Oxidative Stress Induced Senescence	3.31508	1432|1869|1870|1871|5594|5599|5601|5602|8726	MAPK14|E2F1|E2F2|E2F3|MAPK1|MAPK8|MAPK9|MAPK10|EED	-1.25527	-2.77836		0.489755	3.8652	0	40	0	0	-5.9302	34.3625
0	1	0	0	0	0	-2.76066	0	0	0	hsa05215	M01000	1	0	102	8	608	27994	1.31579	KEGG Pathway	24	Prostate cancer	3.6112	673|1869|1870|1871|5170|5594|5728|5894	BRAF|E2F1|E2F2|E2F3|PDPK1|MAPK1|PTEN|RAF1	-1.24039	-2.76066		0.462131	3.93652	0	40	0	0	-5.9302	34.3625
1	0	0	0	0	-2.7428	0	0	0	0	R-HSA-9675126	M10000	1	0	36	3	188	27994	1.59574	Reactome Gene Sets	6	Diseases of mitotic cell cycle	12.4087	1869|1870|1871	E2F1|E2F2|E2F3	-1.59963	-2.7428		0.913923	5.63207	0	40	0	0	-5.9302	34.3625
1	0	0	0	0	-2.7428	0	0	0	0	R-HSA-9687139	M10000	1	0	36	3	188	27994	1.59574	Reactome Gene Sets	6	Aberrant regulation of mitotic cell cycle due to RB1 defects	12.4087	1869|1870|1871	E2F1|E2F2|E2F3	-1.59963	-2.7428		0.913923	5.63207	0	40	0	0	-5.9302	34.3625
0	1	0	0	0	0	-2.4453	0	0	0	R-HSA-68867	M01000	1	0	68	6	608	27994	0.986842	Reactome Gene Sets	6	Assembly of the pre-replicative complex	4.0626	1869|1870|1871|5000|5704|23595	E2F1|E2F2|E2F3|ORC4|PSMC4|ORC3	-0.995434	-2.4453		0.400884	3.76749	0	40	0	0	-5.9302	34.3625
0	1	0	0	0	0	-2.35214	0	0	0	ko05220	M01000	1	0	71	6	608	27994	0.986842	KEGG Pathway	24	Chronic myeloid leukemia	3.89094	673|1869|1870|1871|5594|5894	BRAF|E2F1|E2F2|E2F3|MAPK1|RAF1	-0.931257	-2.35214		0.400884	3.63412	0	40	0	0	-5.9302	34.3625
0	1	0	0	0	0	-2.17626	0	0	0	hsa05225	M01000	1	0	182	10	608	27994	1.64474	KEGG Pathway	24	hepatocellular carcinoma	2.52982	86|673|1869|1870|1871|5594|5728|5894|10587|51412	ACTL6A|BRAF|E2F1|E2F2|E2F3|MAPK1|PTEN|RAF1|TXNRD2|ACTL6B	-0.796407	-2.17626		0.515816	3.08512	0	40	0	0	-5.9302	34.3625
0	1	0	0	0	0	-2.05018	0	0	0	hsa05220	M01000	1	0	82	6	608	27994	0.986842	KEGG Pathway	24	Chronic myeloid leukemia	3.36898	673|1869|1870|1871|5594|5894	BRAF|E2F1|E2F2|E2F3|MAPK1|RAF1	-0.699161	-2.05018		0.400884	3.201	0	40	0	0	-5.9302	34.3625
0	1	1	0	0	0	-4.29948	-3.62512	0	0	R-HSA-5633007	M01100	2	0	160	13	608	27994	2.13816	Reactome Gene Sets	6	Regulation of TP53 Activity	3.74097	1020|1107|1108|1432|1763|5170|5985|6873|9099|9156|54457|56950|64223	CDK5|CHD3|CHD4|MAPK14|DNA2|PDPK1|RFC5|TAF2|USP2|EXO1|TAF7L|SMYD2|MLST8	-2.39497	-4.29948		0.586644	5.18071	0	41	0	0	-5.76118	6.90641
0	1	0	0	0	0	-2.40555	0	0	0	R-HSA-6804756	M01000	1	0	92	7	608	27994	1.15132	Reactome Gene Sets	6	Regulation of TP53 Activity through Phosphorylation	3.50325	1020|1432|1763|5985|6873|9156|54457	CDK5|MAPK14|DNA2|RFC5|TAF2|EXO1|TAF7L	-0.969398	-2.40555		0.432644	3.58338	0	41	0	0	-5.76118	6.90641
0	1	0	0	0	0	-2.05428	0	0	0	GO:0004003	M01000	1	0	20	3	608	27994	0.493421	GO Molecular Functions	21	ATP-dependent DNA helicase activity	6.90641	1107|1763|5985	CHD3|DNA2|RFC5	-0.700567	-2.05428		0.284173	3.93708	0	41	0	0	-5.76118	6.90641
0	1	0	0	0	0	-2.05428	0	0	0	GO:0008026	M01000	1	0	20	3	608	27994	0.493421	GO Molecular Functions	21	ATP-dependent helicase activity	6.90641	1107|1763|5985	CHD3|DNA2|RFC5	-0.700567	-2.05428		0.284173	3.93708	0	41	0	0	-5.76118	6.90641
0	1	0	0	0	0	-2.05428	0	0	0	GO:0070035	M01000	1	0	20	3	608	27994	0.493421	GO Molecular Functions	21	purine NTP-dependent helicase activity	6.90641	1107|1763|5985	CHD3|DNA2|RFC5	-0.700567	-2.05428		0.284173	3.93708	0	41	0	0	-5.76118	6.90641
0	1	1	0	0	0	-3.52784	-3.0218	0	0	R-HSA-72172	M01100	2	0	191	13	608	27994	2.13816	Reactome Gene Sets	6	mRNA Splicing	3.1338	3191|4670|4686|5440|6635|10772|22916|23658|51340|51691|55599|56259|85313	HNRNPL|HNRNPM|NCBP1|POLR2K|SNRPE|SRSF10|NCBP2|LSM5|CRNKL1|LSM8|RNPC3|CTNNBL1|PPIL4	-1.81297	-3.52784		0.586644	4.40897	0	42	0	0	-5.72646	3.79176
0	1	1	0	0	0	-3.15647	-2.58847	0	0	R-HSA-72163	M01100	2	0	183	12	608	27994	1.97368	Reactome Gene Sets	6	mRNA Splicing - Major Pathway	3.0192	3191|4670|4686|5440|6635|10772|22916|23658|51340|51691|56259|85313	HNRNPL|HNRNPM|NCBP1|POLR2K|SNRPE|SRSF10|NCBP2|LSM5|CRNKL1|LSM8|CTNNBL1|PPIL4	-1.53862	-3.15647		0.564103	4.08327	0	42	0	0	-5.72646	3.79176
0	1	1	0	0	0	-3.14772	-2.87961	0	0	hsa03040	M01100	2	0	134	10	608	27994	1.64474	KEGG Pathway	24	Spliceosome	3.43603	4670|4686|6635|10772|22916|23658|51340|51691|56259|57187	HNRNPM|NCBP1|SNRPE|SRSF10|NCBP2|LSM5|CRNKL1|LSM8|CTNNBL1|THOC2	-1.53178	-3.14772		0.515816	4.21169	0	42	0	0	-5.72646	3.79176
0	1	1	0	0	0	-3.14772	-2.87961	0	0	ko03040	M01100	2	0	134	10	608	27994	1.64474	KEGG Pathway	24	Spliceosome	3.43603	4670|4686|6635|10772|22916|23658|51340|51691|56259|57187	HNRNPM|NCBP1|SNRPE|SRSF10|NCBP2|LSM5|CRNKL1|LSM8|CTNNBL1|THOC2	-1.53178	-3.14772		0.515816	4.21169	0	42	0	0	-5.72646	3.79176
1	1	1	0	0	-2.29878	-3.00473	-2.02358	0	0	GO:0000377	M11100	3	0	390	19	608	27994	3.125	GO Biological Processes	19	RNA splicing, via transesterification reactions with bulged adenosine as nucleophile	2.24311	3191|3550|4670|4686|5440|6635|6732|6733|10772|22916|23658|51340|51691|55596|55599|56259|59286|96764|135295	HNRNPL|IK|HNRNPM|NCBP1|POLR2K|SNRPE|SRPK1|SRPK2|SRSF10|NCBP2|LSM5|CRNKL1|LSM8|ZCCHC8|RNPC3|CTNNBL1|UBL5|TGS1|SRSF12	-1.4295	-3.00473	19_GO:0008152 metabolic process	0.705633	3.68356	0	42	0	0	-5.72646	3.79176
1	1	1	0	0	-2.29878	-3.00473	-2.02358	0	0	GO:0000398	M11100	3	0	390	19	608	27994	3.125	GO Biological Processes	19	mRNA splicing, via spliceosome	2.24311	3191|3550|4670|4686|5440|6635|6732|6733|10772|22916|23658|51340|51691|55596|55599|56259|59286|96764|135295	HNRNPL|IK|HNRNPM|NCBP1|POLR2K|SNRPE|SRPK1|SRPK2|SRSF10|NCBP2|LSM5|CRNKL1|LSM8|ZCCHC8|RNPC3|CTNNBL1|UBL5|TGS1|SRSF12	-1.4295	-3.00473	19_GO:0008152 metabolic process	0.705633	3.68356	0	42	0	0	-5.72646	3.79176
1	1	0	0	0	-2.27922	-2.96589	0	0	0	GO:0000375	M11000	2	0	393	19	608	27994	3.125	GO Biological Processes	19	RNA splicing, via transesterification reactions	2.22599	3191|3550|4670|4686|5440|6635|6732|6733|10772|22916|23658|51340|51691|55596|55599|56259|59286|96764|135295	HNRNPL|IK|HNRNPM|NCBP1|POLR2K|SNRPE|SRPK1|SRPK2|SRSF10|NCBP2|LSM5|CRNKL1|LSM8|ZCCHC8|RNPC3|CTNNBL1|UBL5|TGS1|SRSF12	-1.40478	-2.96589	19_GO:0008152 metabolic process	0.705633	3.64696	0	42	0	0	-5.72646	3.79176
0	1	0	0	0	0	-2.59856	0	0	0	GO:0000245	M01000	1	0	85	7	608	27994	1.15132	GO Biological Processes	19	spliceosomal complex assembly	3.79176	4686|6635|6732|6733|10772|51340|135295	NCBP1|SNRPE|SRPK1|SRPK2|SRSF10|CRNKL1|SRSF12	-1.10941	-2.59856	19_GO:0071840 cellular component organization or biogenesis	0.432644	3.84085	0	42	0	0	-5.72646	3.79176
0	1	0	0	0	0	-2.39137	0	0	0	GO:0022618	M01000	1	0	285	14	608	27994	2.30263	GO Biological Processes	19	ribonucleoprotein complex assembly	2.26175	4686|4839|6635|6732|6733|7520|8668|10772|27335|28985|51340|79631|96764|135295	NCBP1|NOP2|SNRPE|SRPK1|SRPK2|XRCC5|EIF3I|SRSF10|EIF3K|MCTS1|CRNKL1|EFL1|TGS1|SRSF12	-0.957658	-2.39137	19_GO:0071840 cellular component organization or biogenesis	0.608278	3.19005	0	42	0	0	-5.72646	3.79176
0	1	0	0	0	0	-2.21148	0	0	0	GO:0071826	M01000	1	0	299	14	608	27994	2.30263	GO Biological Processes	19	ribonucleoprotein complex subunit organization	2.15585	4686|4839|6635|6732|6733|7520|8668|10772|27335|28985|51340|79631|96764|135295	NCBP1|NOP2|SNRPE|SRPK1|SRPK2|XRCC5|EIF3I|SRSF10|EIF3K|MCTS1|CRNKL1|EFL1|TGS1|SRSF12	-0.826209	-2.21148	19_GO:0071840 cellular component organization or biogenesis	0.608278	2.99397	0	42	0	0	-5.72646	3.79176
0	1	0	0	0	0	-2.02057	0	0	0	GO:0005681	M01000	1	0	192	10	608	27994	1.64474	GO Cellular Components	20	spliceosomal complex	2.39806	3550|4670|5976|6635|23658|51340|51691|55596|55599|56259	IK|HNRNPM|UPF1|SNRPE|LSM5|CRNKL1|LSM8|ZCCHC8|RNPC3|CTNNBL1	-0.677222	-2.02057		0.515816	2.89635	0	42	0	0	-5.72646	3.79176
1	1	1	0	0	-2.61205	-5.67335	-4.04631	0	0	GO:0030705	M11100	3	0	201	17	608	27994	2.79605	GO Biological Processes	19	cytoskeleton-dependent intracellular transport	3.89416	3064|3842|4643|4647|4648|4651|5870|8100|10125|11158|22920|55764|55860|57560|80173|80208|84871	HTT|TNPO1|MYO1E|MYO7A|MYO7B|MYO10|RAB6A|IFT88|RASGRP1|RABL2B|KIFAP3|IFT122|ACTR10|IFT80|IFT74|SPG11|AGBL4	-3.45905	-5.67335	19_GO:0051179 localization	0.668595	6.13572	0	44	1	1	-5.67335	9.20855
0	1	1	0	0	0	-4.24367	-3.58165	0	0	GO:0010970	M01100	2	0	162	13	608	27994	2.13816	GO Biological Processes	19	transport along microtubule	3.69479	3064|3842|5870|8100|10125|11158|22920|55764|55860|57560|80173|80208|84871	HTT|TNPO1|RAB6A|IFT88|RASGRP1|RABL2B|KIFAP3|IFT122|ACTR10|IFT80|IFT74|SPG11|AGBL4	-2.35431	-4.24367	19_GO:0051179 localization	0.586644	5.12534	0	44	0	0	-5.67335	9.20855
0	1	1	0	0	0	-4.24367	-3.58165	0	0	GO:0099111	M01100	2	0	162	13	608	27994	2.13816	GO Biological Processes	19	microtubule-based transport	3.69479	3064|3842|5870|8100|10125|11158|22920|55764|55860|57560|80173|80208|84871	HTT|TNPO1|RAB6A|IFT88|RASGRP1|RABL2B|KIFAP3|IFT122|ACTR10|IFT80|IFT74|SPG11|AGBL4	-2.35431	-4.24367	19_GO:0051179 localization	0.586644	5.12534	0	44	0	0	-5.67335	9.20855
0	1	1	0	0	0	-3.8454	-3.74153	0	0	GO:0042073	M01100	2	0	53	7	608	27994	1.15132	GO Biological Processes	19	intraciliary transport	6.08112	3842|8100|11158|22920|55764|57560|80173	TNPO1|IFT88|RABL2B|KIFAP3|IFT122|IFT80|IFT74	-2.05982	-3.8454	19_GO:0071840 cellular component organization or biogenesis	0.432644	5.51682	0	44	0	0	-5.67335	9.20855
0	1	1	0	0	0	-3.67839	-3.40203	0	0	GO:0035735	M01100	2	0	40	6	608	27994	0.986842	GO Biological Processes	19	intraciliary transport involved in cilium assembly	6.90641	3842|8100|22920|55764|57560|80173	TNPO1|IFT88|KIFAP3|IFT122|IFT80|IFT74	-1.93624	-3.67839	19_GO:0071840 cellular component organization or biogenesis	0.400884	5.56986	0	44	0	0	-5.67335	9.20855
0	1	1	0	0	0	-3.33874	-3.11688	0	0	GO:0097542	M01100	2	0	46	6	608	27994	0.986842	GO Cellular Components	20	ciliary tip	6.00558	8100|22920|55764|57560|80173|80210	IFT88|KIFAP3|IFT122|IFT80|IFT74|ARMC9	-1.67718	-3.33874		0.400884	5.06256	0	44	0	0	-5.67335	9.20855
0	1	1	0	0	0	-2.9618	-2.79845	0	0	R-HSA-5620924	M01100	2	0	54	6	608	27994	0.986842	Reactome Gene Sets	6	Intraflagellar transport	5.11586	3842|8100|22920|55764|57560|80173	TNPO1|IFT88|KIFAP3|IFT122|IFT80|IFT74	-1.40478	-2.9618		0.400884	4.51083	0	44	0	0	-5.67335	9.20855
0	1	1	0	0	0	-2.73689	-2.17825	0	0	GO:0007018	M01100	2	0	290	15	608	27994	2.46711	GO Biological Processes	19	microtubule-based movement	2.38152	3064|3842|5870|8100|10125|11158|22920|51143|55764|55860|57560|80173|80208|84871|200162	HTT|TNPO1|RAB6A|IFT88|RASGRP1|RABL2B|KIFAP3|DYNC1LI1|IFT122|ACTR10|IFT80|IFT74|SPG11|AGBL4|SPAG17	-1.22057	-2.73689	19_GO:0009987 cellular process	0.629097	3.52369	0	44	0	0	-5.67335	9.20855
0	1	1	0	0	0	-2.12594	-2.61946	0	0	GO:0097546	M01100	2	0	36	4	441	27994	0.907029	GO Cellular Components	20	ciliary base	7.05316	8100|55764|57562|137392	IFT88|IFT122|CEP126|CIBAR1	-1.50801	-2.61946		0.451453	4.59769	0	44	0	0	-5.67335	9.20855
0	1	1	0	0	0	-2.52561	-2.02242	0	0	GO:0030990	M01100	2	0	28	4	608	27994	0.657895	GO Cellular Components	20	intraciliary transport particle	6.57754	8100|55764|57560|80173	IFT88|IFT122|IFT80|IFT74	-1.05588	-2.52561		0.327864	4.39965	0	44	0	0	-5.67335	9.20855
0	1	0	0	0	0	-2.41823	0	0	0	CORUM:6172	M01000	1	0	15	3	608	27994	0.493421	CORUM	33	Intraflagellar transport complex B	9.20855	8100|57560|80173	IFT88|IFT80|IFT74	-0.976777	-2.41823		0.284173	4.73814	0	44	0	0	-5.67335	9.20855
0	1	0	0	0	0	-2.05428	0	0	0	GO:0030992	M01000	1	0	20	3	608	27994	0.493421	GO Cellular Components	20	intraciliary transport particle B	6.90641	8100|57560|80173	IFT88|IFT80|IFT74	-0.700567	-2.05428		0.284173	3.93708	0	44	0	0	-5.67335	9.20855
0	1	1	0	0	0	-5.50972	-4.56286	0	0	GO:1905515	M01100	2	0	56	9	608	27994	1.48026	GO Biological Processes	19	non-motile cilium assembly	7.39973	8100|26005|55764|57560|57562|80173|84314|221322|283232	IFT88|C2CD3|IFT122|IFT80|CEP126|IFT74|TMEM107|TBC1D32|TMEM80	-3.34191	-5.50972	19_GO:0071840 cellular component organization or biogenesis	0.489755	7.14283	0	45	1	1	-5.50972	10.6253
1	1	1	0	0	-2.91663	-3.90889	-2.33109	0	0	GO:0035869	M11100	3	0	69	8	608	27994	1.31579	GO Cellular Components	20	ciliary transition zone	5.33829	4647|22920|55764|79583|79600|84314|137392|283232	MYO7A|KIFAP3|IFT122|TMEM231|TCTN1|TMEM107|CIBAR1|TMEM80	-2.10271	-3.90889		0.462131	5.376	0	45	0	0	-5.50972	10.6253
0	1	0	0	0	0	-2.6848	0	0	0	GO:0042733	M01000	1	0	61	6	608	27994	0.986842	GO Biological Processes	19	embryonic digit morphogenesis	4.5288	26005|55764|64327|79583|84314|221322	C2CD3|IFT122|LMBR1|TMEM231|TMEM107|TBC1D32	-1.18013	-2.6848	19_GO:0032502 developmental process	0.400884	4.11098	0	45	0	0	-5.50972	10.6253
0	1	0	0	0	0	-2.60585	0	0	0	GO:0036038	M01000	1	0	13	3	608	27994	0.493421	GO Cellular Components	20	MKS complex	10.6253	79583|79600|84314	TMEM231|TCTN1|TMEM107	-1.11577	-2.60585		0.284173	5.17207	0	45	0	0	-5.50972	10.6253
1	1	1	0	0	-2.12911	-5.49459	-3.68192	0	0	GO:0061695	M11100	3	0	253	19	608	27994	3.125	GO Cellular Components	20	transferase complex, transferring phosphorus-containing groups	3.45776	904|905|1020|1763|2967|5427|5440|5557|6873|6917|8812|9400|10623|23649|54457|55255|55697|64425|171568	CCNT1|CCNT2|CDK5|DNA2|GTF2H3|POLE2|POLR2K|PRIM1|TAF2|TCEA1|CCNK|RECQL5|POLR3C|POLA2|TAF7L|WDR41|VAC14|POLR1E|POLR3H	-3.32898	-5.49459		0.705633	5.85127	0	46	1	1	-5.49459	7.38122
0	1	1	0	0	0	-4.8184	-3.63931	0	0	GO:0055029	M01100	2	0	103	11	608	27994	1.80921	GO Cellular Components	20	nuclear DNA-directed RNA polymerase complex	4.91719	2967|5440|5557|6873|6917|9400|10623|23649|54457|64425|171568	GTF2H3|POLR2K|PRIM1|TAF2|TCEA1|RECQL5|POLR3C|POLA2|TAF7L|POLR1E|POLR3H	-2.80173	-4.8184		0.54054	5.93435	0	46	0	0	-5.49459	7.38122
0	1	1	0	0	0	-4.77833	-3.61046	0	0	GO:0000428	M01100	2	0	104	11	608	27994	1.80921	GO Cellular Components	20	DNA-directed RNA polymerase complex	4.86991	2967|5440|5557|6873|6917|9400|10623|23649|54457|64425|171568	GTF2H3|POLR2K|PRIM1|TAF2|TCEA1|RECQL5|POLR3C|POLA2|TAF7L|POLR1E|POLR3H	-2.77328	-4.77833		0.54054	5.89122	0	46	0	0	-5.49459	7.38122
0	1	1	0	0	0	-4.62282	-3.49847	0	0	GO:0030880	M01100	2	0	108	11	608	27994	1.80921	GO Cellular Components	20	RNA polymerase complex	4.68954	2967|5440|5557|6873|6917|9400|10623|23649|54457|64425|171568	GTF2H3|POLR2K|PRIM1|TAF2|TCEA1|RECQL5|POLR3C|POLA2|TAF7L|POLR1E|POLR3H	-2.64909	-4.62282		0.54054	5.72405	0	46	0	0	-5.49459	7.38122
0	1	1	0	0	0	-3.9138	-2.67427	0	0	GO:0006352	M01100	2	0	249	16	608	27994	2.63158	GO Biological Processes	19	DNA-templated transcription, initiation	2.95857	1870|1871|2967|2972|5440|5704|5728|6873|9013|9282|9439|22976|54457|64425|126382|171568	E2F2|E2F3|GTF2H3|BRF1|POLR2K|PSMC4|PTEN|TAF2|TAF1C|MED14|MED23|PAXIP1|TAF7L|POLR1E|NR2C2AP|POLR3H	-2.10271	-3.9138	19_GO:0008152 metabolic process	0.649181	4.6255	0	46	0	0	-5.49459	7.38122
1	1	0	0	0	-2.61134	-3.63701	0	0	0	GO:0005667	M11000	2	0	346	19	608	27994	3.125	GO Cellular Components	20	transcription factor complex	2.52836	142|1869|1870|1871|1874|1875|1876|2967|2972|5993|6873|6917|9282|9439|10589|51085|54457|79612|80155	PARP1|E2F1|E2F2|E2F3|E2F4|E2F5|E2F6|GTF2H3|BRF1|RFX5|TAF2|TCEA1|MED14|MED23|DRAP1|MLXIPL|TAF7L|NAA16|NAA15	-1.90713	-3.63701		0.705633	4.2623	0	46	0	0	-5.49459	7.38122
0	1	1	0	0	0	-2.63547	-3.25361	0	0	GO:0140223	M01100	2	0	43	5	441	27994	1.13379	GO Molecular Functions	21	general transcription initiation factor activity	7.38122	2967|6873|9013|10589|54457	GTF2H3|TAF2|TAF1C|DRAP1|TAF7L	-1.97772	-3.25361		0.504162	5.29784	0	46	0	0	-5.49459	7.38122
0	1	1	0	0	0	-2.08363	-2.57514	0	0	GO:0016251	M01100	2	0	37	4	441	27994	0.907029	GO Molecular Functions	21	RNA polymerase II general transcription initiation factor activity	6.86254	2967|6873|10589|54457	GTF2H3|TAF2|DRAP1|TAF7L	-1.47704	-2.57514		0.451453	4.51441	0	46	0	0	-5.49459	7.38122
0	1	0	0	0	0	-2.21502	0	0	0	GO:0005669	M01000	1	0	34	4	608	27994	0.657895	GO Cellular Components	20	transcription factor TFIID complex	5.4168	2967|6873|6917|54457	GTF2H3|TAF2|TCEA1|TAF7L	-0.829016	-2.21502		0.327864	3.83964	0	46	0	0	-5.49459	7.38122
0	0	1	0	0	0	0	-2.19718	0	0	R-HSA-167161	M00100	1	0	47	4	441	27994	0.907029	Reactome Gene Sets	6	HIV Transcription Initiation	5.40242	2967|5440|6873|54457	GTF2H3|POLR2K|TAF2|TAF7L	-1.20251	-2.19718		0.451453	3.82149	0	46	0	0	-5.49459	7.38122
0	0	1	0	0	0	0	-2.19718	0	0	R-HSA-167162	M00100	1	0	47	4	441	27994	0.907029	Reactome Gene Sets	6	RNA Polymerase II HIV Promoter Escape	5.40242	2967|5440|6873|54457	GTF2H3|POLR2K|TAF2|TAF7L	-1.20251	-2.19718		0.451453	3.82149	0	46	0	0	-5.49459	7.38122
0	0	1	0	0	0	0	-2.19718	0	0	R-HSA-73776	M00100	1	0	47	4	441	27994	0.907029	Reactome Gene Sets	6	RNA Polymerase II Promoter Escape	5.40242	2967|5440|6873|54457	GTF2H3|POLR2K|TAF2|TAF7L	-1.20251	-2.19718		0.451453	3.82149	0	46	0	0	-5.49459	7.38122
0	0	1	0	0	0	0	-2.19718	0	0	R-HSA-73779	M00100	1	0	47	4	441	27994	0.907029	Reactome Gene Sets	6	RNA Polymerase II Transcription Pre-Initiation And Promoter Opening	5.40242	2967|5440|6873|54457	GTF2H3|POLR2K|TAF2|TAF7L	-1.20251	-2.19718		0.451453	3.82149	0	46	0	0	-5.49459	7.38122
0	0	1	0	0	0	0	-2.19718	0	0	R-HSA-75953	M00100	1	0	47	4	441	27994	0.907029	Reactome Gene Sets	6	RNA Polymerase II Transcription Initiation	5.40242	2967|5440|6873|54457	GTF2H3|POLR2K|TAF2|TAF7L	-1.20251	-2.19718		0.451453	3.82149	0	46	0	0	-5.49459	7.38122
0	0	1	0	0	0	0	-2.19718	0	0	R-HSA-76042	M00100	1	0	47	4	441	27994	0.907029	Reactome Gene Sets	6	RNA Polymerase II Transcription Initiation And Promoter Clearance	5.40242	2967|5440|6873|54457	GTF2H3|POLR2K|TAF2|TAF7L	-1.20251	-2.19718		0.451453	3.82149	0	46	0	0	-5.49459	7.38122
0	1	0	0	0	0	-2.12697	0	0	0	GO:0016591	M01000	1	0	79	6	608	27994	0.986842	GO Cellular Components	20	RNA polymerase II, holoenzyme	3.49692	2967|5440|6873|6917|9400|54457	GTF2H3|POLR2K|TAF2|TCEA1|RECQL5|TAF7L	-0.758131	-2.12697		0.400884	3.3114	0	46	0	0	-5.49459	7.38122
1	1	1	0	0	-2.88705	-5.33809	-3.28521	0	0	GO:0060627	M11100	3	0	550	30	608	27994	4.93421	GO Biological Processes	19	regulation of vesicle-mediated transport	2.51142	160|408|776|1020|1535|1794|2889|3092|3638|5170|5533|5594|5728|8911|8912|8913|9026|9515|9527|11069|22999|55823|60561|60682|64422|64601|79363|84251|134957|163882	AP2A1|ARRB1|CACNA1D|CDK5|CYBA|DOCK2|RAPGEF1|HIP1|INSIG1|PDPK1|PPP3CC|MAPK1|PTEN|CACNA1I|CACNA1H|CACNA1G|HIP1R|STXBP5L|GOSR1|RAPGEF4|RIMS1|VPS11|RINT1|SMAP1|ATG3|VPS16|CPLANE2|SGIP1|STXBP5|CNST	-3.20009	-5.33809	19_GO:0051179 localization	0.878353	5.33404	0	47	1	1	-5.33809	2.69081
0	1	0	0	0	0	-2.17647	0	0	0	GO:0045807	M01000	1	0	154	9	608	27994	1.48026	GO Biological Processes	19	positive regulation of endocytosis	2.69081	160|408|1535|1794|2889|3092|5533|9026|84251	AP2A1|ARRB1|CYBA|DOCK2|RAPGEF1|HIP1|PPP3CC|HIP1R|SGIP1	-0.796407	-2.17647	19_GO:0048518 positive regulation of biological process	0.489755	3.13497	0	47	0	0	-5.33809	2.69081
0	1	1	0	0	0	-4.62542	-5.29927	0	0	GO:0004198	M01100	2	0	17	5	441	27994	1.13379	GO Molecular Functions	21	calcium-dependent cysteine-type endopeptidase activity	18.6701	823|824|826|10753|388743	CAPN1|CAPN2|CAPNS1|CAPN9|CAPN8	-3.47711	-5.29927		0.504162	9.21984	0	48	1	1	-5.29927	18.6701
0	1	1	0	0	0	-2.41267	-3.28935	0	0	GO:0004197	M01100	2	0	116	8	441	27994	1.81406	GO Molecular Functions	21	cysteine-type endopeptidase activity	4.37782	823|824|826|9097|9099|9100|10753|388743	CAPN1|CAPN2|CAPNS1|USP14|USP2|USP10|CAPN9|CAPN8	-2.00258	-3.28935		0.635523	4.61206	0	48	0	0	-5.29927	18.6701
0	1	1	0	0	0	-3.01393	-3.03915	0	0	GO:0008234	M01100	2	0	190	10	441	27994	2.26757	GO Molecular Functions	21	cysteine-type peptidase activity	3.34097	823|824|826|7353|9097|9099|9100|10753|114803|388743	CAPN1|CAPN2|CAPNS1|UFD1|USP14|USP2|USP10|CAPN9|MYSM1|CAPN8	-1.81642	-3.03915		0.708893	4.09618	0	48	0	0	-5.29927	18.6701
0	1	1	0	0	0	-2.92793	-2.32	0	0	R-HSA-8862803	M01100	2	0	22	4	608	27994	0.657895	Reactome Gene Sets	6	Deregulated CDK5 triggers multiple neurodegenerative pathways in Alzheimer's disease models	8.37141	823|824|826|1020	CAPN1|CAPN2|CAPNS1|CDK5	-1.37697	-2.92793		0.327864	5.15362	0	48	0	0	-5.29927	18.6701
0	1	1	0	0	0	-2.92793	-2.32	0	0	R-HSA-8863678	M01100	2	0	22	4	608	27994	0.657895	Reactome Gene Sets	6	Neurodegenerative Diseases	8.37141	823|824|826|1020	CAPN1|CAPN2|CAPNS1|CDK5	-1.37697	-2.92793		0.327864	5.15362	0	48	0	0	-5.29927	18.6701
0	1	1	0	0	0	-2.46859	-2.89885	0	0	GO:0008233	M01100	2	0	635	21	441	27994	4.7619	GO Molecular Functions	21	peptidase activity	2.09929	649|823|824|826|4185|7174|7353|9097|9099|9100|10753|22846|25807|51360|55779|57414|79805|84871|114803|360200|388743	BMP1|CAPN1|CAPN2|CAPNS1|ADAM11|TPP2|UFD1|USP14|USP2|USP10|CAPN9|VASH1|RHBDD3|MBTPS2|CFAP44|RHBDD2|VASH2|AGBL4|MYSM1|TMPRSS9|CAPN8	-1.71806	-2.89885		1.01409	3.54493	0	48	0	0	-5.29927	18.6701
0	1	1	0	0	0	-2.78069	-2.21141	0	0	R-HSA-9645723	M01100	2	0	24	4	608	27994	0.657895	Reactome Gene Sets	6	Diseases of programmed cell death	7.67379	823|824|826|1020	CAPN1|CAPN2|CAPNS1|CDK5	-1.25643	-2.78069		0.327864	4.87354	0	48	0	0	-5.29927	18.6701
0	1	1	0	0	0	-2.04247	-2.68608	0	0	GO:0070011	M01100	2	0	617	20	441	27994	4.53515	GO Molecular Functions	21	peptidase activity, acting on L-amino acid peptides	2.05765	649|823|824|826|4185|7174|7353|9097|9099|9100|10753|22846|25807|51360|57414|79805|84871|114803|360200|388743	BMP1|CAPN1|CAPN2|CAPNS1|ADAM11|TPP2|UFD1|USP14|USP2|USP10|CAPN9|VASH1|RHBDD3|MBTPS2|RHBDD2|VASH2|AGBL4|MYSM1|TMPRSS9|CAPN8	-1.55685	-2.68608		0.990828	3.36086	0	48	0	0	-5.29927	18.6701
0	0	1	0	0	0	0	-2.30728	0	0	GO:0004175	M00100	1	0	444	15	441	27994	3.40136	GO Molecular Functions	21	endopeptidase activity	2.14454	649|823|824|826|4185|7174|9097|9099|9100|10753|25807|51360|57414|360200|388743	BMP1|CAPN1|CAPN2|CAPNS1|ADAM11|TPP2|USP14|USP2|USP10|CAPN9|RHBDD3|MBTPS2|RHBDD2|TMPRSS9|CAPN8	-1.28227	-2.30728		0.863162	3.07555	0	48	0	0	-5.29927	18.6701
0	0	1	0	0	0	0	-2.16251	0	0	R-HSA-1474228	M00100	1	0	140	7	441	27994	1.5873	Reactome Gene Sets	6	Degradation of the extracellular matrix	3.17392	649|823|824|826|999|10753|388743	BMP1|CAPN1|CAPN2|CAPNS1|CDH1|CAPN9|CAPN8	-1.1743	-2.16251		0.595163	3.2623	0	48	0	0	-5.29927	18.6701
0	1	1	0	0	0	-4.48539	-5.18456	0	0	GO:0046486	M01100	2	0	434	21	441	27994	4.7619	GO Biological Processes	19	glycerolipid metabolic process	3.07154	824|3633|3638|4952|5728|5833|9807|9896|22908|23236|23556|27440|51141|51447|55697|58488|117283|129303|132001|204962|255919	CAPN2|INPP5B|INSIG1|OCRL|PTEN|PCYT2|IP6K1|FIG4|SACM1L|PLCB1|PIGN|HDHD5|INSIG2|IP6K2|VAC14|PCTP|IP6K3|TMEM150A|TAMM41|SLC44A5|CNEP1R1	-3.38562	-5.18456	19_GO:0008152 metabolic process	1.01409	5.50247	0	50	1	1	-5.18456	15.8696
0	1	1	0	0	0	-4.63471	-4.99759	0	0	GO:0006650	M01100	2	0	343	18	441	27994	4.08163	GO Biological Processes	19	glycerophospholipid metabolic process	3.33123	824|3633|4952|5728|5833|9807|9896|22908|23236|23556|27440|51447|55697|58488|117283|129303|132001|204962	CAPN2|INPP5B|OCRL|PTEN|PCYT2|IP6K1|FIG4|SACM1L|PLCB1|PIGN|HDHD5|IP6K2|VAC14|PCTP|IP6K3|TMEM150A|TAMM41|SLC44A5	-3.25215	-4.99759	19_GO:0008152 metabolic process	0.942212	5.49587	0	50	0	0	-5.18456	15.8696
0	1	1	0	0	0	-4.24462	-4.39365	0	0	GO:0046488	M01100	2	0	185	12	441	27994	2.72109	GO Biological Processes	19	phosphatidylinositol metabolic process	4.11752	3633|4952|5728|9807|9896|22908|23236|23556|51447|55697|117283|129303	INPP5B|OCRL|PTEN|IP6K1|FIG4|SACM1L|PLCB1|PIGN|IP6K2|VAC14|IP6K3|TMEM150A	-2.80528	-4.39365	19_GO:0008152 metabolic process	0.77475	5.38223	0	50	0	0	-5.18456	15.8696
0	1	1	0	0	0	-4.1485	-4.35948	0	0	GO:0006644	M01100	2	0	456	20	441	27994	4.53515	GO Biological Processes	19	phospholipid metabolic process	2.78414	824|3633|4952|5333|5728|5833|9807|9896|22908|23236|23556|27440|51447|55697|58488|117283|129303|132001|204962|259230	CAPN2|INPP5B|OCRL|PLCD1|PTEN|PCYT2|IP6K1|FIG4|SACM1L|PLCB1|PIGN|HDHD5|IP6K2|VAC14|PCTP|IP6K3|TMEM150A|TAMM41|SLC44A5|SGMS1	-2.78256	-4.35948	19_GO:0008152 metabolic process	0.990828	4.85965	0	50	0	0	-5.18456	15.8696
0	1	1	0	0	0	-3.29585	-3.93952	0	0	GO:0046856	M01100	2	0	31	5	441	27994	1.13379	GO Biological Processes	19	phosphatidylinositol dephosphorylation	10.2385	3633|4952|5728|9896|22908	INPP5B|OCRL|PTEN|FIG4|SACM1L	-2.4755	-3.93952	19_GO:0008152 metabolic process	0.504162	6.51101	0	50	0	0	-5.18456	15.8696
0	1	1	0	0	0	-3.27651	-3.80678	0	0	R-HSA-1660514	M01100	2	0	18	4	441	27994	0.907029	Reactome Gene Sets	6	Synthesis of PIPs at the Golgi membrane	14.1063	4952|9896|22908|55697	OCRL|FIG4|SACM1L|VAC14	-2.38298	-3.80678		0.451453	7.03694	0	50	0	0	-5.18456	15.8696
0	1	1	0	0	0	-3.16622	-3.80562	0	0	GO:0052866	M01100	2	0	33	5	441	27994	1.13379	GO Molecular Functions	21	phosphatidylinositol phosphate phosphatase activity	9.61795	3633|4952|5728|9896|22908	INPP5B|OCRL|PTEN|FIG4|SACM1L	-2.38298	-3.80562		0.504162	6.26677	0	50	0	0	-5.18456	15.8696
0	1	1	0	0	0	-3.26197	-3.50215	0	0	GO:0046474	M01100	2	0	230	12	441	27994	2.72109	GO Biological Processes	19	glycerophospholipid biosynthetic process	3.31192	824|4952|5728|5833|9896|22908|23556|27440|55697|58488|132001|204962	CAPN2|OCRL|PTEN|PCYT2|FIG4|SACM1L|PIGN|HDHD5|VAC14|PCTP|TAMM41|SLC44A5	-2.15901	-3.50215	19_GO:0008152 metabolic process	0.77475	4.45405	0	50	0	0	-5.18456	15.8696
0	1	1	0	0	0	-2.83356	-3.49134	0	0	GO:0090407	M01100	2	0	696	24	441	27994	5.44218	GO Biological Processes	19	organophosphate biosynthetic process	2.18891	142|824|3973|4952|5594|5728|5833|9631|9807|9896|22908|23165|23279|23556|27440|51085|51447|55697|57122|58488|117283|132001|204962|259230	PARP1|CAPN2|LHCGR|OCRL|MAPK1|PTEN|PCYT2|NUP155|IP6K1|FIG4|SACM1L|NUP205|NUP160|PIGN|HDHD5|MLXIPL|IP6K2|VAC14|NUP107|PCTP|IP6K3|TAMM41|SLC44A5|SGMS1	-2.15128	-3.49134	19_GO:0008152 metabolic process	1.08023	4.01836	0	50	0	0	-5.18456	15.8696
0	1	1	0	0	0	-3.04373	-3.41007	0	0	GO:0045017	M01100	2	0	270	13	441	27994	2.94785	GO Biological Processes	19	glycerolipid biosynthetic process	3.05637	824|4952|5728|5833|9896|22908|23556|27440|55697|58488|132001|204962|255919	CAPN2|OCRL|PTEN|PCYT2|FIG4|SACM1L|PIGN|HDHD5|VAC14|PCTP|TAMM41|SLC44A5|CNEP1R1	-2.08735	-3.41007	19_GO:0008152 metabolic process	0.805445	4.29551	0	50	0	0	-5.18456	15.8696
0	1	1	0	0	0	-3.02755	-3.39483	0	0	GO:0008654	M01100	2	0	271	13	441	27994	2.94785	GO Biological Processes	19	phospholipid biosynthetic process	3.04509	824|4952|5728|5833|9896|22908|23556|27440|55697|58488|132001|204962|259230	CAPN2|OCRL|PTEN|PCYT2|FIG4|SACM1L|PIGN|HDHD5|VAC14|PCTP|TAMM41|SLC44A5|SGMS1	-2.074	-3.39483	19_GO:0008152 metabolic process	0.805445	4.27993	0	50	0	0	-5.18456	15.8696
0	1	1	0	0	0	-2.85241	-3.37239	0	0	GO:0034593	M01100	2	0	23	4	441	27994	0.907029	GO Molecular Functions	21	phosphatidylinositol bisphosphate phosphatase activity	11.0397	3633|4952|5728|9896	INPP5B|OCRL|PTEN|FIG4	-2.05845	-3.37239		0.451453	6.09385	0	50	0	0	-5.18456	15.8696
0	1	1	0	0	0	-2.54734	-3.16126	0	0	GO:0046839	M01100	2	0	45	5	441	27994	1.13379	GO Biological Processes	19	phospholipid dephosphorylation	7.05316	3633|4952|5728|9896|22908	INPP5B|OCRL|PTEN|FIG4|SACM1L	-1.90461	-3.16126	19_GO:0008152 metabolic process	0.504162	5.14121	0	50	0	0	-5.18456	15.8696
0	1	1	0	0	0	-2.71276	-3.11437	0	0	GO:0034595	M01100	2	0	12	3	441	27994	0.680272	GO Molecular Functions	21	phosphatidylinositol phosphate 5-phosphatase activity	15.8696	3633|4952|9896	INPP5B|OCRL|FIG4	-1.87063	-3.11437		0.391417	6.51794	0	50	0	0	-5.18456	15.8696
0	1	1	0	0	0	-2.60585	-3.00552	0	0	GO:0052745	M01100	2	0	13	3	441	27994	0.680272	GO Molecular Functions	21	inositol phosphate phosphatase activity	14.6489	3633|4952|5728	INPP5B|OCRL|PTEN	-1.79488	-3.00552		0.391417	6.22725	0	50	0	0	-5.18456	15.8696
0	1	1	0	0	0	-2.33506	-2.72895	0	0	GO:0046855	M01100	2	0	16	3	441	27994	0.680272	GO Biological Processes	19	inositol phosphate dephosphorylation	11.9022	3633|4952|5728	INPP5B|OCRL|PTEN	-1.58913	-2.72895	19_GO:0008152 metabolic process	0.391417	5.51856	0	50	0	0	-5.18456	15.8696
0	1	1	0	0	0	-2.25774	-2.6497	0	0	GO:0004438	M01100	2	0	17	3	441	27994	0.680272	GO Molecular Functions	21	phosphatidylinositol-3-phosphatase activity	11.2021	5728|9896|22908	PTEN|FIG4|SACM1L	-1.53083	-2.6497		0.391417	5.32319	0	50	0	0	-5.18456	15.8696
0	1	1	0	0	0	-2.25774	-2.6497	0	0	GO:0046838	M01100	2	0	17	3	441	27994	0.680272	GO Biological Processes	19	phosphorylated carbohydrate dephosphorylation	11.2021	3633|4952|5728	INPP5B|OCRL|PTEN	-1.53083	-2.6497	19_GO:0008152 metabolic process	0.391417	5.32319	0	50	0	0	-5.18456	15.8696
0	1	1	0	0	0	-2.18554	-2.57559	0	0	GO:0052744	M01100	2	0	18	3	441	27994	0.680272	GO Molecular Functions	21	phosphatidylinositol monophosphate phosphatase activity	10.5797	5728|9896|22908	PTEN|FIG4|SACM1L	-1.47704	-2.57559		0.391417	5.14348	0	50	0	0	-5.18456	15.8696
0	1	1	0	0	0	-2.18554	-2.57559	0	0	GO:0071545	M01100	2	0	18	3	441	27994	0.680272	GO Biological Processes	19	inositol phosphate catabolic process	10.5797	3633|4952|5728	INPP5B|OCRL|PTEN	-1.47704	-2.57559	19_GO:0008152 metabolic process	0.391417	5.14348	0	50	0	0	-5.18456	15.8696
0	0	1	0	0	0	0	-2.39403	0	0	GO:0030258	M00100	1	0	271	11	441	27994	2.49433	GO Biological Processes	19	lipid modification	2.57662	1432|3633|4952|5264|5728|9807|9896|22908|51447|117283|129303	MAPK14|INPP5B|OCRL|PHYH|PTEN|IP6K1|FIG4|SACM1L|IP6K2|IP6K3|TMEM150A	-1.34286	-2.39403	19_GO:0008152 metabolic process	0.74263	3.29952	0	50	0	0	-5.18456	15.8696
0	1	0	0	0	0	-2.36766	0	0	0	GO:0006661	M01000	1	0	118	8	608	27994	1.31579	GO Biological Processes	19	phosphatidylinositol biosynthetic process	3.12154	4952|5728|8733|9488|9896|22908|23556|55697	OCRL|PTEN|GPAA1|PIGB|FIG4|SACM1L|PIGN|VAC14	-0.940414	-2.36766	19_GO:0008152 metabolic process	0.462131	3.44104	0	50	0	0	-5.18456	15.8696
0	0	1	0	0	0	0	-2.2693	0	0	GO:0016311	M00100	1	0	492	16	441	27994	3.62812	GO Biological Processes	19	dephosphorylation	2.06434	3064|3633|4952|5520|5521|5522|5533|5537|5728|9896|22908|29101|55844|118924|163882|255919	HTT|INPP5B|OCRL|PPP2R2A|PPP2R2B|PPP2R2C|PPP3CC|PPP6C|PTEN|FIG4|SACM1L|SSU72|PPP2R2D|FRA10AC1|CNST|CNEP1R1	-1.25294	-2.2693	19_GO:0008152 metabolic process	0.890423	3.01329	0	50	0	0	-5.18456	15.8696
0	1	1	0	0	0	-2.21939	-2.2371	0	0	GO:0016788	M01100	2	0	771	22	441	27994	4.98866	GO Molecular Functions	21	hydrolase activity, acting on ester bonds	1.81132	3633|4952|5073|5332|5333|5393|5533|5537|5728|9156|9896|10171|10556|22908|22909|23236|23404|23626|29101|51013|56915|118924	INPP5B|OCRL|PARN|PLCB4|PLCD1|EXOSC9|PPP3CC|PPP6C|PTEN|EXO1|FIG4|RCL1|RPP30|SACM1L|FAN1|PLCB1|EXOSC2|SPO11|SSU72|EXOSC1|EXOSC5|FRA10AC1	-1.23104	-2.2371		1.03672	2.89008	0	50	0	0	-5.18456	15.8696
0	0	1	0	0	0	0	-2.1487	0	0	GO:0042578	M00100	1	0	376	13	441	27994	2.94785	GO Molecular Functions	21	phosphoric ester hydrolase activity	2.19473	3633|4952|5332|5333|5533|5537|5728|9896|22908|22909|23236|29101|118924	INPP5B|OCRL|PLCB4|PLCD1|PPP3CC|PPP6C|PTEN|FIG4|SACM1L|FAN1|PLCB1|SSU72|FRA10AC1	-1.1634	-2.1487		0.805445	2.95072	0	50	0	0	-5.18456	15.8696
0	0	1	0	0	0	0	-2.11272	0	0	GO:0046174	M00100	1	0	26	3	441	27994	0.680272	GO Biological Processes	19	polyol catabolic process	7.32444	3633|4952|5728	INPP5B|OCRL|PTEN	-1.13871	-2.11272	19_GO:0008152 metabolic process	0.391417	4.08167	0	50	0	0	-5.18456	15.8696
0	1	0	0	0	0	-2.41385	0	0	0	GO:0097431	M01000	1	0	30	4	608	27994	0.657895	GO Cellular Components	20	mitotic spindle pole	6.13904	2009|3550|9126|11104	EML1|IK|SMC3|KATNA1	-0.976282	-2.41385		0.327864	4.19619	0	51	0	0	-5.18248	6.13904
0	1	1	0	0	0	-2.93319	-3.56405	0	0	GO:0070897	M01100	2	0	37	5	441	27994	1.13379	GO Biological Processes	19	transcription preinitiation complex assembly	8.57817	2972|5704|9013|54457|64425	BRF1|PSMC4|TAF1C|TAF7L|POLR1E	-2.20352	-3.56405	19_GO:0071840 cellular component organization or biogenesis	0.504162	5.83552	0	52	0	0	-5.15541	8.57817
0	1	1	0	0	0	-5.13545	-3.88721	0	0	GO:0017196	M01100	2	0	7	4	608	27994	0.657895	GO Biological Processes	19	N-terminal peptidyl-methionine acetylation	26.3102	51126|79612|79903|80155	NAA20|NAA16|NAA60|NAA15	-3.04053	-5.13545	19_GO:0008152 metabolic process	0.327864	9.97879	0	53	1	1	-5.13545	26.3102
0	1	1	0	0	0	-4.19116	-3.23421	0	0	GO:0004596	M01100	2	0	11	4	608	27994	0.657895	GO Molecular Functions	21	peptide alpha-N-acetyltransferase activity	16.7428	51126|79612|79903|80155	NAA20|NAA16|NAA60|NAA15	-2.31995	-4.19116		0.327864	7.78115	0	53	0	0	-5.13545	26.3102
0	1	1	0	0	0	-3.87041	-3.00552	0	0	GO:0018206	M01100	2	0	13	4	608	27994	0.657895	GO Biological Processes	19	peptidyl-methionine modification	14.167	51126|79612|79903|80155	NAA20|NAA16|NAA60|NAA15	-2.07931	-3.87041	19_GO:0008152 metabolic process	0.327864	7.07521	0	53	0	0	-5.13545	26.3102
0	1	1	0	0	0	-3.37816	-2.6497	0	0	GO:0006474	M01100	2	0	17	4	608	27994	0.657895	GO Biological Processes	19	N-terminal protein amino acid acetylation	10.8336	51126|79612|79903|80155	NAA20|NAA16|NAA60|NAA15	-1.70476	-3.37816	19_GO:0008152 metabolic process	0.327864	6.04294	0	53	0	0	-5.13545	26.3102
0	1	1	0	0	0	-2.96193	-3.36742	0	0	GO:0031414	M01100	2	0	10	3	441	27994	0.680272	GO Cellular Components	20	N-terminal protein acetyltransferase complex	19.0435	51126|79612|80155	NAA20|NAA16|NAA15	-2.05713	-3.36742		0.391417	7.21982	0	53	0	0	-5.13545	26.3102
0	1	1	0	0	0	-2.37958	-3.16815	0	0	GO:0031248	M01100	2	0	93	7	441	27994	1.5873	GO Cellular Components	20	protein acetyltransferase complex	4.77795	86|6873|51126|51412|54934|79612|80155	ACTL6A|TAF2|NAA20|ACTL6B|KANSL2|NAA16|NAA15	-1.90918	-3.16815		0.595163	4.61687	0	53	0	0	-5.13545	26.3102
0	1	1	0	0	0	-2.37958	-3.16815	0	0	GO:1902493	M01100	2	0	93	7	441	27994	1.5873	GO Cellular Components	20	acetyltransferase complex	4.77795	86|6873|51126|51412|54934|79612|80155	ACTL6A|TAF2|NAA20|ACTL6B|KANSL2|NAA16|NAA15	-1.90918	-3.16815		0.595163	4.61687	0	53	0	0	-5.13545	26.3102
0	1	1	0	0	0	-2.56972	-2.61907	0	0	GO:0008080	M01100	2	0	86	6	441	27994	1.36054	GO Molecular Functions	21	N-acetyltransferase activity	4.42873	408|51126|54934|55226|79612|80155	ARRB1|NAA20|KANSL2|NAT10|NAA16|NAA15	-1.50801	-2.61907		0.551648	4.02882	0	53	0	0	-5.13545	26.3102
0	1	1	0	0	0	-2.47753	-2.38585	0	0	GO:0034212	M01100	2	0	67	6	608	27994	0.986842	GO Molecular Functions	21	peptide N-acetyltransferase activity	4.12323	408|51126|54934|79612|79903|80155	ARRB1|NAA20|KANSL2|NAA16|NAA60|NAA15	-1.02129	-2.47753		0.400884	3.81366	0	53	0	0	-5.13545	26.3102
0	1	0	0	0	0	-2.46858	0	0	0	GO:0031365	M01000	1	0	29	4	608	27994	0.657895	GO Biological Processes	19	N-terminal protein amino acid modification	6.35073	51126|79612|79903|80155	NAA20|NAA16|NAA60|NAA15	-1.01617	-2.46858	19_GO:0008152 metabolic process	0.327864	4.29553	0	53	0	0	-5.13545	26.3102
0	1	1	0	0	0	-2.05168	-2.15344	0	0	GO:0016407	M01100	2	0	107	6	441	27994	1.36054	GO Molecular Functions	21	acetyltransferase activity	3.55954	408|51126|54934|55226|79612|80155	ARRB1|NAA20|KANSL2|NAT10|NAA16|NAA15	-1.16785	-2.15344		0.551648	3.35593	0	53	0	0	-5.13545	26.3102
0	1	1	0	0	0	-2.00967	-2.11533	0	0	GO:0016410	M01100	2	0	109	6	441	27994	1.36054	GO Molecular Functions	21	N-acyltransferase activity	3.49423	408|51126|54934|55226|79612|80155	ARRB1|NAA20|KANSL2|NAT10|NAA16|NAA15	-1.14007	-2.11533		0.551648	3.30083	0	53	0	0	-5.13545	26.3102
0	1	1	0	0	0	-4.50843	-4.9933	0	0	GO:0005525	M01100	2	0	377	19	441	27994	4.30839	GO Molecular Functions	21	GTP binding	3.19918	1819|2633|2634|2635|5870|7818|11158|11159|11321|26354|51143|51184|51560|54707|64901|79363|79631|115361|115362	DRG2|GBP1|GBP2|GBP3|RAB6A|DAP3|RABL2B|RABL2A|GPN1|GNL3|DYNC1LI1|GPN3|RAB6B|GPN2|RANBP17|CPLANE2|EFL1|GBP4|GBP5	-3.25194	-4.9933		0.966886	5.4388	0	54	1	1	-4.9933	3.19918
0	1	1	0	0	0	-4.4567	-4.945	0	0	GO:0032550	M01100	2	0	380	19	441	27994	4.30839	GO Molecular Functions	21	purine ribonucleoside binding	3.17392	1819|2633|2634|2635|5870|7818|11158|11159|11321|26354|51143|51184|51560|54707|64901|79363|79631|115361|115362	DRG2|GBP1|GBP2|GBP3|RAB6A|DAP3|RABL2B|RABL2A|GPN1|GNL3|DYNC1LI1|GPN3|RAB6B|GPN2|RANBP17|CPLANE2|EFL1|GBP4|GBP5	-3.21351	-4.945		0.966886	5.39797	0	54	0	0	-4.9933	3.19918
0	1	1	0	0	0	-4.40559	-4.89724	0	0	GO:0001883	M01100	2	0	383	19	441	27994	4.30839	GO Molecular Functions	21	purine nucleoside binding	3.14906	1819|2633|2634|2635|5870|7818|11158|11159|11321|26354|51143|51184|51560|54707|64901|79363|79631|115361|115362	DRG2|GBP1|GBP2|GBP3|RAB6A|DAP3|RABL2B|RABL2A|GPN1|GNL3|DYNC1LI1|GPN3|RAB6B|GPN2|RANBP17|CPLANE2|EFL1|GBP4|GBP5	-3.1769	-4.89724		0.966886	5.35756	0	54	0	0	-4.9933	3.19918
0	1	1	0	0	0	-4.38869	-4.88144	0	0	GO:0032549	M01100	2	0	384	19	441	27994	4.30839	GO Molecular Functions	21	ribonucleoside binding	3.14086	1819|2633|2634|2635|5870|7818|11158|11159|11321|26354|51143|51184|51560|54707|64901|79363|79631|115361|115362	DRG2|GBP1|GBP2|GBP3|RAB6A|DAP3|RABL2B|RABL2A|GPN1|GNL3|DYNC1LI1|GPN3|RAB6B|GPN2|RANBP17|CPLANE2|EFL1|GBP4|GBP5	-3.16657	-4.88144		0.966886	5.34417	0	54	0	0	-4.9933	3.19918
0	1	1	0	0	0	-4.28872	-4.78784	0	0	GO:0001882	M01100	2	0	390	19	441	27994	4.30839	GO Molecular Functions	21	nucleoside binding	3.09254	1819|2633|2634|2635|5870|7818|11158|11159|11321|26354|51143|51184|51560|54707|64901|79363|79631|115361|115362	DRG2|GBP1|GBP2|GBP3|RAB6A|DAP3|RABL2B|RABL2A|GPN1|GNL3|DYNC1LI1|GPN3|RAB6B|GPN2|RANBP17|CPLANE2|EFL1|GBP4|GBP5	-3.10081	-4.78784		0.966886	5.26477	0	54	0	0	-4.9933	3.19918
0	1	1	0	0	0	-4.15912	-4.66622	0	0	GO:0019001	M01100	2	0	398	19	441	27994	4.30839	GO Molecular Functions	21	guanyl nucleotide binding	3.03038	1819|2633|2634|2635|5870|7818|11158|11159|11321|26354|51143|51184|51560|54707|64901|79363|79631|115361|115362	DRG2|GBP1|GBP2|GBP3|RAB6A|DAP3|RABL2B|RABL2A|GPN1|GNL3|DYNC1LI1|GPN3|RAB6B|GPN2|RANBP17|CPLANE2|EFL1|GBP4|GBP5	-3.00876	-4.66622		0.966886	5.16125	0	54	0	0	-4.9933	3.19918
0	1	1	0	0	0	-4.15912	-4.66622	0	0	GO:0032561	M01100	2	0	398	19	441	27994	4.30839	GO Molecular Functions	21	guanyl ribonucleotide binding	3.03038	1819|2633|2634|2635|5870|7818|11158|11159|11321|26354|51143|51184|51560|54707|64901|79363|79631|115361|115362	DRG2|GBP1|GBP2|GBP3|RAB6A|DAP3|RABL2B|RABL2A|GPN1|GNL3|DYNC1LI1|GPN3|RAB6B|GPN2|RANBP17|CPLANE2|EFL1|GBP4|GBP5	-3.00876	-4.66622		0.966886	5.16125	0	54	0	0	-4.9933	3.19918
0	1	1	0	0	0	-3.06545	-3.63388	0	0	GO:0003924	M01100	2	0	326	15	441	27994	3.40136	GO Molecular Functions	21	GTPase activity	2.92079	1819|2633|2634|2635|5870|11158|11159|11321|51184|51560|54707|79363|79631|115361|115362	DRG2|GBP1|GBP2|GBP3|RAB6A|RABL2B|RABL2A|GPN1|GPN3|RAB6B|GPN2|CPLANE2|EFL1|GBP4|GBP5	-2.25796	-3.63388		0.863162	4.41325	0	54	0	0	-4.9933	3.19918
0	1	1	0	0	0	-4.06289	-4.91272	0	0	GO:0010506	M01100	2	0	348	18	441	27994	4.08163	GO Biological Processes	19	regulation of autophagy	3.28337	523|823|826|3064|4734|5599|8100|8672|9100|11040|55255|55332|55737|64223|128338|129303|284417|441027	ATP6V1A|CAPN1|CAPNS1|HTT|NEDD4|MAPK8|IFT88|EIF4G3|USP10|PIM2|WDR41|DRAM1|VPS35|MLST8|DRAM2|TMEM150A|TMEM150B|TMEM150C	-3.18843	-4.91272	19_GO:0050789 regulation of biological process	0.942212	5.42262	0	55	1	1	-4.91272	3.60673
0	1	1	0	0	0	-4.22552	-4.7374	0	0	GO:0006914	M01100	2	0	539	23	441	27994	5.21542	GO Biological Processes	19	autophagy	2.70873	523|823|826|3064|4734|5599|8100|8672|9100|11040|22878|55255|55332|55737|64223|64422|64601|84313|128338|129303|284417|440026|441027	ATP6V1A|CAPN1|CAPNS1|HTT|NEDD4|MAPK8|IFT88|EIF4G3|USP10|PIM2|TRAPPC8|WDR41|DRAM1|VPS35|MLST8|ATG3|VPS16|VPS25|DRAM2|TMEM150A|TMEM150B|TMEM41B|TMEM150C	-3.05974	-4.7374	19_GO:0008152 metabolic process	1.05875	5.06776	0	55	0	0	-4.91272	3.60673
0	1	1	0	0	0	-4.22552	-4.7374	0	0	GO:0061919	M01100	2	0	539	23	441	27994	5.21542	GO Biological Processes	19	process utilizing autophagic mechanism	2.70873	523|823|826|3064|4734|5599|8100|8672|9100|11040|22878|55255|55332|55737|64223|64422|64601|84313|128338|129303|284417|440026|441027	ATP6V1A|CAPN1|CAPNS1|HTT|NEDD4|MAPK8|IFT88|EIF4G3|USP10|PIM2|TRAPPC8|WDR41|DRAM1|VPS35|MLST8|ATG3|VPS16|VPS25|DRAM2|TMEM150A|TMEM150B|TMEM41B|TMEM150C	-3.05974	-4.7374	19_GO:0009987 cellular process	1.05875	5.06776	0	55	0	0	-4.91272	3.60673
0	1	1	0	0	0	-3.68561	-3.7947	0	0	GO:0016236	M01100	2	0	315	15	441	27994	3.40136	GO Biological Processes	19	macroautophagy	3.02278	523|823|826|3064|4734|5599|8100|11040|22878|55737|64223|64422|64601|84313|440026	ATP6V1A|CAPN1|CAPNS1|HTT|NEDD4|MAPK8|IFT88|PIM2|TRAPPC8|VPS35|MLST8|ATG3|VPS16|VPS25|TMEM41B	-2.37382	-3.7947	19_GO:0008152 metabolic process	0.863162	4.56761	0	55	0	0	-4.91272	3.60673
0	1	1	0	0	0	-2.77243	-3.29595	0	0	GO:0016241	M01100	2	0	176	10	441	27994	2.26757	GO Biological Processes	19	regulation of macroautophagy	3.60673	523|823|826|3064|4734|5599|8100|11040|55737|64223	ATP6V1A|CAPN1|CAPNS1|HTT|NEDD4|MAPK8|IFT88|PIM2|VPS35|MLST8	-2.00676	-3.29595	19_GO:0050789 regulation of biological process	0.708893	4.38883	0	55	0	0	-4.91272	3.60673
0	1	1	0	0	0	-4.88903	-4.78042	0	0	GO:0098687	M01100	2	0	356	22	608	27994	3.61842	GO Cellular Components	20	chromosomal region	2.84534	142|1642|1763|5000|5976|7520|7756|9031|9126|10671|11258|23279|23595|23626|25909|27085|51143|54433|55226|57122|57187|147841	PARP1|DDB1|DNA2|ORC4|UPF1|XRCC5|ZNF207|BAZ1B|SMC3|DCTN6|DCTN3|NUP160|ORC3|SPO11|AHCTF1|MTBP|DYNC1LI1|GAR1|NAT10|NUP107|THOC2|SPC24	-2.84898	-4.88903		0.757364	5.22108	0	56	1	1	-4.88903	5.11586
0	1	1	0	0	0	-3.41341	-3.09779	0	0	GO:0000784	M01100	2	0	124	10	608	27994	1.64474	GO Cellular Components	20	nuclear chromosome, telomeric region	3.71313	142|1642|1763|5000|5976|7520|23595|54433|55226|57187	PARP1|DDB1|DNA2|ORC4|UPF1|XRCC5|ORC3|GAR1|NAT10|THOC2	-1.73073	-3.41341		0.515816	4.51154	0	56	0	0	-4.88903	5.11586
0	1	1	0	0	0	-3.04133	-2.93296	0	0	GO:0000781	M01100	2	0	163	11	608	27994	1.80921	GO Cellular Components	20	chromosome, telomeric region	3.10718	142|1642|1763|5000|5976|7520|23595|23626|54433|55226|57187	PARP1|DDB1|DNA2|ORC4|UPF1|XRCC5|ORC3|SPO11|GAR1|NAT10|THOC2	-1.45642	-3.04133		0.54054	4.02016	0	56	0	0	-4.88903	5.11586
0	1	0	0	0	0	-2.12594	0	0	0	GO:0032205	M01000	1	0	36	4	608	27994	0.657895	GO Biological Processes	19	negative regulation of telomere maintenance	5.11586	142|7520|55226|167227	PARP1|XRCC5|NAT10|DCP2	-0.758131	-2.12594	19_GO:0048519 negative regulation of biological process	0.327864	3.68189	0	56	0	0	-4.88903	5.11586
1	1	1	0	0	-2.88079	-4.88801	-4.588	0	0	GO:0044440	M11100	3	0	551	29	608	27994	4.76974	GO Cellular Components	20	endosomal part	2.4233	160|161|1185|3633|3996|4948|4952|6293|7109|8216|9179|9482|9896|10479|11154|23431|29062|29800|55697|55737|55823|64601|79065|79844|79971|84313|84679|284417|285195	AP2A1|AP2A2|CLCN6|INPP5B|LLGL1|OCA2|OCRL|VPS52|TRAPPC10|LZTR1|AP4M1|STX8|FIG4|SLC9A6|AP4S1|AP4E1|WDR91|ZDHHC1|VAC14|VPS35|VPS11|VPS16|ATG9A|ZDHHC11|WLS|VPS25|SLC9A7|TMEM150B|SLC9A9	-2.84898	-4.88801		0.864337	5.0277	0	57	1	1	-4.88801	2.75777
0	1	1	0	0	0	-4.86506	-4.34874	0	0	GO:0005769	M01100	2	0	384	23	608	27994	3.78289	GO Cellular Components	20	early endosome	2.75777	1730|2889|3064|3633|3996|4952|5594|9100|9179|9482|9896|10228|10479|29062|51009|55697|55737|55823|57590|64601|79139|79971|115825	DIAPH2|RAPGEF1|HTT|INPP5B|LLGL1|OCRL|MAPK1|USP10|AP4M1|STX8|FIG4|STX6|SLC9A6|WDR91|DERL2|VAC14|VPS35|VPS11|WDFY1|VPS16|DERL1|WLS|WDFY2	-2.83254	-4.86506		0.773725	5.16781	0	57	0	0	-4.88801	2.75777
1	1	1	0	0	-2.66401	-3.93048	-3.80581	0	0	GO:0010008	M11100	3	0	501	25	608	27994	4.11184	GO Cellular Components	20	endosome membrane	2.29754	160|161|1185|3633|3996|4948|4952|6293|8216|9482|9896|10479|29062|29800|55697|55737|55823|64601|79065|79844|79971|84313|84679|284417|285195	AP2A1|AP2A2|CLCN6|INPP5B|LLGL1|OCA2|OCRL|VPS52|LZTR1|STX8|FIG4|SLC9A6|WDR91|ZDHHC1|VAC14|VPS35|VPS11|VPS16|ATG9A|ZDHHC11|WLS|VPS25|SLC9A7|TMEM150B|SLC9A9	-2.11656	-3.93048		0.805284	4.36658	0	57	0	0	-4.88801	2.75777
0	1	1	0	0	0	-2.48689	-2.3119	0	0	GO:0005770	M01100	2	0	278	14	608	27994	2.30263	GO Cellular Components	20	late endosome	2.3187	3064|5594|9482|9896|10479|29062|51009|55697|55737|55823|64601|79065|79139|285195	HTT|MAPK1|STX8|FIG4|SLC9A6|WDR91|DERL2|VAC14|VPS35|VPS11|VPS16|ATG9A|DERL1|SLC9A9	-1.02634	-2.48689		0.608278	3.29242	0	57	0	0	-4.88801	2.75777
0	1	1	0	0	0	-4.13968	-3.53169	0	0	GO:0060716	M01100	2	0	21	5	608	27994	0.822368	GO Biological Processes	19	labyrinthine layer blood vessel development	10.9626	5333|5594|22846|79805|113026	PLCD1|MAPK1|VASH1|VASH2|PLCD3	-2.28673	-4.13968	19_GO:0022414 reproductive process	0.366259	6.80493	0	58	0	0	-4.84705	10.9626
0	1	1	0	0	0	-3.0457	-2.66525	0	0	GO:0060674	M01100	2	0	35	5	608	27994	0.822368	GO Biological Processes	19	placenta blood vessel development	6.57754	5333|5594|22846|79805|113026	PLCD1|MAPK1|VASH1|VASH2|PLCD3	-1.45848	-3.0457	19_GO:0022414 reproductive process	0.366259	4.91958	0	58	0	0	-4.84705	10.9626
0	1	1	0	0	0	-2.98002	-2.45321	0	0	GO:0043009	M01100	2	0	647	27	608	27994	4.44079	GO Biological Processes	19	chordate embryonic development	1.92141	86|824|3276|3633|4627|4628|4643|4952|5333|5594|5704|6746|8451|8882|22846|26005|55764|57187|79583|79600|79805|84314|84700|113026|130507|202018|221322	ACTL6A|CAPN2|PRMT1|INPP5B|MYH9|MYH10|MYO1E|OCRL|PLCD1|MAPK1|PSMC4|SSR2|CUL4A|ZPR1|VASH1|C2CD3|IFT122|THOC2|TMEM231|TCTN1|VASH2|TMEM107|MYO18B|PLCD3|UBR3|TAPT1|TBC1D32	-1.41427	-2.98002	19_GO:0032502 developmental process	0.835439	3.53317	0	58	0	0	-4.84705	10.9626
0	1	1	0	0	0	-2.80878	-2.3227	0	0	GO:0009792	M01100	2	0	665	27	608	27994	4.44079	GO Biological Processes	19	embryo development ending in birth or egg hatching	1.86941	86|824|3276|3633|4627|4628|4643|4952|5333|5594|5704|6746|8451|8882|22846|26005|55764|57187|79583|79600|79805|84314|84700|113026|130507|202018|221322	ACTL6A|CAPN2|PRMT1|INPP5B|MYH9|MYH10|MYO1E|OCRL|PLCD1|MAPK1|PSMC4|SSR2|CUL4A|ZPR1|VASH1|C2CD3|IFT122|THOC2|TMEM231|TCTN1|VASH2|TMEM107|MYO18B|PLCD3|UBR3|TAPT1|TBC1D32	-1.281	-2.80878	19_GO:0032502 developmental process	0.835439	3.38091	0	58	0	0	-4.84705	10.9626
0	1	1	0	0	0	-2.38477	-2.13307	0	0	GO:0060711	M01100	2	0	49	5	608	27994	0.822368	GO Biological Processes	19	labyrinthine layer development	4.69824	5333|5594|22846|79805|113026	PLCD1|MAPK1|VASH1|VASH2|PLCD3	-0.953495	-2.38477	19_GO:0022414 reproductive process	0.366259	3.86059	0	58	0	0	-4.84705	10.9626
0	1	1	0	0	0	-4.19116	-4.73598	0	0	R-HSA-376172	M01100	2	0	11	4	441	27994	0.907029	Reactome Gene Sets	6	DSCAM interactions	23.0831	1432|5599|5603|6300	MAPK14|MAPK8|MAPK13|MAPK12	-3.05974	-4.73598		0.451453	9.26762	0	59	1	1	-4.73598	23.0831
0	1	1	0	0	0	-4.36511	-2.9777	0	0	hsa04015	M01100	2	0	228	16	608	27994	2.63158	KEGG Pathway	24	Rap1 signaling pathway	3.23107	673|999|1432|2889|5332|5594|5603|5894|6300|9732|10235|10411|11069|23236|23595|25780	BRAF|CDH1|MAPK14|RAPGEF1|PLCB4|MAPK1|MAPK13|RAF1|MAPK12|DOCK4|RASGRP2|RAPGEF3|RAPGEF4|PLCB1|ORC3|RASGRP3	-2.44441	-4.36511		0.649181	5.04007	0	59	0	0	-4.73598	23.0831
0	1	1	0	0	0	-4.21672	-2.7142	0	0	ko04015	M01100	2	0	210	15	608	27994	2.46711	KEGG Pathway	24	Rap1 signaling pathway	3.28877	673|999|1432|2889|5332|5594|5603|5894|6300|9732|10235|10411|11069|23236|25780	BRAF|CDH1|MAPK14|RAPGEF1|PLCB4|MAPK1|MAPK13|RAF1|MAPK12|DOCK4|RASGRP2|RAPGEF3|RAPGEF4|PLCB1|RASGRP3	-2.33704	-4.21672		0.629097	4.96051	0	59	0	0	-4.73598	23.0831
0	1	1	0	0	0	-4.08593	-3.74215	0	0	R-HSA-187687	M01100	2	0	34	6	608	27994	0.986842	Reactome Gene Sets	6	Signalling to ERKs	8.12519	673|1432|2889|5594|5603|6300	BRAF|MAPK14|RAPGEF1|MAPK1|MAPK13|MAPK12	-2.24065	-4.08593		0.400884	6.19412	0	59	0	0	-4.73598	23.0831
0	1	1	0	0	0	-3.14099	-3.88405	0	0	R-HSA-373752	M01100	2	0	50	6	441	27994	1.36054	Reactome Gene Sets	6	Netrin-1 signaling	7.61741	1432|1793|4651|5599|5603|6300	MAPK14|DOCK1|MYO10|MAPK8|MAPK13|MAPK12	-2.436	-3.88405		0.551648	5.925	0	59	0	0	-4.73598	23.0831
0	1	1	0	0	0	-3.76652	-2.26414	0	0	R-HSA-166520	M01100	2	0	134	11	608	27994	1.80921	Reactome Gene Sets	6	Signaling by NTRKs	3.77963	160|161|673|1020|1108|1432|1795|2889|5594|5603|6300	AP2A1|AP2A2|BRAF|CDK5|CHD4|MAPK14|DOCK3|RAPGEF1|MAPK1|MAPK13|MAPK12	-1.99533	-3.76652		0.54054	4.80575	0	59	0	0	-4.73598	23.0831
1	1	1	0	0	-2.11717	-3.67836	-2.00634	0	0	R-HSA-187037	M11100	3	0	115	10	608	27994	1.64474	Reactome Gene Sets	6	Signaling by NTRK1 (TRKA)	4.00372	160|161|673|1020|1108|1432|2889|5594|5603|6300	AP2A1|AP2A2|BRAF|CDK5|CHD4|MAPK14|RAPGEF1|MAPK1|MAPK13|MAPK12	-1.93624	-3.67836		0.515816	4.8093	0	59	0	0	-4.73598	23.0831
0	1	1	0	0	0	-2.75971	-3.48317	0	0	ko04370	M01100	2	0	59	6	441	27994	1.36054	KEGG Pathway	24	VEGF signaling pathway	6.45544	1432|5533|5594|5603|5894|6300	MAPK14|PPP3CC|MAPK1|MAPK13|RAF1|MAPK12	-2.14539	-3.48317		0.551648	5.3069	0	59	0	0	-4.73598	23.0831
0	1	1	0	0	0	-2.5439	-3.25438	0	0	hsa04370	M01100	2	0	65	6	441	27994	1.36054	KEGG Pathway	24	VEGF signaling pathway	5.85955	1432|5533|5594|5603|5894|6300	MAPK14|PPP3CC|MAPK1|MAPK13|RAF1|MAPK12	-1.97772	-3.25438		0.551648	4.96232	0	59	0	0	-4.73598	23.0831
0	1	1	0	0	0	-2.23129	-3.00678	0	0	R-HSA-4420097	M01100	2	0	99	7	441	27994	1.5873	Reactome Gene Sets	6	VEGFA-VEGFR2 Pathway	4.48838	1432|1535|1793|5170|5603|6300|64223	MAPK14|CYBA|DOCK1|PDPK1|MAPK13|MAPK12|MLST8	-1.79488	-3.00678		0.595163	4.39883	0	59	0	0	-4.73598	23.0831
0	1	1	0	0	0	-2.60585	-3.00552	0	0	R-HSA-171007	M01100	2	0	13	3	441	27994	0.680272	Reactome Gene Sets	6	p38MAPK events	14.6489	1432|5603|6300	MAPK14|MAPK13|MAPK12	-1.79488	-3.00552		0.391417	6.22725	0	59	0	0	-4.73598	23.0831
0	1	1	0	0	0	-2.30956	-2.91086	0	0	ko05014	M01100	2	0	51	5	441	27994	1.13379	KEGG Pathway	24	Amyotrophic lateral sclerosis (ALS)	6.22338	1432|5533|5603|6300|79139	MAPK14|PPP3CC|MAPK13|MAPK12|DERL1	-1.72642	-2.91086		0.504162	4.72345	0	59	0	0	-4.73598	23.0831
0	1	1	0	0	0	-2.03054	-2.78654	0	0	R-HSA-194138	M01100	2	0	108	7	441	27994	1.5873	Reactome Gene Sets	6	Signaling by VEGF	4.11434	1432|1535|1793|5170|5603|6300|64223	MAPK14|CYBA|DOCK1|PDPK1|MAPK13|MAPK12|MLST8	-1.63261	-2.78654		0.595163	4.10247	0	59	0	0	-4.73598	23.0831
0	1	1	0	0	0	-2.10449	-2.69327	0	0	hsa05014	M01100	2	0	57	5	441	27994	1.13379	KEGG Pathway	24	Amyotrophic lateral sclerosis	5.56829	1432|5533|5603|6300|79139	MAPK14|PPP3CC|MAPK13|MAPK12|DERL1	-1.56343	-2.69327		0.504162	4.36778	0	59	0	0	-4.73598	23.0831
0	1	1	0	0	0	-2.05428	-2.4405	0	0	R-HSA-167044	M01100	2	0	20	3	441	27994	0.680272	Reactome Gene Sets	6	Signalling to RAS	9.52177	1432|5603|6300	MAPK14|MAPK13|MAPK12	-1.37721	-2.4405		0.391417	4.82311	0	59	0	0	-4.73598	23.0831
0	0	1	0	0	0	0	-2.32	0	0	M00689	M00100	1	0	22	3	441	27994	0.680272	KEGG Functional Sets	26	MAPK (p38) signaling	8.65615	1432|5603|6300	MAPK14|MAPK13|MAPK12	-1.29165	-2.32		0.391417	4.54485	0	59	0	0	-4.73598	23.0831
0	0	1	0	0	0	0	-2.32	0	0	hsa_M00689	M00100	1	0	22	3	441	27994	0.680272	KEGG Functional Sets	26	MAPK (p38) signaling	8.65615	1432|5603|6300	MAPK14|MAPK13|MAPK12	-1.29165	-2.32		0.391417	4.54485	0	59	0	0	-4.73598	23.0831
0	0	1	0	0	0	0	-2.22725	0	0	ko05140	M00100	1	0	73	5	441	27994	1.13379	KEGG Pathway	24	Leishmaniasis	4.34784	1432|1535|5594|5603|6300	MAPK14|CYBA|MAPK1|MAPK13|MAPK12	-1.22467	-2.22725		0.504162	3.62343	0	59	0	0	-4.73598	23.0831
0	0	1	0	0	0	0	-2.21141	0	0	R-HSA-5668599	M00100	1	0	24	3	441	27994	0.680272	Reactome Gene Sets	6	RHO GTPases Activate NADPH Oxidases	7.93481	1432|1535|5594	MAPK14|CYBA|MAPK1	-1.21332	-2.21141		0.391417	4.29985	0	59	0	0	-4.73598	23.0831
0	1	0	0	0	0	-2.13796	0	0	0	hsa04611	M01000	1	0	129	8	608	27994	1.31579	KEGG Pathway	24	Platelet activation	2.85537	1432|5332|5594|5603|6300|10125|10235|23236	MAPK14|PLCB4|MAPK1|MAPK13|MAPK12|RASGRP1|RASGRP2|PLCB1	-0.764335	-2.13796		0.462131	3.14707	0	59	0	0	-4.73598	23.0831
0	1	1	0	0	0	-4.54417	-4.70886	0	0	GO:0006487	M01100	2	0	73	8	441	27994	1.81406	GO Biological Processes	19	protein N-linked glycosylation	6.95654	746|7991|29929|79053|79087|84061|91319|200185	TMEM258|TUSC3|ALG6|ALG8|ALG12|MAGT1|DERL3|KRTCAP2	-3.03757	-4.70886	19_GO:0008152 metabolic process	0.635523	6.44688	0	60	1	1	-4.70886	19.5318
0	1	1	0	0	0	-3.87041	-4.41106	0	0	GO:0008250	M01100	2	0	13	4	441	27994	0.907029	GO Cellular Components	20	oligosaccharyltransferase complex	19.5318	746|7991|84061|200185	TMEM258|TUSC3|MAGT1|KRTCAP2	-2.81523	-4.41106		0.451453	8.45509	0	60	0	0	-4.70886	19.5318
0	1	0	0	0	0	-3.48717	0	0	0	GO:0015095	M01000	1	0	16	4	608	27994	0.657895	GO Molecular Functions	21	magnesium ion transmembrane transporter activity	11.5107	7991|23390|54503|84061	TUSC3|ZDHHC17|ZDHHC13|MAGT1	-1.78531	-3.48717		0.327864	6.26607	0	60	0	0	-4.70886	19.5318
0	1	0	0	0	0	-3.48717	0	0	0	GO:1903830	M01000	1	0	16	4	608	27994	0.657895	GO Biological Processes	19	magnesium ion transmembrane transport	11.5107	7991|23390|54503|84061	TUSC3|ZDHHC17|ZDHHC13|MAGT1	-1.78531	-3.48717	19_GO:0051179 localization	0.327864	6.26607	0	60	0	0	-4.70886	19.5318
0	1	0	0	0	0	-3.37816	0	0	0	GO:0015693	M01000	1	0	17	4	608	27994	0.657895	GO Biological Processes	19	magnesium ion transport	10.8336	7991|23390|54503|84061	TUSC3|ZDHHC17|ZDHHC13|MAGT1	-1.70476	-3.37816	19_GO:0051179 localization	0.327864	6.04294	0	60	0	0	-4.70886	19.5318
0	1	1	0	0	0	-2.41385	-2.91952	0	0	GO:0018279	M01100	2	0	30	4	441	27994	0.907029	GO Biological Processes	19	protein N-linked glycosylation via asparagine	8.46379	7991|79053|84061|91319	TUSC3|ALG8|MAGT1|DERL3	-1.73301	-2.91952	19_GO:0008152 metabolic process	0.451453	5.17464	0	60	0	0	-4.70886	19.5318
0	1	1	0	0	0	-2.36127	-2.86491	0	0	GO:0018196	M01100	2	0	31	4	441	27994	0.907029	GO Biological Processes	19	peptidyl-asparagine modification	8.19077	7991|79053|84061|91319	TUSC3|ALG8|MAGT1|DERL3	-1.69266	-2.86491	19_GO:0008152 metabolic process	0.451453	5.06785	0	60	0	0	-4.70886	19.5318
0	0	1	0	0	0	0	-2.11272	0	0	R-HSA-5223345	M00100	1	0	26	3	441	27994	0.680272	Reactome Gene Sets	6	Miscellaneous transport and binding events	7.32444	7991|54896|84061	TUSC3|SLC66A1|MAGT1	-1.13871	-2.11272		0.391417	4.08167	0	60	0	0	-4.70886	19.5318
1	1	0	0	0	-4.6143	-3.10978	0	0	0	GO:0008140	M11000	2	0	9	3	188	27994	1.59574	GO Molecular Functions	21	cAMP response element binding protein binding	49.6348	23373|64784|200186	CRTC1|CRTC3|CRTC2	-2.97156	-4.6143		0.913923	11.9989	0	61	1	1	-4.6143	49.6348
1	1	0	0	0	-3.50533	-2.05428	0	0	0	GO:0032793	M11000	2	0	20	3	188	27994	1.59574	GO Biological Processes	19	positive regulation of CREB transcription factor activity	22.3356	23373|64784|200186	CRTC1|CRTC3|CRTC2	-2.16132	-3.50533	19_GO:0048518 positive regulation of biological process	0.913923	7.84834	0	61	0	0	-4.6143	49.6348
1	1	0	0	0	-2.77846	-2.1697	0	0	0	GO:0097009	M11000	2	0	35	3	188	27994	1.59574	GO Biological Processes	19	energy homeostasis	12.7632	23373|64784|84251	CRTC1|CRTC3|SGIP1	-1.62699	-2.77846	19_GO:0032501 multicellular organismal process	0.913923	5.72577	0	61	0	0	-4.6143	49.6348
1	0	0	0	0	-2.13345	0	0	0	0	GO:0051289	M10000	1	0	59	3	188	27994	1.59574	GO Biological Processes	19	protein homotetramerization	7.5714	23373|64784|200186	CRTC1|CRTC3|CRTC2	-1.15175	-2.13345	19_GO:0071840 cellular component organization or biogenesis	0.913923	4.15474	0	61	0	0	-4.6143	49.6348
0	1	1	0	0	0	-4.49788	-4.08384	0	0	GO:0008334	M01100	2	0	29	6	608	27994	0.986842	GO Biological Processes	19	histone mRNA metabolic process	9.52609	4686|5976|6635|22916|23318|167227	NCBP1|UPF1|SNRPE|NCBP2|TUT4|DCP2	-2.54075	-4.49788	19_GO:0008152 metabolic process	0.400884	6.84469	0	62	1	1	-4.49788	18.4171
0	1	1	0	0	0	-4.37992	-3.36742	0	0	CORUM:822	M01100	2	0	10	4	608	27994	0.657895	CORUM	33	mRNA decay complex (UPF1, UPF2, UPF3B, DCP2, XRN1, XRN2, EXOSC2, EXOSC4, EXOSC10, PARN)	18.4171	5073|5976|23404|167227	PARN|UPF1|EXOSC2|DCP2	-2.4542	-4.37992		0.327864	8.20792	0	62	0	0	-4.49788	18.4171
0	1	0	0	0	0	-2.33506	0	0	0	GO:0071044	M01000	1	0	16	3	608	27994	0.493421	GO Biological Processes	19	histone mRNA catabolic process	8.63302	5976|23318|167227	UPF1|TUT4|DCP2	-0.918106	-2.33506	19_GO:0048519 negative regulation of biological process	0.284173	4.55051	0	62	0	0	-4.49788	18.4171
0	1	1	0	0	0	-4.00577	-4.42104	0	0	GO:0000832	M01100	2	0	5	3	441	27994	0.680272	GO Molecular Functions	21	inositol hexakisphosphate 5-kinase activity	38.0871	9807|51447|117283	IP6K1|IP6K2|IP6K3	-2.8209	-4.42104		0.391417	10.4924	0	63	1	1	-4.42104	38.0871
0	1	1	0	0	0	-3.27881	-3.6882	0	0	GO:0000828	M01100	2	0	8	3	441	27994	0.680272	GO Molecular Functions	21	inositol hexakisphosphate kinase activity	23.8044	9807|51447|117283	IP6K1|IP6K2|IP6K3	-2.29854	-3.6882		0.391417	8.16118	0	63	0	0	-4.42104	38.0871
0	1	1	0	0	0	-2.52561	-3.03535	0	0	GO:0032958	M01100	2	0	28	4	441	27994	0.907029	GO Biological Processes	19	inositol phosphate biosynthetic process	9.06835	3973|9807|51447|117283	LHCGR|IP6K1|IP6K2|IP6K3	-1.81362	-3.03535	19_GO:0008152 metabolic process	0.451453	5.40391	0	63	0	0	-4.42104	38.0871
0	0	1	0	0	0	0	-2.45017	0	0	GO:0016776	M00100	1	0	40	4	441	27994	0.907029	GO Molecular Functions	21	phosphotransferase activity, phosphate group as acceptor	6.34785	9807|51447|117283|136332	IP6K1|IP6K2|IP6K3|LRGUK	-1.38286	-2.45017		0.451453	4.282	0	63	0	0	-4.42104	38.0871
0	0	1	0	0	0	0	-2.02242	0	0	GO:0006817	M00100	1	0	28	3	441	27994	0.680272	GO Biological Processes	19	phosphate ion transport	6.80126	9016|51447|253512	SLC25A14|IP6K2|SLC25A30	-1.06961	-2.02242	19_GO:0051179 localization	0.391417	3.88549	0	63	0	0	-4.42104	38.0871
0	1	1	0	0	0	-3.87041	-4.41106	0	0	GO:0045159	M01100	2	0	13	4	441	27994	0.907029	GO Molecular Functions	21	myosin II binding	19.5318	3993|3996|9515|134957	LLGL2|LLGL1|STXBP5L|STXBP5	-2.81523	-4.41106		0.451453	8.45509	0	64	1	1	-4.41106	19.5318
0	1	1	0	0	0	-2.32796	-3.35458	0	0	GO:0017137	M01100	2	0	173	10	441	27994	2.26757	GO Molecular Functions	21	Rab GTPase binding	3.66928	3993|3996|5147|5875|6293|9515|22999|55255|93627|134957	LLGL2|LLGL1|PDE6D|RABGGTA|VPS52|STXBP5L|RIMS1|WDR41|TBCK|STXBP5	-2.04855	-3.35458		0.708893	4.45543	0	64	0	0	-4.41106	19.5318
0	1	1	0	0	0	-3.01898	-3.01764	0	0	GO:0017022	M01100	2	0	72	7	608	27994	1.15132	GO Molecular Functions	21	myosin binding	4.47638	3993|3996|5870|9515|51560|55591|134957	LLGL2|LLGL1|RAB6A|STXBP5L|RAB6B|VEZT|STXBP5	-1.43923	-3.01898		0.432644	4.40081	0	64	0	0	-4.41106	19.5318
0	0	1	0	0	0	0	-2.26464	0	0	GO:0051293	M00100	1	0	45	4	441	27994	0.907029	GO Biological Processes	19	establishment of spindle localization	5.64253	3064|3993|3996|4627	HTT|LLGL2|LLGL1|MYH9	-1.2509	-2.26464	19_GO:0071840 cellular component organization or biogenesis	0.451453	3.9431	0	64	0	0	-4.41106	19.5318
0	0	1	0	0	0	0	-2.10218	0	0	GO:0051653	M00100	1	0	50	4	441	27994	0.907029	GO Biological Processes	19	spindle localization	5.07828	3064|3993|3996|4627	HTT|LLGL2|LLGL1|MYH9	-1.12944	-2.10218	19_GO:0051179 localization	0.451453	3.65155	0	64	0	0	-4.41106	19.5318
0	1	1	0	0	0	-3.75407	-4.41063	0	0	GO:0099522	M01100	2	0	25	5	441	27994	1.13379	GO Cellular Components	20	region of cytosol	12.6957	3064|4734|5533|5728|134957	HTT|NEDD4|PPP3CC|PTEN|STXBP5	-2.81523	-4.41063		0.504162	7.40145	0	65	1	1	-4.41063	13.6025
0	1	1	0	0	0	-2.50813	-2.90587	0	0	GO:0099523	M01100	2	0	14	3	441	27994	0.680272	GO Cellular Components	20	presynaptic cytosol	13.6025	3064|5533|134957	HTT|PPP3CC|STXBP5	-1.72394	-2.90587		0.391417	5.96702	0	65	0	0	-4.41063	13.6025
0	1	1	0	0	0	-2.47923	-2.67427	0	0	GO:0044445	M01100	2	0	249	11	441	27994	2.49433	GO Cellular Components	20	cytosolic part	2.80427	908|3064|4671|4734|5533|5704|5728|6124|6950|28985|134957	CCT6A|HTT|NAIP|NEDD4|PPP3CC|PSMC4|PTEN|RPL4|TCP1|MCTS1|STXBP5	-1.54905	-2.67427		0.74263	3.618	0	65	0	0	-4.41063	13.6025
0	1	1	0	0	0	-2.18554	-2.57559	0	0	GO:0099524	M01100	2	0	18	3	441	27994	0.680272	GO Cellular Components	20	postsynaptic cytosol	10.5797	3064|4734|5728	HTT|NEDD4|PTEN	-1.47704	-2.57559		0.391417	5.14348	0	65	0	0	-4.41063	13.6025
1	1	1	0	0	-3.73555	-4.31208	-2.10703	0	0	GO:0019905	M11100	3	0	78	9	608	27994	1.48026	GO Molecular Functions	21	syntaxin binding	5.31263	773|6293|8677|8774|9482|9515|10228|55823|134957	CACNA1A|VPS52|STX10|NAPG|STX8|STXBP5L|STX6|VPS11|STXBP5	-2.40362	-4.31208		0.489755	5.68296	0	66	1	1	-4.31208	6.8725
0	1	1	0	0	0	-4.00944	-2.9501	0	0	GO:0031201	M01100	2	0	50	7	608	27994	1.15132	GO Cellular Components	20	SNARE complex	6.44599	8677|8774|9482|9515|9527|10228|134957	STX10|NAPG|STX8|STXBP5L|GOSR1|STX6|STXBP5	-2.18497	-4.00944		0.432644	5.74288	0	66	0	0	-4.31208	6.8725
1	1	1	0	0	-2.65808	-3.7333	-2.08949	0	0	GO:0016050	M11100	3	0	340	19	608	27994	3.125	GO Biological Processes	19	vesicle organization	2.57298	3257|3638|4647|5537|6399|7109|8615|8677|8907|9482|9527|10228|51693|55823|64601|79363|80208|83696|84313	HPS1|INSIG1|MYO7A|PPP6C|TRAPPC2|TRAPPC10|USO1|STX10|AP1M1|STX8|GOSR1|STX6|TRAPPC2L|VPS11|VPS16|CPLANE2|SPG11|TRAPPC9|VPS25	-1.97624	-3.7333	19_GO:0071840 cellular component organization or biogenesis	0.705633	4.34806	0	66	0	0	-4.31208	6.8725
1	1	0	0	0	-2.96073	-3.03314	0	0	0	GO:0000149	M11000	2	0	115	9	608	27994	1.48026	GO Molecular Functions	21	SNARE binding	3.60335	773|6293|8677|8774|9482|9515|10228|55823|134957	CACNA1A|VPS52|STX10|NAPG|STX8|STXBP5L|STX6|VPS11|STXBP5	-1.44938	-3.03314		0.489755	4.16826	0	66	0	0	-4.31208	6.8725
0	1	0	0	0	0	-2.21502	0	0	0	ko04130	M01000	1	0	34	4	608	27994	0.657895	KEGG Pathway	24	SNARE interactions in vesicular transport	5.4168	8677|9482|9527|10228	STX10|STX8|GOSR1|STX6	-0.829016	-2.21502		0.327864	3.83964	0	66	0	0	-4.31208	6.8725
0	1	0	0	0	0	-2.1697	0	0	0	hsa04130	M01000	1	0	35	4	608	27994	0.657895	KEGG Pathway	24	SNARE interactions in vesicular transport	5.26203	8677|9482|9527|10228	STX10|STX8|GOSR1|STX6	-0.79198	-2.1697		0.327864	3.75926	0	66	0	0	-4.31208	6.8725
0	1	0	0	0	0	-2.12594	0	0	0	GO:0005484	M01000	1	0	36	4	608	27994	0.657895	GO Molecular Functions	21	SNAP receptor activity	5.11586	8677|9482|9527|10228	STX10|STX8|GOSR1|STX6	-0.758131	-2.12594		0.327864	3.68189	0	66	0	0	-4.31208	6.8725
1	0	0	0	0	-2.01788	0	0	0	0	GO:0048278	M10000	1	0	65	3	188	27994	1.59574	GO Biological Processes	19	vesicle docking	6.8725	8677|10228|55823	STX10|STX6|VPS11	-1.06608	-2.01788	19_GO:0051179 localization	0.913923	3.89751	0	66	0	0	-4.31208	6.8725
0	1	1	0	0	0	-4.27389	-4.27617	0	0	GO:0043632	M01100	2	0	657	25	441	27994	5.66893	GO Biological Processes	19	modification-dependent macromolecule catabolic process	2.41547	408|4734|5393|5601|5704|5728|7328|7353|8453|8454|9097|9099|9100|10296|10299|23318|23404|26046|51009|55298|57414|79139|84313|84871|91319	ARRB1|NEDD4|EXOSC9|MAPK9|PSMC4|PTEN|UBE2H|UFD1|CUL2|CUL1|USP14|USP2|USP10|MAEA|MARCHF6|TUT4|EXOSC2|LTN1|DERL2|RNF121|RHBDD2|DERL1|VPS25|AGBL4|DERL3	-2.72718	-4.27617	19_GO:0008152 metabolic process	1.10118	4.64479	0	67	1	1	-4.27617	2.8877
0	1	1	0	0	0	-3.4045	-3.14922	0	0	GO:0051603	M01100	2	0	736	31	608	27994	5.09868	GO Biological Processes	19	proteolysis involved in cellular protein catabolic process	1.9393	408|824|1642|4734|5601|5704|5728|7328|7353|8450|8451|8453|8454|9097|9099|9100|10296|10299|26046|27005|29062|51009|55298|57414|63891|79139|80011|84313|84871|91319|130507	ARRB1|CAPN2|DDB1|NEDD4|MAPK9|PSMC4|PTEN|UBE2H|UFD1|CUL4B|CUL4A|CUL2|CUL1|USP14|USP2|USP10|MAEA|MARCHF6|LTN1|USP21|WDR91|DERL2|RNF121|RHBDD2|RNF123|DERL1|PSME3IP1|VPS25|AGBL4|DERL3|UBR3	-1.72254	-3.4045	19_GO:0008152 metabolic process	0.8921	3.84777	0	67	0	0	-4.27617	2.8877
0	1	1	0	0	0	-3.38527	-3.22901	0	0	GO:0006511	M01100	2	0	640	28	608	27994	4.60526	GO Biological Processes	19	ubiquitin-dependent protein catabolic process	2.01437	408|1642|4734|5601|5704|5728|7328|7353|8450|8451|8453|8454|9097|9099|9100|10296|10299|26046|27005|29062|51009|55298|57414|79139|84313|84871|91319|130507	ARRB1|DDB1|NEDD4|MAPK9|PSMC4|PTEN|UBE2H|UFD1|CUL4B|CUL4A|CUL2|CUL1|USP14|USP2|USP10|MAEA|MARCHF6|LTN1|USP21|WDR91|DERL2|RNF121|RHBDD2|DERL1|VPS25|AGBL4|DERL3|UBR3	-1.70761	-3.38527	19_GO:0008152 metabolic process	0.850037	3.86802	0	67	0	0	-4.27617	2.8877
0	1	1	0	0	0	-3.33998	-3.33017	0	0	GO:0043161	M01100	2	0	425	21	608	27994	3.45395	GO Biological Processes	19	proteasome-mediated ubiquitin-dependent protein catabolic process	2.27505	408|1642|4734|5601|5704|7328|7353|8450|8451|8453|8454|9097|10296|10299|26046|51009|55298|57414|79139|91319|130507	ARRB1|DDB1|NEDD4|MAPK9|PSMC4|UBE2H|UFD1|CUL4B|CUL4A|CUL2|CUL1|USP14|MAEA|MARCHF6|LTN1|DERL2|RNF121|RHBDD2|DERL1|DERL3|UBR3	-1.67718	-3.33998	19_GO:0008152 metabolic process	0.740582	3.94662	0	67	0	0	-4.27617	2.8877
0	1	1	0	0	0	-3.32185	-3.17576	0	0	GO:0019941	M01100	2	0	646	28	608	27994	4.60526	GO Biological Processes	19	modification-dependent protein catabolic process	1.99566	408|1642|4734|5601|5704|5728|7328|7353|8450|8451|8453|8454|9097|9099|9100|10296|10299|26046|27005|29062|51009|55298|57414|79139|84313|84871|91319|130507	ARRB1|DDB1|NEDD4|MAPK9|PSMC4|PTEN|UBE2H|UFD1|CUL4B|CUL4A|CUL2|CUL1|USP14|USP2|USP10|MAEA|MARCHF6|LTN1|USP21|WDR91|DERL2|RNF121|RHBDD2|DERL1|VPS25|AGBL4|DERL3|UBR3	-1.66439	-3.32185	19_GO:0008152 metabolic process	0.850037	3.81485	0	67	0	0	-4.27617	2.8877
0	1	1	0	0	0	-3.00338	-2.72669	0	0	GO:0010498	M01100	2	0	483	22	608	27994	3.61842	GO Biological Processes	19	proteasomal protein catabolic process	2.09719	408|1642|4734|5601|5704|7328|7353|8450|8451|8453|8454|9097|10296|10299|26046|51009|55298|57414|79139|80011|91319|130507	ARRB1|DDB1|NEDD4|MAPK9|PSMC4|UBE2H|UFD1|CUL4B|CUL4A|CUL2|CUL1|USP14|MAEA|MARCHF6|LTN1|DERL2|RNF121|RHBDD2|DERL1|PSME3IP1|DERL3|UBR3	-1.42872	-3.00338	19_GO:0008152 metabolic process	0.757364	3.62421	0	67	0	0	-4.27617	2.8877
0	1	1	0	0	0	-3.50137	-4.25978	0	0	M222	M01100	2	0	43	6	441	27994	1.36054	Canonical Pathways	11	PID CXCR3 PATHWAY	8.85746	408|1432|5170|5594|5894|64223	ARRB1|MAPK14|PDPK1|MAPK1|RAF1|MLST8	-2.71606	-4.25978		0.551648	6.52345	0	68	1	1	-4.25978	31.7392
0	1	1	0	0	0	-3.71182	-4.12513	0	0	R-HSA-5674499	M01100	2	0	6	3	441	27994	0.680272	Reactome Gene Sets	6	Negative feedback regulation of MAPK pathway	31.7392	673|5594|5894	BRAF|MAPK1|RAF1	-2.61613	-4.12513		0.391417	9.52669	0	68	0	0	-4.25978	31.7392
0	1	1	0	0	0	-4.00029	-3.1837	0	0	ko04720	M01100	2	0	67	8	608	27994	1.31579	KEGG Pathway	24	Long-term potentiation	5.49764	673|775|5332|5533|5594|5894|10411|23236	BRAF|CACNA1C|PLCB4|PPP3CC|MAPK1|RAF1|RAPGEF3|PLCB1	-2.18245	-4.00029		0.462131	5.4919	0	68	0	0	-4.25978	31.7392
0	1	1	0	0	0	-3.90889	-3.11553	0	0	hsa04720	M01100	2	0	69	8	608	27994	1.31579	KEGG Pathway	24	Long-term potentiation	5.33829	673|775|5332|5533|5594|5894|10411|23236	BRAF|CACNA1C|PLCB4|PPP3CC|MAPK1|RAF1|RAPGEF3|PLCB1	-2.10271	-3.90889		0.462131	5.376	0	68	0	0	-4.25978	31.7392
0	1	1	0	0	0	-3.14099	-3.88405	0	0	ko05213	M01100	2	0	50	6	441	27994	1.36054	KEGG Pathway	24	Endometrial cancer	7.61741	673|999|5170|5594|5728|5894	BRAF|CDH1|PDPK1|MAPK1|PTEN|RAF1	-2.436	-3.88405		0.551648	5.925	0	68	0	0	-4.25978	31.7392
0	1	1	0	0	0	-3.27651	-3.80678	0	0	GO:0031143	M01100	2	0	18	4	441	27994	0.907029	GO Cellular Components	20	pseudopodium	14.1063	408|824|5594|5894	ARRB1|CAPN2|MAPK1|RAF1	-2.38298	-3.80678		0.451453	7.03694	0	68	0	0	-4.25978	31.7392
0	1	1	0	0	0	-3.27881	-3.6882	0	0	M00687	M01100	2	0	8	3	441	27994	0.680272	KEGG Functional Sets	26	MAPK (ERK1/2) signaling	23.8044	673|5594|5894	BRAF|MAPK1|RAF1	-2.29854	-3.6882		0.391417	8.16118	0	68	0	0	-4.25978	31.7392
0	1	1	0	0	0	-3.27881	-3.6882	0	0	hsa_M00687	M01100	2	0	8	3	441	27994	0.680272	KEGG Functional Sets	26	MAPK (ERK1/2) signaling	23.8044	673|5594|5894	BRAF|MAPK1|RAF1	-2.29854	-3.6882		0.391417	8.16118	0	68	0	0	-4.25978	31.7392
0	1	1	0	0	0	-2.47753	-3.1837	0	0	R-HSA-6802952	M01100	2	0	67	6	441	27994	1.36054	Reactome Gene Sets	6	Signaling by BRAF and RAF fusions	5.68464	408|673|1185|5594|5894|54845	ARRB1|BRAF|CLCN6|MAPK1|RAF1|ESRP1	-1.9187	-3.1837		0.551648	4.85692	0	68	0	0	-4.25978	31.7392
0	1	1	0	0	0	-2.47753	-3.1837	0	0	hsa05213	M01100	2	0	67	6	441	27994	1.36054	KEGG Pathway	24	Endometrial cancer	5.68464	673|999|5170|5594|5728|5894	BRAF|CDH1|PDPK1|MAPK1|PTEN|RAF1	-1.9187	-3.1837		0.551648	4.85692	0	68	0	0	-4.25978	31.7392
0	1	1	0	0	0	-2.41366	-3.11553	0	0	M237	M01100	2	0	69	6	441	27994	1.36054	Canonical Pathways	11	PID VEGFR1 2 PATHWAY	5.51987	673|1432|4734|5170|5594|5894	BRAF|MAPK14|NEDD4|PDPK1|MAPK1|RAF1	-1.87063	-3.11553		0.551648	4.75568	0	68	0	0	-4.25978	31.7392
0	1	1	0	0	0	-3.10489	-2.71258	0	0	M270	M01100	2	0	34	5	608	27994	0.822368	Canonical Pathways	11	PID MAPK TRK PATHWAY	6.77099	673|1020|1432|5594|5894	BRAF|CDK5|MAPK14|MAPK1|RAF1	-1.49995	-3.10489		0.366259	5.01688	0	68	0	0	-4.25978	31.7392
0	1	1	0	0	0	-2.50813	-2.90587	0	0	M134	M01100	2	0	14	3	441	27994	0.680272	Canonical Pathways	11	PID TCR RAS PATHWAY	13.6025	673|5594|5894	BRAF|MAPK1|RAF1	-1.72394	-2.90587		0.391417	5.96702	0	68	0	0	-4.25978	31.7392
0	1	1	0	0	0	-2.72186	-2.59456	0	0	ko04730	M01100	2	0	60	6	608	27994	0.986842	KEGG Pathway	24	Long-term depression	4.60428	673|773|5332|5594|5894|23236	BRAF|CACNA1A|PLCB4|MAPK1|RAF1|PLCB1	-1.20995	-2.72186		0.400884	4.16427	0	68	0	0	-4.25978	31.7392
0	1	0	0	0	0	-2.71276	0	0	0	R-HSA-170968	M01000	1	0	12	3	608	27994	0.493421	Reactome Gene Sets	6	Frs2-mediated activation	11.5107	673|2889|5594	BRAF|RAPGEF1|MAPK1	-1.20521	-2.71276		0.284173	5.42619	0	68	0	0	-4.25978	31.7392
0	1	1	0	0	0	-2.00105	-2.67088	0	0	R-HSA-6802957	M01100	2	0	84	6	441	27994	1.36054	Reactome Gene Sets	6	Oncogenic MAPK signaling	4.53418	408|673|1185|5594|5894|54845	ARRB1|BRAF|CLCN6|MAPK1|RAF1|ESRP1	-1.54646	-2.67088		0.551648	4.104	0	68	0	0	-4.25978	31.7392
[truncated: 401 more rows]

## Sheet: Enrichment
GroupID	Category	Term	Description	LogP	Log(q-value)	InTerm_InList	Genes	Symbols
[truncated: 521 more rows]
